# Supplementary material for: Harmonizing Labeling and Analytical Strategies to Obtain Protein Turnover Rates in Intact Adult Animals
Source: Mol Cell Proteomics. 2022 May 28;21(7):100252. doi: 10.1016/j.mcpro.2022.100252 (PMC9249856; doi:10.1016/j.mcpro.2022.100252)
Supplement: Supplemental information [file mmc1.zip]

Archive with 1 entries (1 files):
- mcpro_100252_mmc01.tsv
