# Supplementary material for: Harmonizing Labeling and Analytical Strategies to Obtain Protein Turnover Rates in Intact Adult Animals
Source: Mol Cell Proteomics. 2022 May 28;21(7):100252. doi: 10.1016/j.mcpro.2022.100252 (PMC9249856; doi:10.1016/j.mcpro.2022.100252)
Supplement: Supplemental information [file mmc1.zip › mcpro_100252_mmc01.tsv]

sequence	organ	label	protein.id	n_timepoints	k	R2	SS	SE	dk
AAADEWTTCTPPSGLQGK_2	h	aa	sp|A2ASS6|TITIN_MOUSE	11	0.04302	0.9135	0.07299	0.08544	0.01019
AAAEVNQEYGLDPK_2	h	aa	sp|P97807|FUMH_MOUSE	11	0.03526	0.9904	0.004432	0.02105	0.00203
AAASTDYYK_2	h	aa	sp|P35486|ODPA_MOUSE	11	0.05629	0.9531	0.02856	0.05344	0.008308
AAATM[15.9949]PVMIK_2	h	aa	sp|Q5PRE5|PRSR1_MOUSE	10	0.05124	0.9725	0.01694	0.04339	0.006116
AADFQLHTHVNDGTEFGGSIYQK_4	h	aa	sp|Q60931|VDAC3_MOUSE	11	0.04478	0.9664	0.01954	0.04421	0.005498
AADKDTCFSTEGPNLVTR_3	h	aa	sp|P07724|ALBU_MOUSE	11	0.4454	0.9248	0.1464	0.121	0.2184
AADPIDPPGPPAK_2	h	aa	sp|A2ASS6|TITIN_MOUSE	11	0.05655	0.9819	0.01664	0.0408	0.006374
AAEIQPLAQSHATK_2	h	aa	sp|P04247|MYG_MOUSE	10	0.04764	0.9784	0.01003	0.03338	0.004389
AAEIQPLAQSHATK_3	h	aa	sp|P04247|MYG_MOUSE	11	0.05659	0.9814	0.01386	0.03722	0.00582
AAEMLLFGK_2	h	aa	sp|Q78JN3|ECI3_MOUSE,sp|Q9WUR2|ECI2_MOUSE	11	0.0408	0.9741	0.0148	0.03846	0.004317
AAESSAMAATEK_2	h	aa	sp|Q9Z1P6|NDUA7_MOUSE	11	0.06434	0.986	0.01213	0.03483	0.006247
AAFDDAIAELDTLSEESYK_2	h	aa	sp|P62259|1433E_MOUSE	11	0.1648	0.9579	0.06006	0.0775	0.03865
AAFDDAIAELDTLSEESYK_3	h	aa	sp|P62259|1433E_MOUSE	11	0.1411	0.9749	0.03753	0.06126	0.02598
AAFDIFVLGAEDGCISTK_3	h	aa	sp|P19123|TNNC1_MOUSE	11	0.07553	0.913	0.09789	0.09894	0.02086
AAGAQIQGMK_2	h	aa	sp|Q61941|NNTM_MOUSE	11	0.03361	0.9822	0.007022	0.0265	0.002443
AAGHLDDLPGALSALSDLHAHK_4	h	aa	sp|P01942|HBA_MOUSE	11	0.03194	0.9065	0.05096	0.07139	0.006288
AAGHLDDLPGALSALSDLHAHK_5	h	aa	sp|P01942|HBA_MOUSE	11	0.03575	0.9715	0.01415	0.03762	0.003677
AAGTTVVEVEEIVDIGSFAPEDIHIPK_3	h	aa	sp|Q9D0K2|SCOT1_MOUSE	11	0.08271	0.9931	0.007258	0.02694	0.006299
AAGVSVEPFWPGLFAK_2	h	aa	sp|P47955|RLA1_MOUSE	11	0.2583	0.9758	0.04799	0.06928	0.0604
AALDGTPGMIGYGMAK_2	h	aa	sp|Q8BVI4|DHPR_MOUSE	11	0.09911	0.9558	0.06368	0.0798	0.02269
AALQELLSK_2	h	aa	sp|P62852|RS25_MOUSE	10	0.1565	0.9908	0.01094	0.03487	0.01644
AAPAPAAAPAAAPAAAPEPERPK_2	h	aa	sp|P09542|MYL3_MOUSE	11	0.07655	0.9827	0.01753	0.04187	0.00896
AAPAPAAAPAAAPAAAPEPERPK_4	h	aa	sp|P09542|MYL3_MOUSE	7	0.08681	0.9925	0.005185	0.0294	0.00742
AAPGYHMAK_2	h	aa	sp|Q8CI94|PYGB_MOUSE,sp|Q9ET01|PYGL_MOUSE,sp|Q9WUB3|PYGM_MOUSE	11	0.0973	0.988	0.01351	0.03676	0.01027
AAPSPAPAEPAAPK_2	h	aa	sp|Q9JLV1|BAG3_MOUSE	11	0.2677	0.9651	0.07072	0.0841	0.07629
AAQEEYIK_2	h	aa	sp|P05064|ALDOA_MOUSE	11	0.1401	0.9873	0.0165	0.04062	0.01711
AAQEEYIKR_2	h	aa	sp|P05064|ALDOA_MOUSE	9	0.1635	0.9941	0.008058	0.03174	0.01569
AAQIGAHTLSGACLDPAAFK_3	h	aa	sp|Q921G7|ETFD_MOUSE	9	0.03682	0.9796	0.006249	0.02795	0.002813
AAQLASYSQSK_2	h	aa	sp|Q9CR62|M2OM_MOUSE	11	0.03637	0.9586	0.02355	0.04853	0.004825
AASFECEVSHFNVPSMWLK_3	h	aa	sp|A2ASS6|TITIN_MOUSE	11	0.09858	0.9583	0.0454	0.06738	0.01906
AAVASLLQSVQVPEFTPK_3	h	aa	sp|Q02053|UBA1_MOUSE	11	0.07836	0.92	0.0991	0.09955	0.02187
AAVEQLTEEQK_2	h	aa	sp|P19123|TNNC1_MOUSE	11	0.07602	0.9884	0.01067	0.03267	0.006937
AAVMATLLFPGQEFK_2	h	aa	sp|Q9WVQ5|MTNB_MOUSE	11	0.08033	0.9723	0.03353	0.0579	0.01308
AAVQVLDDIEK_2	h	aa	sp|P16332|MUTA_MOUSE	11	0.07561	0.9442	0.07181	0.08474	0.01789
AAWYGHCPGLK_3	h	aa	sp|Q9D051|ODPB_MOUSE	11	0.03909	0.9927	0.003991	0.01998	0.002139
ACAISILGK_2	h	aa	sp|P16125|LDHB_MOUSE	11	0.09696	0.9848	0.01991	0.04462	0.01243
ACALSIAESCRPGDK_3	h	aa	sp|Q8K2B3|SDHA_MOUSE	11	0.05823	0.9715	0.02171	0.04659	0.007519
ACVVHGSDLK_3	h	aa	sp|Q6PIE5|AT1A2_MOUSE,sp|Q8VDN2|AT1A1_MOUSE	11	0.06902	0.9812	0.01572	0.03965	0.007611
ADAGEYSCEAGGQK_2	h	aa	sp|A2AAJ9|OBSCN_MOUSE	11	0.0822	0.9868	0.01509	0.03884	0.009016
ADCTITMADSDLLALMTGK_2	h	aa	sp|P32020|SCP2_MOUSE	11	0.3158	0.956	0.06574	0.08108	0.08985
ADCTITMADSDLLALMTGK_3	h	aa	sp|P32020|SCP2_MOUSE	11	0.2535	0.9006	0.113	0.1063	0.09086
ADDGRPFPQVIK_2	h	aa	sp|P00883|ALDOA_RABIT,sp|P05064|ALDOA_MOUSE	11	0.1513	0.9875	0.02038	0.04514	0.02052
ADDGRPFPQVIK_3	h	aa	sp|P00883|ALDOA_RABIT,sp|P05064|ALDOA_MOUSE	11	0.1943	0.9739	0.04121	0.06419	0.03907
ADGLAILGVLMK_2	h	aa	sp|P13634|CAH1_MOUSE	11	0.02623	0.9171	0.03576	0.0598	0.004504
ADGSTQVIDTK_2	h	aa	sp|O08749|DLDH_MOUSE	11	0.03289	0.9757	0.009869	0.03142	0.00284
ADIAESQVNK_2	h	aa	sp|P13541|MYH3_MOUSE,sp|P13542|MYH8_MOUSE,sp|Q02566|MYH6_MOUSE,sp|Q5SX39|MYH4_MOUSE,sp|Q5SX40|MYH1_MOUSE,sp|Q91Z83|MYH7_MOUSE	11	0.08596	0.981	0.02107	0.0459	0.01125
ADIWSLGITAIELAK_2	h	aa	sp|Q99JT2|STK26_MOUSE,sp|Q99KH8|STK24_MOUSE,sp|Q9Z2W1|STK25_MOUSE	10	0.2376	0.9273	0.1408	0.1251	0.09992
ADLIFVVFDPTK_2	h	aa	sp|Q7TQ48|SRCA_MOUSE	11	0.03136	0.9769	0.01051	0.03241	0.00281
ADLINNLGTIAK_2	h	aa	sp|P07901|HS90A_MOUSE,sp|P11499|HS90B_MOUSE	11	0.3266	0.9758	0.04157	0.06448	0.07468
ADM[15.9949]VIEAVFEDLGVK_3	h	aa	sp|Q8BMS1|ECHA_MOUSE	11	0.03839	0.9239	0.03716	0.06096	0.006405
ADMVIEAVFEDLGVK_2	h	aa	sp|Q8BMS1|ECHA_MOUSE	11	0.04302	0.9728	0.01451	0.03809	0.004541
ADNFEYSDPVDGSISK_2	h	aa	sp|Q9D0F9|PGM1_MOUSE	11	0.07339	0.9717	0.03144	0.05607	0.01146
ADQELMTYSHDNIICGITSVSFSK_3	h	aa	sp|P62874|GBB1_MOUSE	9	0.04443	0.9151	0.04183	0.07231	0.00893
ADQPIEADVTVIGSGPGGYVAAIK_2	h	aa	sp|O08749|DLDH_MOUSE	11	0.03015	0.9634	0.01574	0.03967	0.003327
ADQPIEADVTVIGSGPGGYVAAIK_3	h	aa	sp|O08749|DLDH_MOUSE	8	0.04769	0.9859	0.003293	0.02169	0.003054
ADSCEFTVTGLQK_2	h	aa	sp|A2ASS6|TITIN_MOUSE	11	0.05032	0.9572	0.03697	0.06081	0.008419
ADTLLKPDQR_3	h	aa	sp|A2ASS6|TITIN_MOUSE	11	0.05997	0.9011	0.06456	0.08035	0.01341
ADVFHAYLSLLK_3	h	aa	sp|Q6ZQ38|CAND1_MOUSE	11	0.07434	0.9376	0.07866	0.08869	0.01838
ADVVESWIGEK_2	h	aa	sp|P08032|SPTA1_MOUSE,sp|P16546|SPTN1_MOUSE	11	0.03468	0.9697	0.01532	0.03915	0.003717
AEGLGMVTEEGSGEK_2	h	aa	sp|E9Q401|RYR2_MOUSE	11	0.1922	0.927	0.1108	0.1053	0.06321
AEGSDVANAVLDGADCIMLSGETAK_2	h	aa	sp|P52480|KPYM_MOUSE	11	0.1684	0.9253	0.1283	0.1132	0.0579
AEGSDVANAVLDGADCIMLSGETAK_3	h	aa	sp|P52480|KPYM_MOUSE	11	0.1876	0.9603	0.05893	0.07677	0.04468
AEISCTDNQDGTCSVSYLPVLPGDYSILVK_3	h	aa	sp|Q8BTM8|FLNA_MOUSE	9	0.7124	0.9051	0.1737	0.1474	0.515
AEMDAAVESCK_2	h	aa	sp|Q9EQ20|MMSA_MOUSE	6	0.04623	0.9922	0.003138	0.02505	0.00326
AEQFYCGDTEGK_2	h	aa	sp|Q60597|ODO1_MOUSE	11	0.1088	0.9863	0.01837	0.04286	0.01338
AESCYLTWDAPLDNGGSEITHYIIDK_3	h	aa	sp|A2ASS6|TITIN_MOUSE	9	0.1089	0.9299	0.07388	0.0961	0.03003
AETFTFHSDICTLPEK_2	h	aa	sp|P07724|ALBU_MOUSE	11	0.3047	0.93	0.1266	0.1125	0.1191
AETFTFHSDICTLPEK_3	h	aa	sp|P07724|ALBU_MOUSE	11	0.3342	0.9294	0.1406	0.1186	0.1417
AFAAGADIK_2	h	aa	sp|Q8BH95|ECHM_MOUSE	11	0.04615	0.9486	0.02549	0.05049	0.006447
AFAFDGFK_2	h	aa	sp|E9Q401|RYR2_MOUSE	11	0.1094	0.9697	0.04238	0.0651	0.02044
AFAMIIDKLEEDISSSMTNSTAASRPPVTLR_4	h	aa	sp|Q61990|PCBP2_MOUSE	6	0.9477	0.9035	0.1543	0.1757	1.03
AFGFSHLEALLDDSK_3	h	aa	sp|Q7TQI3|OTUB1_MOUSE	11	0.1316	0.9287	0.1112	0.1054	0.04095
AFGGQSLK_2	h	aa	sp|Q8K2B3|SDHA_MOUSE	10	0.04903	0.9899	0.006141	0.02612	0.003528
AFITNIPFDVK_2	h	aa	sp|Q9D0E1|HNRPM_MOUSE	10	0.1127	0.942	0.05983	0.08154	0.02642
AFMTADLPNELIELLEK_2	h	aa	sp|Q68FD5|CLH1_MOUSE	10	0.1751	0.9742	0.03692	0.06405	0.03427
AFMTADLPNELIELLEK_3	h	aa	sp|Q68FD5|CLH1_MOUSE	6	0.1736	0.9733	0.01848	0.06079	0.03686
AFPSYFSK_2	h	aa	sp|Q9CQ69|QCR8_MOUSE	11	0.03696	0.9861	0.006527	0.02555	0.002581
AFQEAAEHFQPYIK_3	h	aa	sp|O09161|CASQ2_MOUSE	11	0.06643	0.9637	0.02776	0.05269	0.00974
AFSTWLK_2	h	aa	sp|P26041|MOES_MOUSE	11	0.108	0.9511	0.06579	0.08111	0.02512
AFTGFIVEADTPGIHIGK_2	h	aa	sp|P45952|ACADM_MOUSE	11	0.03884	0.9081	0.05907	0.07686	0.008175
AFTGFIVEADTPGIHIGK_3	h	aa	sp|P45952|ACADM_MOUSE	11	0.06245	0.9856	0.01173	0.03425	0.005977
AFVDSCLQLHETK_3	h	aa	sp|P51174|ACADL_MOUSE	11	0.03709	0.9778	0.01086	0.03296	0.003342
AFVTSPEIVTALAIAGTLK_3	h	aa	sp|Q99KI0|ACON_MOUSE	11	0.0335	0.94	0.03449	0.05873	0.005398
AFYNNVLGEYEEYITK_2	h	aa	sp|P29758|OAT_MOUSE	11	0.1354	0.9458	0.05832	0.07637	0.03075
AGADIIITYFAPQLLK_2	h	aa	sp|P10518|HEM2_MOUSE	11	0.1191	0.9612	0.07247	0.08513	0.02935
AGADIIITYFAPQLLK_3	h	aa	sp|P10518|HEM2_MOUSE	9	0.08652	0.9428	0.05188	0.08053	0.01989
AGAGAVVPK_2	h	aa	sp|Q9DC70|NDUS7_MOUSE	11	0.06933	0.9847	0.01397	0.03738	0.007206
AGALQCSPSDVYTK_2	h	aa	sp|P26039|TLN1_MOUSE	11	0.1744	0.9434	0.1023	0.1011	0.05386
AGAYDFPSPEWDTVTPEAK_2	h	aa	sp|P11798|KCC2A_MOUSE,sp|P28652|KCC2B_MOUSE,sp|Q6PHZ2|KCC2D_MOUSE,sp|Q923T9|KCC2G_MOUSE	9	0.1112	0.9098	0.1078	0.1161	0.03709
AGDEFVEK_2	h	aa	sp|Q61425|HCDH_MOUSE	11	0.03592	0.9874	0.006049	0.02459	0.002416
AGDLGVDLTSK_2	h	aa	sp|Q9DCW4|ETFB_MOUSE	11	0.046	0.9487	0.02477	0.04977	0.006337
AGDSIVLSAISILGK_2	h	aa	sp|A2ASS6|TITIN_MOUSE	11	0.06664	0.9797	0.01925	0.04387	0.008136
AGDSIVLSAISILGK_3	h	aa	sp|A2ASS6|TITIN_MOUSE	11	0.06705	0.9839	0.01583	0.03979	0.007422
AGEDVQLLIPFK_2	h	aa	sp|A2ASS6|TITIN_MOUSE	11	0.09166	0.9198	0.1094	0.1046	0.02767
AGFLDLK_2	h	aa	sp|P26039|TLN1_MOUSE	11	0.2296	0.9072	0.1749	0.1322	0.1018
AGGAGVPAFYTSTGYGTLVQEGGSPIK_2	h	aa	sp|Q9D0K2|SCOT1_MOUSE	11	0.1002	0.9517	0.05505	0.0742	0.02132
AGGAGVPAFYTSTGYGTLVQEGGSPIK_3	h	aa	sp|Q9D0K2|SCOT1_MOUSE	11	0.08364	0.9669	0.03256	0.05706	0.01352
AGGFLMK_2	h	aa	sp|P09411|PGK1_MOUSE	11	0.07345	0.9883	0.01178	0.03432	0.007023
AGGVQTVTLIPGDGIGPEISASVMK_2	h	aa	sp|Q9D6R2|IDH3A_MOUSE	11	0.03603	0.9717	0.0153	0.03911	0.003853
AGGVQTVTLIPGDGIGPEISASVMK_3	h	aa	sp|Q9D6R2|IDH3A_MOUSE	11	0.04813	0.9511	0.03005	0.05482	0.007274
AGIFQSAK_2	h	aa	sp|Q9CPQ1|COX6C_MOUSE	11	0.04508	0.9824	0.01003	0.03167	0.00396
AGLEQGSDAGYLAESQK_2	h	aa	sp|Q8BMS1|ECHA_MOUSE	11	0.03962	0.9753	0.01181	0.03436	0.003734
AGSSPPSKPTEYVTAR_2	h	aa	sp|A2ASS6|TITIN_MOUSE	9	0.04819	0.9514	0.03907	0.06988	0.009284
AGSSPPSKPTEYVTAR_3	h	aa	sp|A2ASS6|TITIN_MOUSE	11	0.07833	0.9795	0.02251	0.04744	0.01042
AGTVDYNIMGWLEK_2	h	aa	sp|Q02566|MYH6_MOUSE	11	0.1049	0.9699	0.03314	0.05756	0.01732
AGTVDYNIMGWLEK_3	h	aa	sp|Q02566|MYH6_MOUSE	7	0.05174	0.9067	0.07768	0.1138	0.0162
AGTVSMYTK_2	h	aa	sp|Q61941|NNTM_MOUSE	11	0.03899	0.9769	0.01082	0.0329	0.003514
AGVGEHADVPGPVMVEEK_3	h	aa	sp|A2ASS6|TITIN_MOUSE	11	0.06542	0.9865	0.01351	0.03676	0.006697
AGVNTVTTLVENK_2	h	aa	sp|P12970|RL7A_MOUSE	11	0.1156	0.9572	0.07526	0.08675	0.0289
AHAVAQVDAWQQLQTFFHK_4	h	aa	sp|Q9QYR9|ACOT2_MOUSE	11	0.03016	0.9871	0.004949	0.02225	0.001866
AHDGGIYAISWSPDSTHLLSASGDK_4	h	aa	sp|O88342|WDR1_MOUSE	11	0.1257	0.9692	0.05046	0.07103	0.02607
AHIQTVQHK_3	h	aa	sp|P51174|ACADL_MOUSE	11	0.03268	0.9677	0.01372	0.03705	0.00333
AHNVAGPGGPIVTK_2	h	aa	sp|O70468|MYPC3_MOUSE	11	0.09724	0.9937	0.00742	0.02724	0.007607
AHNVAGPGGPIVTK_3	h	aa	sp|O70468|MYPC3_MOUSE	11	0.09679	0.984	0.01795	0.04237	0.01178
AHQLWLSVEALK_2	h	aa	sp|Q8CAQ8|MIC60_MOUSE	11	0.02121	0.9431	0.01583	0.03979	0.002612
AHQLWLSVEALK_3	h	aa	sp|Q8CAQ8|MIC60_MOUSE	11	0.03576	0.981	0.009145	0.03024	0.002957
AHQVVEDGYEFFAK_3	h	aa	sp|P62137|PP1A_MOUSE,sp|P62141|PP1B_MOUSE,sp|P63087|PP1G_MOUSE	7	0.3781	0.9831	0.01027	0.04137	0.05899
AHSNILK_2	h	aa	sp|Q8CAQ8|MIC60_MOUSE	10	0.03245	0.9731	0.009467	0.03243	0.002897
AHSSMVGVNLPQK_2	h	aa	sp|P09411|PGK1_MOUSE	11	0.07191	0.9826	0.01874	0.04329	0.008663
AHSSMVGVNLPQK_3	h	aa	sp|P09411|PGK1_MOUSE	11	0.06858	0.9852	0.01288	0.03589	0.006845
AHVEAPIAGSMILAAILLK_3	h	aa	sp|P03911|NU4M_MOUSE	11	0.03413	0.9773	0.01069	0.0327	0.003058
AIAGTGANVIVTGGK_2	h	aa	sp|P42932|TCPQ_MOUSE	11	0.1918	0.9753	0.0477	0.06906	0.04135
AIDLFTDAIK_2	h	aa	sp|Q99L47|F10A1_MOUSE	7	0.6091	0.9641	0.02963	0.07028	0.1918
AIFDRPVAVGGK_3	h	aa	sp|Q9D2G2|ODO2_MOUSE	9	0.03555	0.985	0.005411	0.02601	0.002529
AIGAVPLIQGEYMIPCEK_2	h	aa	sp|P07339|CATD_HUMAN,sp|P18242|CATD_MOUSE	10	0.2642	0.974	0.03331	0.06084	0.0544
AIGLSVADLAESIMK_2	h	aa	sp|P06151|LDHA_MOUSE	11	0.134	0.9706	0.04483	0.06696	0.0266
AIGLSVADLIESMLK_2	h	aa	sp|P16125|LDHB_MOUSE	11	0.1275	0.9821	0.02468	0.04968	0.01855
AIGPWIQNK_2	h	aa	sp|Q9JI91|ACTN2_MOUSE	11	0.08805	0.9879	0.01292	0.03594	0.009074
AIIDHISDSFLDTTVPLLVLIEAAK_3	h	aa	sp|Q65CL1|CTNA3_MOUSE	10	0.1152	0.9623	0.05714	0.07968	0.02647
AIIDNTESYSLLIVDK_2	h	aa	sp|A2ASS6|TITIN_MOUSE	11	0.06688	0.96	0.03514	0.05928	0.01103
AILGVSLAVCK_2	h	aa	sp|P17182|ENOA_MOUSE,sp|P17183|ENOG_MOUSE,sp|P21550|ENOB_MOUSE	11	0.07498	0.9892	0.01103	0.03321	0.006946
AILITGCDSGFGFSLAK_2	h	aa	sp|Q80XN0|BDH_MOUSE	10	0.02611	0.9661	0.01155	0.03583	0.002689
AILSYLAAK_2	h	aa	sp|P24472|GSTA4_MOUSE	11	0.05813	0.9833	0.01296	0.036	0.005799
AINEAYK_2	h	aa	sp|P14824|ANXA6_MOUSE	6	0.1748	0.9247	0.05206	0.102	0.05953
AINVQEEK_2	h	aa	sp|P16546|SPTN1_MOUSE	8	0.08052	0.9226	0.0729	0.1021	0.02312
AITDAAMMAEELK_2	h	aa	sp|A2AQP0|MYH7B_MOUSE,sp|P13541|MYH3_MOUSE,sp|P13542|MYH8_MOUSE,sp|Q02566|MYH6_MOUSE,sp|Q5SX39|MYH4_MOUSE,sp|Q5SX40|MYH1_MOUSE,sp|Q91Z83|MYH7_MOUSE	9	0.09041	0.9944	0.003523	0.02099	0.005485
AITDAAMMAEELK_3	h	aa	sp|A2AQP0|MYH7B_MOUSE,sp|P13541|MYH3_MOUSE,sp|P13542|MYH8_MOUSE,sp|Q02566|MYH6_MOUSE,sp|Q5SX39|MYH4_MOUSE,sp|Q5SX40|MYH1_MOUSE,sp|Q91Z83|MYH7_MOUSE	11	0.0861	0.9577	0.04577	0.06766	0.01661
AITGASLADIMAK_2	h	aa	sp|Q8BP67|RL24_MOUSE	9	0.1941	0.967	0.04288	0.07321	0.04853
AITGFDDPFSGK_2	h	aa	sp|E9Q557|DESP_MOUSE	7	0.2969	0.9833	0.01647	0.0524	0.06228
AITQELPSLLGSIGLGK_2	h	aa	sp|Q7TQ48|SRCA_MOUSE	11	0.03399	0.9871	0.005623	0.02371	0.002209
AITQELPSLLGSIGLGK_3	h	aa	sp|Q7TQ48|SRCA_MOUSE	11	0.03213	0.9554	0.01798	0.04241	0.003754
AITVFSPDGHLFQVEYAQEAVK_3	h	aa	sp|Q9CWH6|PSMA8_MOUSE,sp|Q9Z2U0|PSA7_MOUSE	7	0.1226	0.9798	0.02257	0.06133	0.02185
AIYDIERPDLITYEPFYTSGYEDK_3	h	aa	sp|Q8K4G5|ABLM1_MOUSE	11	0.1082	0.9102	0.1534	0.1239	0.03844
AKEQETVLR_2	h	aa	sp|A2ASS6|TITIN_MOUSE	11	0.06705	0.9648	0.03808	0.06171	0.01151
AKEQETVLR_3	h	aa	sp|A2ASS6|TITIN_MOUSE	11	0.08996	0.976	0.02832	0.05322	0.01381
AKPVVSFIAGITAPPGR_3	h	aa	sp|Q9WUM5|SUCA_MOUSE	11	0.03672	0.9868	0.006818	0.02611	0.002621
AKPVWYAGR_2	h	aa	sp|Q60597|ODO1_MOUSE	7	0.07394	0.9602	0.0369	0.07842	0.01616
ALAAAGYDVEK_2	h	aa	sp|P15864|H12_MOUSE,sp|P43274|H14_MOUSE,sp|P43277|H13_MOUSE,sp|Q07133|H1T_MOUSE	11	0.02042	0.9541	0.008059	0.02839	0.001823
ALAADISSK_2	h	aa	sp|O35459|ECH1_MOUSE	6	0.245	0.9362	0.06812	0.1167	0.09623
ALAAFLK_2	h	aa	sp|Q9CZX8|RS19_MOUSE	11	0.09654	0.9475	0.08341	0.09133	0.02533
ALADDVELYCFQFLPFGK_2	h	aa	sp|Q924X2|CPT1B_MOUSE	11	0.07969	0.9756	0.02308	0.04805	0.01076
ALAMGYK_2	h	aa	sp|Q99JY0|ECHB_MOUSE	10	0.03536	0.9829	0.005238	0.02413	0.002497
ALANYILFK_2	h	aa	sp|P07758|A1AT1_MOUSE,sp|P22599|A1AT2_MOUSE,sp|Q00896|A1AT3_MOUSE,sp|Q00897|A1AT4_MOUSE	6	0.08325	0.9679	0.02446	0.06994	0.01705
ALAQYLLLLK_2	h	aa	sp|P42925|PXMP2_MOUSE	8	0.1543	0.9947	0.004998	0.02672	0.01241
ALASQLQDSLK_2	h	aa	sp|Q64727|VINC_MOUSE	8	0.04332	0.9806	0.006765	0.03109	0.003737
ALCNDSALDYNEAK_2	h	aa	sp|O55143|AT2A2_MOUSE,sp|Q64518|AT2A3_MOUSE	11	0.09195	0.9123	0.1386	0.1177	0.03124
ALDLDPSK_2	h	aa	sp|Q8BWT1|THIM_MOUSE	11	0.03844	0.9852	0.007647	0.02765	0.002909
ALDLDSSCK_2	h	aa	sp|Q60864|STIP1_MOUSE	8	0.1092	0.9644	0.01495	0.04621	0.01448
ALDPFTTPSPPTSLEITSVTK_2	h	aa	sp|A2ASS6|TITIN_MOUSE	11	0.05243	0.9622	0.03652	0.06043	0.008716
ALDSTTVAAHESEIYCK_2	h	aa	sp|P50462|CSRP3_MOUSE	11	0.06775	0.9393	0.0658	0.08112	0.01528
ALDSTTVAAHESEIYCK_3	h	aa	sp|P50462|CSRP3_MOUSE	11	0.1212	0.9653	0.03982	0.0631	0.0222
ALDYIASK_2	h	aa	sp|Q9JI91|ACTN2_MOUSE	11	0.08282	0.9929	0.007512	0.02741	0.006419
ALEQFLQEYFDGNLK_3	h	aa	sp|P27773|PDIA3_MOUSE	11	0.4814	0.9076	0.1448	0.1203	0.2384
ALESPERPFLAILGGAK_2	h	aa	sp|P09411|PGK1_MOUSE	11	0.03024	0.9037	0.04209	0.06487	0.005453
ALESPERPFLAILGGAK_3	h	aa	sp|P09411|PGK1_MOUSE	11	0.06947	0.988	0.01096	0.03311	0.006396
ALGDLISATK_2	h	aa	sp|P26039|TLN1_MOUSE	7	0.2398	0.9385	0.0624	0.102	0.08225
ALGFPLERPK_3	h	aa	sp|Q9CZU6|CISY_MOUSE	11	0.03722	0.9924	0.003693	0.01922	0.001956
ALGGGCELAMMCDIIYAGEK_2	h	aa	sp|Q8BH95|ECHM_MOUSE	11	0.04118	0.9417	0.02508	0.05008	0.005679
ALGYFAVVTGK_2	h	aa	sp|P58281|OPA1_MOUSE	11	0.03737	0.9321	0.0292	0.05403	0.005521
ALHGEQYLELYKPLPR_4	h	aa	sp|P51660|DHB4_MOUSE	6	0.1237	0.9812	0.01205	0.0491	0.02767
ALIADSGLK_2	h	aa	sp|Q9Z2I9|SUCB1_MOUSE	11	0.03627	0.9879	0.005325	0.02308	0.002288
ALIVLAHSEK_3	h	aa	sp|Q64669|NQO1_MOUSE	11	0.06876	0.9856	0.01467	0.0383	0.007324
ALLLEILHEIK_3	h	aa	sp|Q8R180|ERO1A_MOUSE	6	0.205	0.9566	0.04072	0.09025	0.0627
ALLLNELGGFTLTGK_2	h	aa	sp|P70414|NAC1_MOUSE	11	0.133	0.9627	0.04058	0.0637	0.02506
ALLNNSHYYHMAHGK_3	h	aa	sp|O08749|DLDH_MOUSE	10	0.02872	0.9254	0.03458	0.06198	0.004998
ALLNNSHYYHMAHGK_5	h	aa	sp|O08749|DLDH_MOUSE	11	0.03347	0.983	0.006907	0.02628	0.002414
ALLQAILQTEDMLK_2	h	aa	sp|E9Q557|DESP_MOUSE	11	0.2655	0.9772	0.03737	0.06113	0.05495
ALMLQGVDLLADAVAVTMGPK_2	h	aa	sp|P63038|CH60_MOUSE	11	0.0439	0.9564	0.02209	0.047	0.005741
ALNEGGLQSIPK_2	h	aa	sp|Q921G7|ETFD_MOUSE	11	0.03665	0.987	0.006032	0.02456	0.002461
ALQASALK_2	h	aa	sp|P00883|ALDOA_RABIT,sp|P05064|ALDOA_MOUSE	11	0.1901	0.9774	0.03434	0.0586	0.03468
ALQEAHQQALDDLQAEEDK_3	h	aa	sp|Q02566|MYH6_MOUSE,sp|Q91Z83|MYH7_MOUSE	11	0.06912	0.934	0.07634	0.08738	0.01679
ALQLGTLFSPAEALK_2	h	aa	sp|P42125|ECI1_MOUSE	11	0.03411	0.9834	0.007464	0.02732	0.002553
ALQPIVSEEEWAHTK_3	h	aa	sp|P47934|CACP_MOUSE	11	0.04061	0.9817	0.009655	0.03107	0.003469
ALQSTAVEQFSMVFGK_2	h	aa	sp|Q60936|COQ8A_MOUSE	11	0.1156	0.9656	0.04394	0.06629	0.02209
ALSDHHVYLEGTLLKPN_2	h	aa	sp|P05063|ALDOC_MOUSE,sp|P05064|ALDOA_MOUSE	11	0.09862	0.9255	0.09261	0.09623	0.02724
ALSDHHVYLEGTLLKPN_3	h	aa	sp|P05063|ALDOC_MOUSE,sp|P05064|ALDOA_MOUSE	11	0.1579	0.9753	0.03313	0.05756	0.02739
ALSDHHVYLEGTLLKPN_4	h	aa	sp|P05063|ALDOC_MOUSE,sp|P05064|ALDOA_MOUSE	11	0.1899	0.9766	0.03719	0.06098	0.03604
ALSNM[15.9949]MHFGGYIQK_3	h	aa	sp|P50752|TNNT2_MOUSE	6	0.1069	0.9718	0.01104	0.047	0.01553
ALSNMM[15.9949]HFGGYIQK_3	h	aa	sp|P50752|TNNT2_MOUSE	9	0.08467	0.9503	0.03757	0.06853	0.01648
ALSNMMHFGGYIQK_2	h	aa	sp|P50752|TNNT2_MOUSE	10	0.2149	0.94	0.09152	0.1008	0.07042
ALTGGIAHLFK_2	h	aa	sp|O08749|DLDH_MOUSE	7	0.09084	0.9322	0.08052	0.1158	0.03044
ALTGGIAHLFK_3	h	aa	sp|O08749|DLDH_MOUSE	11	0.03753	0.9876	0.006058	0.02461	0.002526
ALTSEEIK_2	h	aa	sp|A2ASS6|TITIN_MOUSE	9	0.06681	0.9934	0.005703	0.0267	0.004963
ALVFQPVTELK_2	h	aa	sp|P47857|PFKAM_MOUSE	11	0.2182	0.9631	0.05179	0.07197	0.05137
ALVILAK_2	h	aa	sp|Q99LX0|PARK7_MOUSE	11	0.07434	0.9893	0.01086	0.03296	0.006831
ALVPGNIFK_2	h	aa	sp|A2ASS6|TITIN_MOUSE	11	0.0741	0.9848	0.01599	0.03999	0.00826
AMADEVTEK_2	h	aa	sp|P49817|CAV1_MOUSE	9	0.06103	0.9656	0.01689	0.04595	0.007829
AMEAVAAQGK_2	h	aa	sp|O70250|PGAM2_MOUSE,sp|Q9DBJ1|PGAM1_MOUSE	11	0.07637	0.9772	0.02162	0.0465	0.009924
AMFECEVSEPDITVQWMK_2	h	aa	sp|A2ASS6|TITIN_MOUSE	11	0.08099	0.9669	0.04119	0.06418	0.01464
AMGGTIGLTIAK_2	h	aa	sp|Q61941|NNTM_MOUSE	11	0.03505	0.9823	0.009222	0.03037	0.002912
AMIATSETHTELVIK_3	h	aa	sp|A2ASS6|TITIN_MOUSE	11	0.05218	0.9754	0.01913	0.04374	0.006278
AMIVEAYPK_2	h	aa	sp|Q99JY0|ECHB_MOUSE	11	0.07763	0.9793	0.01807	0.04251	0.00924
AMLSWEPPLEDGGSEITNYIIDK_2	h	aa	sp|A2ASS6|TITIN_MOUSE	8	0.0496	0.962	0.02785	0.06308	0.008613
AMNWMSGK_2	h	aa	sp|P47857|PFKAM_MOUSE	7	0.2033	0.9907	0.007121	0.03445	0.02376
AMQNVLSGK_2	h	aa	sp|Q9CQ75|NDUA2_MOUSE	11	0.04587	0.9626	0.02015	0.04488	0.005701
AMVASGSELGK_2	h	aa	sp|Q9WTP6|KAD2_MOUSE	9	0.02131	0.9902	6.95E-04	0.009321	8.92E-04
AMVNLQIQK_2	h	aa	sp|Q91WS0|CISD1_MOUSE	9	0.1006	0.9738	0.02233	0.05283	0.01525
AMYPDYFSK_2	h	aa	sp|Q9CQJ8|NDUB9_MOUSE	11	0.04398	0.9836	0.009115	0.03019	0.003696
ANACNSVIK_2	h	aa	sp|O55143|AT2A2_MOUSE	11	0.188	0.9737	0.03873	0.06223	0.0363
ANDATFEIK_2	h	aa	sp|P35486|ODPA_MOUSE	8	0.02344	0.9892	0.001502	0.01465	0.001202
ANDDLKENIAIVER_3	h	aa	sp|Q02566|MYH6_MOUSE,sp|Q91Z83|MYH7_MOUSE	7	0.1239	0.9559	0.01052	0.04188	0.01577
ANHTPESCPETK_3	h	aa	sp|A2ASS6|TITIN_MOUSE	9	0.04966	0.9496	0.03998	0.07069	0.009664
ANIAGATDVK_2	h	aa	sp|A2ASS6|TITIN_MOUSE	11	0.06698	0.9753	0.02233	0.04725	0.008805
ANIIFNTALGTIFGVK_3	h	aa	sp|Q9R112|SQOR_MOUSE	11	0.08173	0.9147	0.1052	0.1026	0.02365
ANLINNIFELAGLGK_2	h	aa	sp|Q8C129|LCAP_MOUSE	11	0.1861	0.9773	0.04176	0.06462	0.03723
ANPFGGASHAK_2	h	aa	sp|P62267|RS23_MOUSE	8	0.06123	0.9425	0.03224	0.06787	0.01164
ANPFGGASHAK_3	h	aa	sp|P62267|RS23_MOUSE	11	0.05967	0.957	0.03645	0.06037	0.01002
ANPIQGFSAK_2	h	aa	sp|P19783|COX41_MOUSE	11	0.0397	0.9886	0.006607	0.0257	0.002799
ANTFVAELK_2	h	aa	sp|P08249|MDHM_MOUSE	11	0.03467	0.9901	0.004304	0.02075	0.001969
ANYLSQALQAGTVWINCYDVFGAQSPFGGYK_2	h	aa	sp|P47738|ALDH2_MOUSE	6	0.04405	0.9039	0.03237	0.08046	0.009864
APADDGGSPITGYLVEK_2	h	aa	sp|A2ASS6|TITIN_MOUSE	11	0.04081	0.9889	0.00579	0.02406	0.002701
APAIFVK_2	h	aa	sp|A2ASS6|TITIN_MOUSE	11	0.0973	0.9709	0.0415	0.06442	0.018
APCSVSVLDTPGPPINFVFEDIRK_3	h	aa	sp|A2ASS6|TITIN_MOUSE	11	0.1096	0.9194	0.08731	0.09344	0.02941
APEEVSDHNYESIQVTSAQK_3	h	aa	sp|O35459|ECH1_MOUSE	11	0.2432	0.9697	0.04745	0.06889	0.05636
APEVTAVTK_2	h	aa	sp|A2ASS6|TITIN_MOUSE	9	0.06351	0.9682	0.01573	0.04435	0.007859
APGFAHLAGLDK_2	h	aa	sp|Q91WD5|NDUS2_MOUSE	11	0.05231	0.9864	0.01074	0.03277	0.004715
APGFAHLAGLDK_3	h	aa	sp|Q91WD5|NDUS2_MOUSE	11	0.05874	0.9832	0.0138	0.03715	0.006056
APLAEEWDYMTMK_2	h	aa	sp|Q8BW75|AOFB_MOUSE	11	0.04308	0.9544	0.03106	0.05573	0.006655
APLDIPVPDPVK_2	h	aa	sp|P97371|PSME1_MOUSE	6	0.1213	0.9325	0.06225	0.1116	0.03927
APLVLKD_2	h	aa	sp|Q99LX0|PARK7_MOUSE	6	0.06452	0.9796	0.004769	0.03088	0.005554
APNDFNLK_2	h	aa	sp|Q9WUB3|PYGM_MOUSE	7	0.1758	0.9807	0.02554	0.06524	0.03506
APPIEPAPTPIAAPVTAPVVGK_2	h	aa	sp|A2ASS6|TITIN_MOUSE	11	0.05498	0.9289	0.07697	0.08773	0.01329
APPSVFAQVPQAPPVLVFK_2	h	aa	sp|P05201|AATC_MOUSE	11	0.09746	0.978	0.02629	0.05127	0.01435
APPSVFAQVPQAPPVLVFK_3	h	aa	sp|P05201|AATC_MOUSE	11	0.1009	0.9794	0.02442	0.04941	0.0143
APSDLYQIILK_2	h	aa	sp|O35350|CAN1_MOUSE	10	0.03728	0.9316	0.02637	0.05413	0.005817
APSMVAAAVTYSK_2	h	aa	sp|Q9CPQ8|ATP5L_MOUSE	11	0.03636	0.986	0.006207	0.02491	0.002476
APSMVAAAVTYSKPR_3	h	aa	sp|Q9CPQ8|ATP5L_MOUSE	10	0.02288	0.9488	0.009218	0.032	0.002597
APSQLALFSVSDK_2	h	aa	sp|Q9CWJ9|PUR9_MOUSE	11	0.0314	0.94	0.0294	0.05422	0.004704
APSVALPTAQVSTDSGYFSVLLDVK_2	h	aa	sp|Q5EBG6|HSPB6_MOUSE	11	0.2884	0.9369	0.1367	0.1169	0.1157
APSVALPTAQVSTDSGYFSVLLDVK_3	h	aa	sp|Q5EBG6|HSPB6_MOUSE	11	0.6527	0.9343	0.1368	0.117	0.3547
APTVKPGETR_2	h	aa	sp|A2ASS6|TITIN_MOUSE	11	0.07961	0.9853	0.01607	0.04008	0.008964
APTVKPGETR_3	h	aa	sp|A2ASS6|TITIN_MOUSE	11	0.08135	0.9809	0.01976	0.04445	0.01019
APVLFSK_2	h	aa	sp|Q61941|NNTM_MOUSE	11	0.03796	0.9856	0.007835	0.02799	0.002907
AQAVLEEDHYGMEDVK_3	h	aa	sp|Q8CGK3|LONM_MOUSE	11	0.03239	0.924	0.04162	0.06452	0.005753
AQEIDQTNDFK_2	h	aa	sp|Q9JHI5|IVD_MOUSE	11	0.04306	0.9914	0.005065	0.02251	0.002686
AQIDVTPVGSK_2	h	aa	sp|A2ASS6|TITIN_MOUSE	11	0.06118	0.9782	0.01882	0.04338	0.007413
AQLEFNQIK_2	h	aa	sp|Q02566|MYH6_MOUSE,sp|Q91Z83|MYH7_MOUSE	11	0.08019	0.9803	0.01996	0.04467	0.01007
AQLGVQAFADALLIIPK_2	h	aa	sp|P80317|TCPZ_MOUSE	9	0.1586	0.9712	0.04045	0.07111	0.03401
AQNLWGESTCAAELLVLPEDTDVPDASCK_3	h	aa	sp|A2ASS6|TITIN_MOUSE	7	0.03487	0.9715	0.009715	0.04024	0.00384
AQQIHSQSSQQYPLYDLDLGK_3	h	aa	sp|E9Q557|DESP_MOUSE	8	0.1441	0.9545	0.03758	0.07327	0.03173
AQQVSQGLDVLTAK_2	h	aa	sp|Q64727|VINC_MOUSE	11	0.04818	0.9438	0.03634	0.06028	0.008007
AQSLVEAQPNVDK_2	h	aa	sp|Q60597|ODO1_MOUSE	11	0.09036	0.9635	0.04778	0.06912	0.01804
AQVAQPGGDTIFGK_2	h	aa	sp|P70349|HINT1_MOUSE	11	0.07072	0.9836	0.01639	0.04048	0.007962
AQVPQAPPVLVFK_2	h	aa	sp|P05201|AATC_MOUSE	11	0.07854	0.9785	0.02597	0.05096	0.01122
AQYETIAAK_2	h	aa	sp|P31001|DESM_MOUSE	11	0.1103	0.9908	0.01194	0.03456	0.01095
AQYPIADLVK_2	h	aa	sp|Q61941|NNTM_MOUSE	11	0.0329	0.9885	0.005376	0.02319	0.002097
ARDDLITDLLNEAK_3	h	aa	sp|P50518|VATE1_MOUSE	8	0.697	0.9146	0.1109	0.1259	0.4242
AREDFIK_2	h	aa	sp|Q99LB2|DHRS4_MOUSE	9	0.2049	0.9607	0.02885	0.06005	0.03925
ARPQTTLEQLQK_3	h	aa	sp|Q8BWT1|THIM_MOUSE	11	0.0295	0.9261	0.03535	0.05946	0.004898
ASAELALGENNEVLK_3	h	aa	sp|P05202|AATM_MOUSE	11	0.03948	0.9164	0.03457	0.0588	0.006364
ASALACLK_2	h	aa	sp|Q8BMF4|ODP2_MOUSE	9	0.0433	0.9602	0.02142	0.05174	0.006217
ASCDAQTYGIGLK_2	h	aa	sp|Q921G7|ETFD_MOUSE	11	0.02954	0.9622	0.01332	0.0365	0.00301
ASDTSITWNNLK_2	h	aa	sp|Q921I1|TRFE_MOUSE	11	0.58	0.9621	0.06068	0.0779	0.1979
ASGAGLLGGSLPVK_2	h	aa	sp|Q9JKS4|LDB3_MOUSE	11	0.1124	0.9804	0.02309	0.04805	0.01553
ASGANFQYIITEK_2	h	aa	sp|Q8BH95|ECHM_MOUSE	11	0.04745	0.9744	0.01533	0.03915	0.005128
ASGNYATVISHNPETK_3	h	aa	sp|P62918|RL8_MOUSE	11	0.07954	0.9349	0.1007	0.1003	0.02241
ASGPDSENSETSTHATAAK_3	h	aa	sp|Q8BG95|MYPT2_MOUSE	10	0.2227	0.9035	0.1717	0.1381	0.1016
ASGPPVSELITK_2	h	aa	sp|P15864|H12_MOUSE,sp|P43277|H13_MOUSE	11	0.0401	0.9435	0.02758	0.05251	0.005781
ASGTNDKPGGPHYILR_3	h	aa	sp|Q8CHT0|AL4A1_MOUSE	11	0.0208	0.9269	0.01845	0.04295	0.002787
ASGTNDKPGGPHYILR_4	h	aa	sp|Q8CHT0|AL4A1_MOUSE	7	0.03318	0.9933	0.002229	0.01927	0.001756
ASHHPADFTPAVHASLDK_4	h	aa	sp|P01942|HBA_MOUSE	11	0.03013	0.954	0.02107	0.0459	0.003847
ASKPTLNEVVIVSAIR_2	h	aa	sp|Q8QZT1|THIL_MOUSE	11	0.03202	0.9238	0.04366	0.06607	0.005832
ASKPTLNEVVIVSAIR_3	h	aa	sp|Q8QZT1|THIL_MOUSE	11	0.05163	0.9866	0.009347	0.03057	0.004342
ASKPTLNEVVIVSAIR_4	h	aa	sp|Q8QZT1|THIL_MOUSE	11	0.02125	0.9269	0.02066	0.04545	0.002987
ASLSELHCDK_3	h	aa	sp|P02088|HBB1_MOUSE,sp|P02089|HBB2_MOUSE	8	0.02571	0.9218	0.02245	0.05664	0.004205
ASNDRPPGTGGVK_3	h	aa	sp|P28650|PURA1_MOUSE	6	0.1238	0.9314	0.01498	0.05473	0.01974
ASNTSALPINQIAAVSK_2	h	aa	sp|Q8BMS1|ECHA_MOUSE	8	0.03268	0.9582	0.01948	0.05275	0.00474
ASNTSEVYFDGVK_2	h	aa	sp|P50544|ACADV_MOUSE	11	0.06892	0.9859	0.01233	0.03511	0.00673
ASPTQVFFDSANVK_2	h	aa	sp|Q9D3D9|ATPD_MOUSE	11	0.02206	0.9025	0.03186	0.05644	0.003791
ASSGGQAEQLDALVK_2	h	aa	sp|Q80Y14|GLRX5_MOUSE	9	0.05811	0.9336	0.06366	0.08921	0.01436
ASTHETWAYGK_3	h	aa	sp|Q9JI91|ACTN2_MOUSE	11	0.08886	0.9807	0.01999	0.04472	0.01142
ASTNLEWLHGCPPPYHTFEEPTYVK_4	h	aa	sp|P00397|COX1_MOUSE	11	0.09379	0.9346	0.06642	0.0815	0.02201
ATADNLIK_2	h	aa	sp|P42125|ECI1_MOUSE	11	0.05042	0.9701	0.0193	0.04393	0.006095
ATAVMPDGQFK_2	h	aa	sp|P35700|PRDX1_MOUSE,sp|Q06830|PRDX1_HUMAN	11	0.1413	0.9875	0.01774	0.04212	0.01788
ATDSDVWHK_3	h	aa	sp|A2ASS6|TITIN_MOUSE	11	0.06467	0.9825	0.0168	0.04098	0.007386
ATEEPSGTGSDELIK_2	h	aa	sp|O54724|CAVN1_MOUSE	10	0.05187	0.9857	0.008321	0.03041	0.00455
ATFDISLVVPK_2	h	aa	sp|Q11011|PSA_MOUSE	10	0.03251	0.9166	0.03827	0.06521	0.005833
ATGHSTLVLIGDVYK_3	h	aa	sp|Q62234|MYOM1_MOUSE	11	0.1494	0.9686	0.05303	0.07282	0.0327
ATGNPNPDIVWLK_2	h	aa	sp|A2ASS6|TITIN_MOUSE	11	0.1142	0.9581	0.06737	0.08208	0.027
ATLILQIVDK_2	h	aa	sp|O70468|MYPC3_MOUSE	10	0.06851	0.9554	0.03623	0.06345	0.01209
ATLILQIVDKPSPPQDIR_3	h	aa	sp|O70468|MYPC3_MOUSE	11	0.1002	0.9713	0.03106	0.05573	0.01602
ATLTWTPPLEDGGSPIK_2	h	aa	sp|A2ASS6|TITIN_MOUSE	11	0.07934	0.9701	0.03148	0.0561	0.0125
ATLWYVPLSLK_2	h	aa	sp|Q91V12|BACH_MOUSE	10	0.07576	0.9667	0.02318	0.05075	0.01074
ATSNVFAMFDQSQIQEFK_2	h	aa	sp|Q3THE2|ML12B_MOUSE,sp|Q9CQ19|MYL9_MOUSE	11	0.3541	0.9013	0.2123	0.1457	0.1887
ATSNVFAMFDQSQIQEFK_3	h	aa	sp|Q3THE2|ML12B_MOUSE,sp|Q9CQ19|MYL9_MOUSE	11	0.3082	0.9427	0.1021	0.101	0.1085
ATSTAELVVQGEEVVPAK_2	h	aa	sp|A2ASS6|TITIN_MOUSE	11	0.04	0.9289	0.05342	0.07309	0.008026
ATSYTITSLIENQEYK_2	h	aa	sp|A2ASS6|TITIN_MOUSE	11	0.09088	0.9818	0.02082	0.04563	0.01198
AVAGDASESALLK_2	h	aa	sp|Q8VDN2|AT1A1_MOUSE	11	0.05988	0.9852	0.01327	0.03643	0.006069
AVAISLPK_2	h	aa	sp|P19324|SERPH_MOUSE	11	0.3811	0.9464	0.09323	0.09656	0.1394
AVAMLWK_2	h	aa	sp|Q9CXV1|DHSD_MOUSE	11	0.03411	0.9885	0.005125	0.02264	0.002116
AVANETGAFFFLINGPEIMSK_2	h	aa	sp|Q01853|TERA_MOUSE	9	0.5142	0.9679	0.04463	0.07469	0.1609
AVANYDSVEAGEK_2	h	aa	sp|P51660|DHB4_MOUSE	11	0.1604	0.9436	0.09383	0.09686	0.04689
AVAQLMAQK_2	h	aa	sp|Q91VT4|CBR4_MOUSE	7	0.01678	0.9231	0.01286	0.0463	0.00269
AVASAAAALVLK_2	h	aa	sp|P26039|TLN1_MOUSE	11	0.2377	0.9203	0.1828	0.1352	0.1081
AVASLNTPFMPPDPDVSPMK_2	h	aa	sp|P34914|HYES_MOUSE	11	0.05648	0.9649	0.03384	0.05817	0.009075
AVAVVAQQLLSQGEHYWEVEVGDKPR_3	h	aa	sp|Q1XH17|TRI72_MOUSE	11	0.1363	0.9762	0.035	0.05916	0.02402
AVDIPHMDIEALK_3	h	aa	sp|P53026|RL10A_MOUSE	11	0.1033	0.9684	0.04779	0.06913	0.02046
AVELAANTK_2	h	aa	sp|P40142|TKT_MOUSE	9	0.03105	0.961	0.007916	0.03146	0.002994
AVFVNVK_2	h	aa	sp|A2ASS6|TITIN_MOUSE	9	0.07689	0.979	0.0216	0.05196	0.01117
AVGPEITK_2	h	aa	sp|Q76MZ3|2AAA_MOUSE	6	0.122	0.9874	0.004108	0.02866	0.01016
AVIAPSGVEK_2	h	aa	sp|O09111|NDUBB_MOUSE	8	0.03884	0.9875	0.004776	0.02612	0.002778
AVIGDHGDEIFSVFGSPFLK_3	h	aa	sp|Q8VCT4|EST1D_MOUSE	11	0.4517	0.9498	0.0796	0.08922	0.1637
AVLGLDLWQVK_2	h	aa	sp|P14211|CALR_MOUSE	11	0.3121	0.9475	0.1087	0.1042	0.1137
AVLLGPPGAGK_2	h	aa	sp|Q9WTP6|KAD2_MOUSE	11	0.02872	0.9892	0.00405	0.02013	0.001623
AVNAAGLSEYSQDSEAIEVK_2	h	aa	sp|Q62234|MYOM1_MOUSE	11	0.07415	0.9353	0.08801	0.09382	0.01939
AVNQPCAPDHFIQTVSHK_4	h	aa	sp|Q8CC88|VWA8_MOUSE	7	0.04125	0.967	0.01206	0.04483	0.005205
AVQQPDGLAVLGIFLK_2	h	aa	sp|P00918|CAH2_HUMAN,sp|P00920|CAH2_MOUSE	11	0.0297	0.9562	0.02005	0.04478	0.003709
AVSFIGNGVVIHLPGLFEEAEK_3	h	aa	sp|P28650|PURA1_MOUSE	11	0.1027	0.908	0.1582	0.1258	0.03703
AVSSGILSALGNLLAQTIEK_2	h	aa	sp|P42925|PXMP2_MOUSE	9	0.08286	0.9527	0.04032	0.07099	0.01664
AVSSGILSALGNLLAQTIEK_3	h	aa	sp|P42925|PXMP2_MOUSE	8	0.1678	0.9744	0.04001	0.0756	0.05866
AVVPEMEK_2	h	aa	sp|Q99LB2|DHRS4_MOUSE	11	0.03098	0.9741	0.01077	0.03282	0.002815
AVVVNAAQLASYSQSK_2	h	aa	sp|Q9CR62|M2OM_MOUSE	11	0.04054	0.991	0.004923	0.02219	0.002473
AVVVNAAQLASYSQSK_3	h	aa	sp|Q9CR62|M2OM_MOUSE	11	0.04023	0.9817	0.009914	0.03149	0.003479
AVYAQDPLYPPGPPAFPK_2	h	aa	sp|A2ASS6|TITIN_MOUSE	11	0.04952	0.9036	0.1023	0.1011	0.01379
AVYAQDPLYPPGPPAFPK_3	h	aa	sp|A2ASS6|TITIN_MOUSE	11	0.06207	0.9524	0.04609	0.06789	0.01178
AVYQGPGSSPVK_2	h	aa	sp|O88587|COMT_MOUSE	8	0.138	0.9295	0.05273	0.08679	0.04452
AWDVTVK_2	h	aa	sp|Q9WUB3|PYGM_MOUSE	7	0.0441	0.9097	0.0357	0.07713	0.009466
AWIGGVGDCK_2	h	aa	sp|O35855|BCAT2_MOUSE	11	0.04569	0.9437	0.03179	0.05638	0.007136
AYATEPHAK_2	h	aa	sp|P48787|TNNI3_MOUSE	11	0.2131	0.9757	0.03851	0.06205	0.04282
AYATITNNCTK_2	h	aa	sp|A2ASS6|TITIN_MOUSE	11	0.03597	0.9457	0.0227	0.04764	0.004685
AYDATCLVK_2	h	aa	sp|Q9R0P3|ESTD_MOUSE	8	0.05717	0.9784	0.006425	0.0303	0.004897
AYEESLEHLETFK_3	h	aa	sp|Q02566|MYH6_MOUSE,sp|Q91Z83|MYH7_MOUSE	6	0.06292	0.9766	0.00804	0.0401	0.007086
AYFTSATMIIAIPTGVK_2	h	aa	sp|P00397|COX1_MOUSE	11	0.03425	0.9574	0.01618	0.04022	0.003773
AYGENIGYSEK_2	h	aa	sp|P14094|AT1B1_MOUSE	11	0.07483	0.9851	0.01413	0.03758	0.007846
AYSEAHEISK_2	h	aa	sp|P61982|1433G_MOUSE	9	0.1444	0.9842	0.02077	0.05095	0.0221
AYSEAHEISK_3	h	aa	sp|P61982|1433G_MOUSE	11	0.1642	0.9475	0.07027	0.08383	0.04163
AYSTVATNCHK_3	h	aa	sp|A2ASS6|TITIN_MOUSE	11	0.07191	0.9727	0.02855	0.05343	0.01069
AYWQVHMDQLEVGNELTLCK_3	h	aa	sp|P18242|CATD_MOUSE	9	0.4942	0.931	0.06132	0.08755	0.1792
CAGCTNPISGLGGTK_2	h	aa	sp|O70433|FHL2_MOUSE	7	0.2966	0.9724	0.03093	0.07179	0.07349
CDENILWLDYK_2	h	aa	sp|P52480|KPYM_MOUSE	11	0.1558	0.9747	0.03661	0.06051	0.02839
CDVIAQGIVMAVK_2	h	aa	sp|Q9Z2I9|SUCB1_MOUSE	11	0.0538	0.9572	0.02669	0.05166	0.007652
CDVRDPDMVHNTVLELIK_4	h	aa	sp|Q9CQ62|DECR_MOUSE	11	0.03457	0.955	0.01738	0.04168	0.003946
CDVSVGEWTMCTPPTGINK_2	h	aa	sp|A2ASS6|TITIN_MOUSE	9	0.0366	0.9652	0.01988	0.04985	0.004986
CEACHQFITGK_3	h	aa	sp|Q8K4G5|ABLM1_MOUSE	9	0.1242	0.9789	0.01861	0.04823	0.01745
CEFQDAYVLLSEK_3	h	aa	sp|P63038|CH60_MOUSE	11	0.03581	0.9898	0.005132	0.02265	0.002218
CEVGTDTWSQCNDTPVK_2	h	aa	sp|Q62234|MYOM1_MOUSE	11	0.06888	0.9533	0.05821	0.07629	0.01461
CEVVAGSLK_2	h	aa	sp|Q8CC88|VWA8_MOUSE	9	0.04879	0.9045	0.04517	0.07514	0.0101
CGTGIVGVFVK_2	h	aa	sp|O70400|PDLI1_MOUSE	6	0.1636	0.9063	0.01591	0.05641	0.03275
CHGCDFPVEAGDK_3	h	aa	sp|Q9JKS4|LDB3_MOUSE	11	0.05723	0.9853	0.01241	0.03523	0.005576
CIIPNETK_2	h	aa	sp|P13541|MYH3_MOUSE,sp|P13542|MYH8_MOUSE,sp|Q5SX39|MYH4_MOUSE,sp|Q5SX40|MYH1_MOUSE,sp|Q91Z83|MYH7_MOUSE	10	0.1562	0.9758	0.03268	0.06026	0.02835
CINFTNEK_2	h	aa	sp|A2AQP0|MYH7B_MOUSE,sp|P13541|MYH3_MOUSE,sp|P13542|MYH8_MOUSE,sp|Q02566|MYH6_MOUSE,sp|Q5SX39|MYH4_MOUSE,sp|Q5SX40|MYH1_MOUSE,sp|Q91Z83|MYH7_MOUSE	9	0.0921	0.9746	0.02381	0.05455	0.0145
CIVVEEGK_2	h	aa	sp|Q9R0P5|DEST_MOUSE	9	0.0367	0.9085	0.0519	0.08054	0.008081
CLAFHDISPQAPTHFLVIPK_4	h	aa	sp|P70349|HINT1_MOUSE	11	0.08151	0.9685	0.03096	0.05564	0.01279
CLALATHDNPLK_3	h	aa	sp|O55143|AT2A2_MOUSE	7	0.186	0.9647	0.03094	0.07181	0.04596
CLAPLAK_2	h	aa	sp|P16858|G3P_MOUSE,sp|Q64467|G3PT_MOUSE	11	0.1069	0.9857	0.01746	0.04179	0.01282
CLEDMFDALEGK_2	h	aa	sp|P52825|CPT2_MOUSE	9	0.04211	0.9915	0.002812	0.01875	0.002213
CLLVTLASHHPADFTPAVHASLDK_5	h	aa	sp|P01942|HBA_MOUSE	11	0.04199	0.9301	0.03361	0.05797	0.006721
CLYYHEPVSSDK_3	h	aa	sp|O09161|CASQ2_MOUSE	10	0.04491	0.9662	0.02221	0.04968	0.006193
CMALSTAILVGEAK_2	h	aa	sp|Q9EQ20|MMSA_MOUSE	11	0.04243	0.9761	0.01566	0.03957	0.004643
CNDSALDYNEAK_2	h	aa	sp|O55143|AT2A2_MOUSE,sp|Q64518|AT2A3_MOUSE	11	0.1029	0.9305	0.1075	0.1037	0.03058
CNEIISWLDK_2	h	aa	sp|P63017|HSP7C_MOUSE	8	0.2356	0.923	0.04125	0.07677	0.06082
CNENYTTDFIFNLYSEEGK_2	h	aa	sp|P47857|PFKAM_MOUSE	11	0.1074	0.9742	0.03804	0.06168	0.019
CNQMFTEGEEMYLQGSTVWHPDCK_3	h	aa	sp|Q8K4G5|ABLM1_MOUSE	6	0.104	0.9626	0.02634	0.07259	0.0282
CPETLFQPSFIGM[15.9949]ESAGIHETTYNSIM[15.9949]K_3	h	aa	sp|P62737|ACTA_MOUSE,sp|P63268|ACTH_MOUSE,sp|P68033|ACTC_MOUSE,sp|P68134|ACTS_MOUSE	9	0.01754	0.909	0.01789	0.04729	0.002806
CPLLKPWALTF_2	h	aa	sp|P00883|ALDOA_RABIT,sp|P05064|ALDOA_MOUSE	11	0.1203	0.9846	0.01837	0.04286	0.01494
CPVMLVVGDQAPHEDAVVECNSK_3	h	aa	sp|Q9QYG0|NDRG2_MOUSE	11	0.3167	0.9264	0.1227	0.1108	0.1232
CQLEINFNTLQTK_2	h	aa	sp|O88990|ACTN3_MOUSE,sp|P57780|ACTN4_MOUSE,sp|Q7TPR4|ACTN1_MOUSE,sp|Q9JI91|ACTN2_MOUSE	11	0.1021	0.9204	0.07615	0.08726	0.02555
CQLEINFNTLQTK_3	h	aa	sp|O88990|ACTN3_MOUSE,sp|P57780|ACTN4_MOUSE,sp|Q7TPR4|ACTN1_MOUSE,sp|Q9JI91|ACTN2_MOUSE	11	0.06778	0.9707	0.03316	0.05759	0.01086
CREPVNPPSAPSVVK_3	h	aa	sp|A2ASS6|TITIN_MOUSE	11	0.04113	0.9217	0.05734	0.07572	0.008575
CSLSWGRPQEDGGADIDYYIVEK_3	h	aa	sp|A2ASS6|TITIN_MOUSE	11	0.08047	0.9079	0.1209	0.11	0.0249
CSTSCPSYWWNGDK_2	h	aa	sp|Q9CQA3|SDHB_MOUSE	10	0.06015	0.9843	0.01373	0.03906	0.006543
CTFVTDTPMLNHVK_3	h	aa	sp|Q0II04|NEBL_MOUSE	10	0.05097	0.963	0.02841	0.05618	0.007878
CTLAWSPPLQDGGSDISHYVVEK_3	h	aa	sp|A2ASS6|TITIN_MOUSE	11	0.06338	0.9627	0.03571	0.05976	0.01057
CTLPLTGK_2	h	aa	sp|Q9D0K2|SCOT1_MOUSE	9	0.09785	0.9131	0.03369	0.0649	0.01823
CTTDHISAAGPWLK_2	h	aa	sp|Q99KI0|ACON_MOUSE	11	0.03465	0.9712	0.01568	0.0396	0.003756
CTTDHISAAGPWLK_3	h	aa	sp|Q99KI0|ACON_MOUSE	9	0.04597	0.9467	0.01604	0.04478	0.005698
CVTEPSAGSDVAAIK_2	h	aa	sp|P45952|ACADM_MOUSE	11	0.05737	0.9736	0.02174	0.04662	0.007401
CYNPDFEK_2	h	aa	sp|P10649|GSTM1_MOUSE	10	0.06627	0.9424	0.03143	0.05909	0.0109
CYWDAEK_2	h	aa	sp|P05201|AATC_MOUSE	11	0.08059	0.9772	0.02568	0.05068	0.01149
DAALMVTNDGATILK_2	h	aa	sp|P80314|TCPB_MOUSE	8	0.1506	0.9554	0.05826	0.09123	0.0413
DAALSDAGEVVFSVLGLTSK_2	h	aa	sp|A2AAJ9|OBSCN_MOUSE	11	0.08069	0.9948	0.005967	0.02443	0.005549
DAALSDAGEVVFSVLGLTSK_3	h	aa	sp|A2AAJ9|OBSCN_MOUSE	10	0.08524	0.9612	0.05054	0.07493	0.01817
DAFDTLFDHAPDK_3	h	aa	sp|Q9EPC1|PARVA_MOUSE,sp|Q9ES46|PARVB_MOUSE	10	0.0892	0.9335	0.06778	0.08678	0.02228
DAFVAIVQSVK_2	h	aa	sp|P14824|ANXA6_MOUSE	11	0.1161	0.9801	0.02552	0.05052	0.01691
DAFVGTWK_2	h	aa	sp|P04117|FABP4_MOUSE,sp|P11404|FABPH_MOUSE	10	0.04526	0.9518	0.03365	0.06114	0.007674
DAGAGIALNDNFVK_2	h	aa	sp|P16858|G3P_MOUSE	8	0.08807	0.9094	0.1369	0.1399	0.03574
DAGFYEVILK_2	h	aa	sp|Q62234|MYOM1_MOUSE	11	0.1935	0.9018	0.108	0.1039	0.06293
DAHRPGWLPVSESVTRPTFK_4	h	aa	sp|A2ASS6|TITIN_MOUSE	11	0.0679	0.9471	0.04206	0.06486	0.01225
DAISGVGTDEK_2	h	aa	sp|P14824|ANXA6_MOUSE	6	0.06945	0.9728	0.007911	0.03978	0.007681
DALLSALSIQNYHLECNETK_3	h	aa	sp|Q62261|SPTB2_MOUSE	8	0.1492	0.9473	0.07379	0.1027	0.04602
DALSDLALHFLNK_3	h	aa	sp|P80315|TCPD_MOUSE	11	0.2116	0.966	0.06906	0.0831	0.05679
DAMLNAAFALAADISSK_3	h	aa	sp|O35459|ECH1_MOUSE	11	0.2075	0.978	0.03777	0.06145	0.04087
DAMQYASESK_2	h	aa	sp|Q68FD5|CLH1_MOUSE	7	0.1352	0.987	0.009664	0.04013	0.01613
DAQVVQVVLDGLSNILK_3	h	aa	sp|O35343|IMA3_MOUSE	11	0.3175	0.9672	0.0539	0.07342	0.08191
DASPDDQGSYAVIAGSSK_2	h	aa	sp|O70468|MYPC3_MOUSE	11	0.09327	0.9865	0.01466	0.03829	0.01029
DATNVGDEGGFAPNILENK_2	h	aa	sp|P17182|ENOA_MOUSE	11	0.04237	0.946	0.03465	0.05886	0.006896
DAVLLVFANK_2	h	aa	sp|P61205|ARF3_MOUSE,sp|P84078|ARF1_MOUSE,sp|P84084|ARF5_MOUSE	11	0.2857	0.9774	0.03814	0.06176	0.06042
DAVSGMGVIVHVIEK_3	h	aa	sp|Q9R1P1|PSB3_MOUSE	11	0.172	0.978	0.03545	0.05954	0.03119
DAVTYTEHAK_2	h	aa	sp|P62806|H4_MOUSE	11	0.007999	0.9095	0.003085	0.01756	8.02E-04
DAYDMAK_2	h	aa	sp|Q9JK42|PDK2_MOUSE	9	0.06278	0.9217	0.02444	0.05527	0.009691
DAYNIFLK_2	h	aa	sp|Q6PB66|LPPRC_MOUSE	8	0.0989	0.9867	0.01066	0.03902	0.01151
DCAGILK_2	h	aa	sp|O88942|NFAC1_MOUSE,sp|P97305|NFAC3_MOUSE,sp|Q60591|NFAC2_MOUSE,sp|Q8K120|NFAC4_MOUSE	11	0.09357	0.9814	0.02063	0.04542	0.01224
DDGAAILVAVSNMVQK_3	h	aa	sp|Q91VD9|NDUS1_MOUSE	11	0.04946	0.9687	0.02209	0.047	0.006401
DDIENMVK_2	h	aa	sp|P38647|GRP75_MOUSE	10	0.09896	0.9759	0.02509	0.0528	0.01499
DDILCPDCGK_2	h	aa	sp|O70433|FHL2_MOUSE	11	0.2107	0.9468	0.07789	0.08826	0.05996
DDTLHETEDVK_2	h	aa	sp|Q9D855|QCR7_MOUSE	11	0.03426	0.9758	0.01177	0.03431	0.003219
DDTLHETEDVK_3	h	aa	sp|Q9D855|QCR7_MOUSE	11	0.03907	0.9271	0.02823	0.05313	0.005688
DDWESGLNAMECALHLEK_3	h	aa	sp|P09528|FRIH_MOUSE	11	0.1332	0.955	0.08029	0.08961	0.03533
DEDITEYQSILAAAVK_3	h	aa	sp|Q9DCM2|GSTK1_MOUSE	11	0.04769	0.9048	0.07241	0.0851	0.0112
DEFEGLFK_2	h	aa	sp|P31254|UBA1Y_MOUSE,sp|Q02053|UBA1_MOUSE	11	0.1769	0.9806	0.02948	0.05429	0.0294
DEFPYCLTCFCDLYAK_2	h	aa	sp|O70433|FHL2_MOUSE	11	0.2031	0.9591	0.05973	0.07728	0.04991
DEGANAFFK_2	h	aa	sp|P48962|ADT1_MOUSE	11	0.03908	0.9917	0.004259	0.02064	0.00221
DEIDAPNASLDPK_2	h	aa	sp|A2ASS6|TITIN_MOUSE	11	0.08939	0.9207	0.1321	0.1149	0.02958
DEKEFEELVAFIQQR_3	h	aa	sp|A2ASS6|TITIN_MOUSE	11	0.07971	0.925	0.1049	0.1024	0.02294
DELFTDTK_2	h	aa	sp|P52825|CPT2_MOUSE	11	0.04482	0.9521	0.02888	0.05374	0.006687
DENVIVPEEIK_2	h	aa	sp|A2ASS6|TITIN_MOUSE	11	0.0708	0.941	0.05875	0.07665	0.0151
DENVPPTVEFGPEYFDGLVIK_3	h	aa	sp|A2ASS6|TITIN_MOUSE	11	0.05035	0.9199	0.06757	0.0822	0.01139
DEQQINSAVEK_2	h	aa	sp|Q2TPA8|HSDL2_MOUSE	11	0.07317	0.9779	0.02459	0.04958	0.0101
DFAETHIK_2	h	aa	sp|Q6PB66|LPPRC_MOUSE	10	0.1176	0.9915	0.009591	0.03264	0.01109
DFAVDIIK_2	h	aa	sp|Q9D819|IPYR_MOUSE	11	0.08075	0.96	0.05512	0.07424	0.01688
DFEEMRK_2	h	aa	sp|Q9CPQ1|COX6C_MOUSE	6	0.04027	0.9924	0.002327	0.02157	0.002386
DFFGINPISNFK_2	h	aa	sp|Q7TQ48|SRCA_MOUSE	11	0.03383	0.9891	0.005185	0.02277	0.002112
DFGSFEK_2	h	aa	sp|P09671|SODM_MOUSE	11	0.03498	0.9923	0.003691	0.01921	0.001839
DFHINLFQVLPWLK_3	h	aa	sp|P04186|CFAB_MOUSE	9	97.46	0.9342	0.07165	0.09464	3478
DFIYVSQDPK_2	h	aa	sp|Q99JY0|ECHB_MOUSE	11	0.07786	0.9828	0.01557	0.03946	0.008606
DFLAGGIAAAVSK_3	h	aa	sp|P48962|ADT1_MOUSE	11	0.03782	0.9898	0.005361	0.02315	0.002395
DFLAGGVAAAISK_2	h	aa	sp|P51881|ADT2_MOUSE	11	0.04928	0.9649	0.01894	0.04352	0.005906
DFLIPIGK_2	h	aa	sp|Q9D051|ODPB_MOUSE	10	0.0468	0.9865	0.007568	0.029	0.00375
DFLLGAYQTEFPEGPTEQLMK_2	h	aa	sp|P34914|HYES_MOUSE	11	0.06834	0.9183	0.06575	0.08109	0.01541
DFLLKPELLR_3	h	aa	sp|Q8VDW0|DX39A_MOUSE,sp|Q9Z1N5|DX39B_MOUSE	7	0.1656	0.9756	0.025	0.06455	0.03236
DFMSVELSDGHVK_3	h	aa	sp|Q60675|LAMA2_MOUSE	8	0.01116	0.9447	0.004761	0.02608	0.001299
DFNHINVELSLLGK_3	h	aa	sp|P51410|RL9_MOUSE	11	0.1281	0.9775	0.03458	0.0588	0.0221
DFNMPLTISSLK_2	h	aa	sp|Q8CI51|PDLI5_MOUSE	11	0.1433	0.9738	0.03767	0.06138	0.02643
DFQLFSSPLGK_2	h	aa	sp|Q921I1|TRFE_MOUSE	11	0.9246	0.9501	0.08736	0.09347	0.4745
DFTPAAQAAFQK_3	h	aa	sp|P02088|HBB1_MOUSE,sp|P02089|HBB2_MOUSE	10	0.03922	0.9306	0.03374	0.06123	0.006581
DFVNSFIDFPK_2	h	aa	sp|Q9WUR2|ECI2_MOUSE	11	0.043	0.9548	0.0312	0.05585	0.006656
DFVNSFIDFPKPL_2	h	aa	sp|Q9WUR2|ECI2_MOUSE	7	0.05627	0.9441	0.02704	0.06713	0.01043
DFWDNLEK_2	h	aa	sp|Q00623|APOA1_MOUSE	11	49.91	0.9386	0.08402	0.09166	877.1
DFYELEPHK_2	h	aa	sp|Q9WUB3|PYGM_MOUSE	11	0.1847	0.9619	0.05846	0.07646	0.04364
DFYELEPHK_3	h	aa	sp|Q9WUB3|PYGM_MOUSE	11	0.2059	0.9326	0.08432	0.09182	0.06041
DGADIHSDLFISIAQAILGGTAK_3	h	aa	sp|Q99M87|DNJA3_MOUSE	11	0.1752	0.9706	0.04161	0.06451	0.03454
DGANIVIAAK_2	h	aa	sp|Q2TPA8|HSDL2_MOUSE	11	0.07481	0.9596	0.04582	0.06769	0.01413
DGASEEETNLSK_2	h	aa	sp|Q8VCT4|EST1D_MOUSE	11	0.1575	0.9591	0.06448	0.0803	0.0381
DGEEIVPSPK_2	h	aa	sp|A2ASS6|TITIN_MOUSE	11	0.0641	0.9746	0.02216	0.04707	0.008413
DGFIDKNDLR_2	h	aa	sp|P51667|MLRV_MOUSE	10	0.04159	0.9322	0.02703	0.0548	0.006284
DGFIDLMELK_2	h	aa	sp|Q9D4J1|EFHD1_MOUSE,sp|Q9D8Y0|EFHD2_MOUSE	11	0.1599	0.9138	0.1583	0.1258	0.06068
DGGGDVAFVK_2	h	aa	sp|Q921I1|TRFE_MOUSE	11	1.113	0.9476	0.08966	0.09469	0.6558
DGICTLLITEFSK_2	h	aa	sp|Q62234|MYOM1_MOUSE	11	0.09638	0.9809	0.02375	0.04873	0.0135
DGIWKPTLVILR_3	h	aa	sp|Q9R0Q6|ARC1A_MOUSE	11	0.09628	0.9163	0.1279	0.1131	0.03129
DGLAFNALIHK_3	h	aa	sp|P15508|SPTB1_MOUSE	9	0.06721	0.9193	0.08249	0.1015	0.01899
DGLALGPGPFVTALEYATDTK_2	h	aa	sp|Q3UGR5|HDHD2_MOUSE	11	0.02552	0.9631	0.01366	0.03695	0.002729
DGLEVIVPNPIK_2	h	aa	sp|A2ASS6|TITIN_MOUSE	6	0.06506	0.9843	5.29E-04	0.01028	0.003847
DGLLDVVEALQSPLVDK_2	h	aa	sp|Q9QYR9|ACOT2_MOUSE	11	0.03198	0.9893	0.00442	0.02102	0.001853
DGLLDVVEALQSPLVDK_3	h	aa	sp|Q9QYR9|ACOT2_MOUSE	11	0.03366	0.9829	0.007346	0.0271	0.002502
DGMLDDEEFALASHLIEAK_3	h	aa	sp|Q8BH64|EHD2_MOUSE	10	0.05831	0.9253	0.05364	0.0772	0.01248
DGPNALTPPPTTPEWVK_2	h	aa	sp|Q6PIC6|AT1A3_MOUSE,sp|Q6PIE5|AT1A2_MOUSE,sp|Q8VDN2|AT1A1_MOUSE	11	0.0481	0.976	0.01951	0.04417	0.005859
DGQAMLWDLNEGK_2	h	aa	sp|P68040|RACK1_MOUSE	11	0.2698	0.919	0.1523	0.1234	0.113
DGSVAIASKPR_2	h	aa	sp|Q9D0K2|SCOT1_MOUSE	11	0.07921	0.9851	0.01546	0.03931	0.00874
DGSVAIASKPR_3	h	aa	sp|Q9D0K2|SCOT1_MOUSE	11	0.09031	0.9849	0.0171	0.04135	0.01079
DGTLDTLK_2	h	aa	sp|Q8BQM4|HEAT3_MOUSE	11	0.06867	0.9782	0.01895	0.04353	0.008313
DGTVTAGNASGVSDGAGAVIIASEDAVK_2	h	aa	sp|Q8BWT1|THIM_MOUSE	11	0.03539	0.9692	0.01648	0.0406	0.003929
DGTVTAGNASGVSDGAGAVIIASEDAVK_3	h	aa	sp|Q8BWT1|THIM_MOUSE	11	0.03953	0.9662	0.0178	0.04219	0.004572
DGVVLFK_2	h	aa	sp|P09103|PDIA1_MOUSE	8	0.1727	0.9585	0.04463	0.07984	0.04567
DGVYFMYEALHGPPK_3	h	aa	sp|P28650|PURA1_MOUSE	10	0.1297	0.9448	0.06918	0.08767	0.03343
DGWLHTGDIGK_3	h	aa	sp|P41216|ACSL1_MOUSE,sp|Q91WC3|ACSL6_MOUSE	11	0.05602	0.9894	0.008372	0.02893	0.004474
DHADSNIVIMLVGNK_3	h	aa	sp|P46638|RB11B_MOUSE,sp|P62492|RB11A_MOUSE	11	0.4541	0.9778	0.03703	0.06085	0.1124
DHDMFGYIK_3	h	aa	sp|Q9CQ54|NDUC2_MOUSE	11	0.03515	0.9971	0.001293	0.01137	0.001093
DHHTADLCQEK_3	h	aa	sp|P21981|TGM2_MOUSE	11	0.09036	0.9776	0.02818	0.05309	0.01386
DHLVNAYNHLFESK_3	h	aa	sp|Q62446|FKBP3_MOUSE	11	0.4061	0.9362	0.1286	0.1134	0.1807
DHLVPDPGCQYDQVIEINLNELKPH_4	h	aa	sp|Q99KI0|ACON_MOUSE	11	0.104	0.9491	0.05135	0.07166	0.02137
DIAEIIK_2	h	aa	sp|P02468|LAMC1_MOUSE,DECOY_sp|Q3TCJ8|CCD69_MOUSE	7	0.009767	0.998	1.02E-04	0.004128	1.98E-04
DICNDVLSLLEK_2	h	aa	sp|P63101|1433Z_MOUSE	10	0.231	0.9579	0.05154	0.07567	0.05877
DIDSFVPSK_2	h	aa	sp|Q8BMF4|ODP2_MOUSE	8	0.07211	0.9144	0.0427	0.07811	0.01648
DIEEIIDELK_2	h	aa	sp|Q9D6J6|NDUV2_MOUSE	11	0.05388	0.9854	0.01072	0.03275	0.004858
DIEIKPSVELPFNTF_2	h	aa	sp|A2ASS6|TITIN_MOUSE	11	0.04785	0.911	0.09157	0.09569	0.01263
DIFQEIFDK_2	h	aa	sp|P54071|IDHP_MOUSE	11	0.02867	0.9275	0.02169	0.04657	0.00375
DIGNIISDAMK_2	h	aa	sp|P63038|CH60_MOUSE	11	0.03763	0.9902	0.004972	0.0223	0.002295
DIIFAVK_2	h	aa	sp|Q9D051|ODPB_MOUSE	11	0.04356	0.9878	0.007304	0.02703	0.00327
DIILALK_2	h	aa	sp|Q9WUR2|ECI2_MOUSE	11	0.04043	0.985	0.008803	0.02967	0.003296
DILATNGVIHFIDELLIPDSAK_3	h	aa	sp|P82198|BGH3_MOUSE	7	0.1183	0.9495	0.06631	0.1051	0.04995
DILDLVHEFPEK_3	h	aa	sp|Q8VE38|OXND1_MOUSE	11	0.03512	0.9713	0.01548	0.03934	0.00378
DINAYNGETPTEK_2	h	aa	sp|O08709|PRDX6_MOUSE	11	0.07576	0.9826	0.01988	0.04459	0.009433
DIQSLPQK_2	h	aa	sp|Q9EQP2|EHD4_MOUSE	8	0.2568	0.9943	0.007248	0.03218	0.02788
DIRPSDIAQITSTPTSSMLTVK_3	h	aa	sp|A2ASS6|TITIN_MOUSE	11	0.07245	0.9787	0.02035	0.04511	0.009099
DITMWLSK_2	h	aa	sp|E9Q401|RYR2_MOUSE	6	0.07291	0.9911	0.004137	0.02876	0.006162
DIVLRPEMSK_3	h	aa	sp|P34914|HYES_MOUSE	9	0.1062	0.9617	0.02989	0.06113	0.01862
DIVPGDIVEIAVGDK_2	h	aa	sp|O55143|AT2A2_MOUSE	11	0.1875	0.9686	0.04413	0.06643	0.03864
DIVPGDIVEIAVGDK_3	h	aa	sp|O55143|AT2A2_MOUSE	11	0.1404	0.9636	0.05918	0.07693	0.03248
DIVPGDIVEIAVGDKVPADIR_3	h	aa	sp|O55143|AT2A2_MOUSE	11	0.1622	0.9563	0.06243	0.07901	0.03871
DIVYEMGELGVLGPTIK_2	h	aa	sp|Q60759|GCDH_MOUSE	11	0.01523	0.925	0.01199	0.03463	0.001929
DKETPSGF_2	h	aa	sp|P06732|KCRM_HUMAN,sp|P07310|KCRM_MOUSE	7	0.05235	0.9827	0.009024	0.03878	0.005963
DKETPSGFTLDDVIQTGVDNPGHPF_3	h	aa	sp|P07310|KCRM_MOUSE	11	0.07903	0.9544	0.04185	0.06469	0.01435
DKFDSCNFNLTVHEAIGSGDLDLR_4	h	aa	sp|O70468|MYPC3_MOUSE	11	0.1401	0.9349	0.07705	0.08778	0.03697
DKVEVQWLR_2	h	aa	sp|A2ASS6|TITIN_MOUSE	8	0.05434	0.9841	0.009863	0.03754	0.005619
DLAALPK_2	h	aa	sp|Q69ZX8|ABLM3_MOUSE,sp|Q8BL65|ABLM2_MOUSE,sp|Q8K4G5|ABLM1_MOUSE,sp|Q9WV69|DEMA_MOUSE	11	0.08749	0.9862	0.01617	0.04021	0.01007
DLAAYIK_2	h	aa	sp|Q9D0M5|DYL2_MOUSE,DECOY_sp|Q91YR7|PRP6_MOUSE	11	0.1296	0.9704	0.03303	0.05747	0.02189
DLADELALVDVMEDK_2	h	aa	sp|P06151|LDHA_MOUSE	11	0.2147	0.923	0.1051	0.1025	0.07152
DLADELALVDVMEDK_3	h	aa	sp|P06151|LDHA_MOUSE	9	0.04218	0.9771	0.006952	0.02948	0.003485
DLAEDAPWK_2	h	aa	sp|Q80X90|FLNB_MOUSE,sp|Q8BTM8|FLNA_MOUSE,sp|Q8VHX6|FLNC_MOUSE	11	0.2682	0.9088	0.1228	0.1108	0.1008
DLAGCIHGLSNVK_2	h	aa	sp|P54071|IDHP_MOUSE	11	0.03755	0.9927	0.003525	0.01877	0.001928
DLAGCIHGLSNVK_3	h	aa	sp|P54071|IDHP_MOUSE	11	0.03656	0.9918	0.00371	0.01926	0.001925
DLAILLGMLDPVEK_2	h	aa	sp|O08709|PRDX6_MOUSE	11	0.09053	0.9843	0.01897	0.04356	0.0114
DLAILLGMLDPVEK_3	h	aa	sp|O08709|PRDX6_MOUSE	6	0.06394	0.9245	0.01327	0.05151	0.0104
DLASVNNLLK_2	h	aa	sp|P16546|SPTN1_MOUSE	10	0.06703	0.9912	0.007084	0.02806	0.005232
DLAVDSASPVYQAVIK_2	h	aa	sp|Q9JKS4|LDB3_MOUSE	11	0.1008	0.9844	0.0182	0.04266	0.01233
DLDKPFLLPVESVYSIPGR_3	h	aa	sp|Q8BFR5|EFTU_MOUSE	11	0.04785	0.9731	0.01711	0.04136	0.005459
DLEALVTDK_2	h	aa	sp|Q8BZF8|PGM5_MOUSE	9	0.2071	0.9063	0.1311	0.128	0.08489
DLEDLQILIK_2	h	aa	sp|Q99KI0|ACON_MOUSE	11	0.04089	0.9856	0.00756	0.02749	0.003093
DLGFFGIYK_2	h	aa	sp|Q9QXX4|CMC2_MOUSE	10	0.04129	0.9776	0.01242	0.03716	0.004225
DLGLAFEIPAHIK_3	h	aa	sp|Q91VR5|DDX1_MOUSE	10	0.1521	0.9402	0.1217	0.1163	0.05484
DLHAMAEMMAENYHNIWAK_3	h	aa	sp|E9Q401|RYR2_MOUSE	10	0.1659	0.9498	0.08052	0.09459	0.04752
DLHAMAEMMAENYHNIWAK_4	h	aa	sp|E9Q401|RYR2_MOUSE	11	0.1576	0.927	0.1182	0.1087	0.05165
DLHTLILVNNK_3	h	aa	sp|P28654|PGS2_MOUSE	11	0.2341	0.9017	0.09983	0.09991	0.07864
DLIGVQNLLK_2	h	aa	sp|P16546|SPTN1_MOUSE	9	0.04791	0.9783	0.01241	0.03938	0.005204
DLLDDILPLLYQETK_2	h	aa	sp|Q6ZQ73|CAND2_MOUSE	10	0.1571	0.957	0.04064	0.0672	0.03179
DLLDLLVEAK_2	h	aa	sp|P16381|DDX3L_MOUSE,sp|Q62095|DDX3Y_MOUSE,sp|Q62167|DDX3X_MOUSE	7	1.379	0.9263	0.08427	0.1185	1.137
DLLFILTAK_2	h	aa	sp|Q3U1J4|DDB1_MOUSE	6	0.381	0.9813	0.01143	0.04781	0.07287
DLLLDPAWEK_2	h	aa	sp|O88990|ACTN3_MOUSE,sp|P57780|ACTN4_MOUSE,sp|Q7TPR4|ACTN1_MOUSE,sp|Q9JI91|ACTN2_MOUSE	11	0.07582	0.9677	0.02562	0.05062	0.01072
DLLQTELSGFLDVQK_2	h	aa	sp|P56565|S10A1_MOUSE	11	0.1516	0.9748	0.03862	0.06214	0.02833
DLLQTELSGFLDVQK_3	h	aa	sp|P56565|S10A1_MOUSE	11	0.1715	0.9086	0.121	0.11	0.05743
DLMADLK_2	h	aa	sp|P14824|ANXA6_MOUSE	9	0.06005	0.9839	0.0133	0.04078	0.006817
DLPDLCYLAK_2	h	aa	sp|A2ASS6|TITIN_MOUSE	10	0.07961	0.9877	0.0118	0.03622	0.008099
DLQILAEFHEK_3	h	aa	sp|P07759|SPA3K_MOUSE,sp|Q03734|SPA3M_MOUSE	8	0.5439	0.915	0.07177	0.1013	0.2351
DLQVNVEHLVQK_3	h	aa	sp|P47857|PFKAM_MOUSE	9	0.2832	0.9602	0.0559	0.08359	0.08092
DLSLIVTGLK_2	h	aa	sp|A2ASS6|TITIN_MOUSE	11	0.06614	0.9589	0.04624	0.068	0.01252
DLSSVQTLLTK_2	h	aa	sp|P16546|SPTN1_MOUSE	11	0.04593	0.9393	0.03532	0.05943	0.007556
DLSVYNLLLDVFPK_2	h	aa	sp|Q9QZH6|ECSIT_MOUSE	11	0.1881	0.9777	0.04421	0.06649	0.03881
DLTDYLM[15.9949]K_2	h	aa	sp|P60710|ACTB_MOUSE,sp|P62737|ACTA_MOUSE,sp|P63260|ACTG_MOUSE,sp|P63268|ACTH_MOUSE,sp|P68033|ACTC_MOUSE,sp|P68134|ACTS_MOUSE,sp|Q8BFZ3|ACTBL_MOUSE	11	0.03083	0.9329	0.0246	0.0496	0.004238
DLTDYLMKILTER_3	h	aa	sp|P60710|ACTB_MOUSE,sp|P62737|ACTA_MOUSE,sp|P63260|ACTG_MOUSE,sp|P63268|ACTH_MOUSE,sp|P68033|ACTC_MOUSE,sp|P68134|ACTS_MOUSE,sp|Q8BFZ3|ACTBL_MOUSE	11	0.03393	0.9938	0.002895	0.01701	0.001582
DLTIQPSFK_2	h	aa	sp|A2ASS6|TITIN_MOUSE	11	0.07402	0.967	0.03362	0.05798	0.01196
DLVIPPAFK_2	h	aa	sp|A2ASS6|TITIN_MOUSE	11	0.04975	0.9828	0.01334	0.03652	0.005002
DLVPDLSNFYAQYK_2	h	aa	sp|Q9CQA3|SDHB_MOUSE	11	0.06313	0.9721	0.02287	0.04782	0.008427
DLVPDLSNFYAQYK_3	h	aa	sp|Q9CQA3|SDHB_MOUSE	9	0.07899	0.974	0.02233	0.05283	0.01171
DLVVELYSQWMK_2	h	aa	sp|P97449|AMPN_MOUSE	11	0.06048	0.9135	0.08174	0.09041	0.01524
DMDLIDVNEAFAPQFLSVQK_3	h	aa	sp|Q8BWT1|THIM_MOUSE	11	0.0427	0.9202	0.03814	0.06176	0.0073
DMHGDSEYNIMFGPDICGPGTK_3	h	aa	sp|P14211|CALR_MOUSE	11	0.2239	0.9647	0.06125	0.07826	0.05802
DMIILPEMVGSMVGVYNGK_2	h	aa	sp|P62843|RS15_MOUSE	10	0.1157	0.9601	0.06929	0.08774	0.02927
DMIILPEMVGSMVGVYNGK_3	h	aa	sp|P62843|RS15_MOUSE	11	0.07125	0.9032	0.1222	0.1105	0.02191
DMQGTHTYTAELDRPDIK_3	h	aa	sp|Q0II04|NEBL_MOUSE	7	0.04503	0.9594	0.01664	0.05266	0.00658
DMQGTHTYTAELDRPDIK_4	h	aa	sp|Q0II04|NEBL_MOUSE	6	0.05009	0.9365	0.01803	0.06006	0.008685
DNIQGITK_2	h	aa	sp|P62806|H4_MOUSE	11	0.01154	0.9146	0.006011	0.02452	0.001233
DNIQGITKPAIR_2	h	aa	sp|P62806|H4_MOUSE	10	0.006397	0.9676	7.10E-04	0.008883	3.88E-04
DNIQGITKPAIR_3	h	aa	sp|P62806|H4_MOUSE	11	0.008563	0.9382	0.002469	0.01571	7.28E-04
DNLDDMGYIVENDVIMYALTK_3	h	aa	sp|Q8R1S0|COQ6_MOUSE	9	0.03807	0.9842	0.00661	0.02874	0.002994
DNNPVVMLENELMYGVAFELPAEAQSK_2	h	aa	sp|Q9D051|ODPB_MOUSE	11	0.06842	0.9309	0.05105	0.07145	0.0136
DNSTMGYMAAK_2	h	aa	sp|P07901|HS90A_MOUSE	10	0.08296	0.9706	0.03896	0.06579	0.01544
DNSTMGYMMAK_2	h	aa	sp|P11499|HS90B_MOUSE	11	0.2569	0.9849	0.02818	0.05309	0.04602
DNTIEHLLPLFLAQLK_3	h	aa	sp|Q76MZ3|2AAA_MOUSE	11	0.232	0.9739	0.0412	0.06419	0.05006
DNTNEIYSGK_2	h	aa	sp|P09055|ITB1_MOUSE	7	0.06999	0.974	0.02119	0.05942	0.01157
DNVYAGVTGAVNVAK_2	h	aa	sp|O88492|PLIN4_MOUSE	10	0.03208	0.9614	0.01497	0.04079	0.003606
DPDCFKDVVNMLMYHDR_3	h	aa	sp|Q8CI94|PYGB_MOUSE	7	0.1197	0.934	0.05861	0.09883	0.03614
DPDCFKDVVNMLMYHDR_4	h	aa	sp|Q8CI94|PYGB_MOUSE	9	0.1845	0.9029	0.146	0.1351	0.07699
DPDMVHNTVLELIK_2	h	aa	sp|Q9CQ62|DECR_MOUSE	9	0.02096	0.9092	0.02487	0.05575	0.003634
DPDMVHNTVLELIK_3	h	aa	sp|Q9CQ62|DECR_MOUSE	11	0.03444	0.9812	0.008191	0.02862	0.002699
DPEAPIFQVADYGIVADLFK_3	h	aa	sp|Q99LC5|ETFA_MOUSE	11	0.03893	0.976	0.01188	0.03447	0.003676
DPVPGYSVPAAEHSTITAWGK_3	h	aa	sp|Q99KQ4|NAMPT_MOUSE	11	0.2662	0.9255	0.1365	0.1168	0.1053
DPYSGQSVSLFQALK_2	h	aa	sp|Q9QXS1|PLEC_MOUSE	10	0.02897	0.9421	0.02231	0.04979	0.004042
DPYTGEQISLFQAMK_2	h	aa	sp|Q9QXS1|PLEC_MOUSE	11	0.07535	0.9232	0.07202	0.08486	0.01785
DQLIPGLK_2	h	aa	sp|Q9CZL5|PHS2_MOUSE	8	0.02595	0.9186	0.0048	0.02619	0.003633
DQLIVNLLK_2	h	aa	sp|P06151|LDHA_MOUSE	11	0.1277	0.9872	0.01705	0.04129	0.01545
DQLLLGPTYATPK_2	h	aa	sp|Q99JY0|ECHB_MOUSE	11	0.08057	0.9825	0.01702	0.04126	0.009355
DQTNDQVTIDSALATQK_3	h	aa	sp|P54071|IDHP_MOUSE	11	0.03067	0.975	0.009948	0.03154	0.002683
DREDLVPYTGEK_3	h	aa	sp|P49813|TMOD1_MOUSE	7	0.2691	0.917	0.09403	0.1252	0.1246
DRLEGLLAFK_3	h	aa	sp|Q9JLZ3|AUHM_MOUSE	11	0.0386	0.9751	0.01354	0.0368	0.003889
DRPFFPGLVK_2	h	aa	sp|Q01768|NDKB_MOUSE	9	0.09705	0.9867	0.0146	0.04273	0.01191
DRPFFPGLVK_3	h	aa	sp|Q01768|NDKB_MOUSE	11	0.1078	0.9878	0.0147	0.03834	0.01185
DSAYVTWDPPIIDGGSPIINYVVEK_2	h	aa	sp|A2ASS6|TITIN_MOUSE	10	0.05693	0.9397	0.05611	0.07896	0.01243
DSAYVTWDPPIIDGGSPIINYVVEK_3	h	aa	sp|A2ASS6|TITIN_MOUSE	11	0.08301	0.9297	0.06454	0.08033	0.01887
DSCSAQILILEPPYFVK_2	h	aa	sp|A2ASS6|TITIN_MOUSE	10	0.008231	0.9669	0.001688	0.0137	6.29E-04
DSCTAQLNIK_2	h	aa	sp|A2ASS6|TITIN_MOUSE	9	0.0319	0.9845	0.005622	0.02651	0.002332
DSFPNFLACK_2	h	aa	sp|Q9CR61|NDUB7_MOUSE	11	0.03216	0.9735	0.01285	0.03585	0.003176
DSGILMVLK_2	h	aa	sp|Q9CPZ8|COXM1_MOUSE	8	0.1214	0.9202	0.1096	0.1251	0.0441
DSGYYSLTAENSSGSDTQK_2	h	aa	sp|A2ASS6|TITIN_MOUSE	11	0.05247	0.9717	0.0242	0.04919	0.007101
DSIFSNLIGQLDYK_3	h	aa	sp|Q8BMS1|ECHA_MOUSE	11	0.04579	0.9744	0.0145	0.03808	0.004829
DSLRPDHGQYMIK_3	h	aa	sp|A2ASS6|TITIN_MOUSE	9	0.0603	0.9531	0.04263	0.073	0.01226
DSMVLGWK_2	h	aa	sp|Q62234|MYOM1_MOUSE	11	0.102	0.9857	0.0168	0.04099	0.01198
DSMVLTWTRPVDDGGAEIEGYILEK_3	h	aa	sp|A2ASS6|TITIN_MOUSE	11	0.08492	0.9432	0.05163	0.07186	0.01735
DSPNIQTSFLDNIATLNIFK_2	h	aa	sp|A2ASS6|TITIN_MOUSE	9	0.07528	0.9318	0.03358	0.06478	0.01361
DSPNIQTSFLDNIATLNIFK_3	h	aa	sp|A2ASS6|TITIN_MOUSE	10	0.08528	0.9494	0.06235	0.08324	0.0202
DSTYSMSSTLTLTK_2	h	aa	sp|P01837|IGKC_MOUSE	11	0.1175	0.9564	0.04669	0.06833	0.0232
DSVLTWLLK_2	h	aa	sp|B1AVY7|KI16B_MOUSE,sp|O35071|KIF1C_MOUSE,sp|Q80TF6|STAR9_MOUSE,sp|Q9EQW7|KI13A_MOUSE	10	0.3695	0.9757	0.03988	0.06657	0.09173
DSVNLTWTEPASDGGSK_2	h	aa	sp|A2ASS6|TITIN_MOUSE	11	0.06424	0.9799	0.01742	0.04174	0.007475
DSVSLSWLKPEHDGGSR_3	h	aa	sp|A2ASS6|TITIN_MOUSE	9	0.04615	0.9861	0.004551	0.02385	0.003046
DSVTLSWEPPLIDGGAK_2	h	aa	sp|A2ASS6|TITIN_MOUSE	11	0.07487	0.9342	0.09235	0.0961	0.02007
DSVVAGFQWATK_2	h	aa	sp|P58252|EF2_MOUSE	11	0.3812	0.9213	0.1339	0.1157	0.1671
DSWNSGIISVMSALSVAPSK_2	h	aa	sp|Q8R404|MIC13_MOUSE	11	0.04525	0.9776	0.012	0.03464	0.004347
DSWNSGIISVMSALSVAPSK_3	h	aa	sp|Q8R404|MIC13_MOUSE	11	0.04513	0.9566	0.02139	0.04625	0.005789
DTGEYQLTVSNAAGTK_2	h	aa	sp|A2ASS6|TITIN_MOUSE	11	0.06929	0.958	0.04839	0.06957	0.0134
DTILQLNLK_2	h	aa	sp|P21278|GNA11_MOUSE,sp|P21279|GNAQ_MOUSE	8	0.07475	0.9234	0.04733	0.08222	0.01714
DTPENNPDTPFDFTPENYK_2	h	aa	sp|Q9D6J6|NDUV2_MOUSE	11	0.04495	0.9528	0.03867	0.06219	0.007759
DTPENNPDTPFDFTPENYKR_3	h	aa	sp|Q9D6J6|NDUV2_MOUSE	9	0.04669	0.9438	0.0286	0.05979	0.007715
DTQLQLDDAVHANDDLK_2	h	aa	sp|Q02566|MYH6_MOUSE	11	0.07296	0.9792	0.02339	0.04837	0.009826
DTQLQLDDAVHANDDLK_3	h	aa	sp|Q02566|MYH6_MOUSE	11	0.08602	0.9675	0.0422	0.06496	0.01593
DTQLQLDDAVHANDDLKEN_3	h	aa	sp|Q02566|MYH6_MOUSE	6	0.02041	0.9759	0.002224	0.02109	0.00163
DTQLQLDDAVHANDDLKENIAIVER_3	h	aa	sp|Q02566|MYH6_MOUSE	11	0.1043	0.9678	0.0376	0.06132	0.01833
DTSYLFITGPEVVK_2	h	aa	sp|Q99MN9|PCCB_MOUSE	11	0.02852	0.9417	0.02161	0.04649	0.003728
DTVTTGLTGAVNVAK_2	h	aa	sp|O88492|PLIN4_MOUSE	11	0.2436	0.9757	0.04037	0.06354	0.05207
DTVVVQAGESFK_2	h	aa	sp|A2ASS6|TITIN_MOUSE	7	0.04191	0.9767	0.01111	0.04302	0.004977
DVADVLLK_2	h	aa	sp|Q8VHR0|PCD18_MOUSE	11	0.03579	0.9602	0.02301	0.04797	0.004695
DVATAQWSPLSTTSK_2	h	aa	sp|A2ASS6|TITIN_MOUSE	11	0.05221	0.9726	0.01823	0.0427	0.006133
DVDEIEAWISEK_2	h	aa	sp|P16546|SPTN1_MOUSE	11	0.05507	0.9043	0.05465	0.07393	0.01122
DVGEPVPFPEPPESFAFYIK_2	h	aa	sp|Q6PB66|LPPRC_MOUSE	11	0.04264	0.9358	0.04545	0.06742	0.007956
DVLLRPK_2	h	aa	sp|Q99L27|GMPR2_MOUSE,sp|Q9DCZ1|GMPR1_MOUSE	11	0.1211	0.9797	0.03442	0.05867	0.02062
DVLLVAQGEMALEEFLK_2	h	aa	sp|Q9JHU4|DYHC1_MOUSE	10	0.1293	0.9238	0.1147	0.1129	0.0429
DVLQHVDTIQK_3	h	aa	sp|O35678|MGLL_MOUSE	6	0.1151	0.9608	0.007077	0.03762	0.01333
DVLSALAEVEQLSK_2	h	aa	sp|P02469|LAMB1_MOUSE	11	0.02259	0.9124	0.01808	0.04252	0.002899
DVLSNLIPK_2	h	aa	sp|Q9CZU6|CISY_MOUSE	11	0.03881	0.9892	0.005443	0.02333	0.002479
DVLTITLTPK_2	h	aa	sp|P01868|IGHG1_MOUSE,sp|P01869|IGH1M_MOUSE	6	0.1502	0.9496	0.03875	0.08803	0.03975
DVMICPDTSLEDAK_2	h	aa	sp|Q99LX0|PARK7_MOUSE	11	0.06939	0.9689	0.03657	0.06047	0.01167
DVNAAIAAIK_2	h	aa	sp|P68368|TBA4A_MOUSE	11	0.1324	0.9829	0.0247	0.04969	0.01945
DVPASGMYFMTYEWLK_2	h	aa	sp|Q9Z2Z6|MCAT_MOUSE	11	0.05584	0.9664	0.02334	0.04832	0.007445
DVPASGMYFMTYEWLK_3	h	aa	sp|Q9Z2Z6|MCAT_MOUSE	11	0.04298	0.9774	0.01348	0.03672	0.004373
DVPLGAPLCIIVEK_2	h	aa	sp|Q8BMF4|ODP2_MOUSE	11	0.03745	0.9844	0.007672	0.0277	0.002836
DVTALENATVTFEVSVSHDTVPVK_3	h	aa	sp|A2ASS6|TITIN_MOUSE	11	0.09914	0.902	0.08873	0.0942	0.02679
DVTDEDLNSYFK_2	h	aa	sp|Q8QZS1|HIBCH_MOUSE	11	0.03661	0.9875	0.005672	0.02382	0.002383
DWVAMQTK_2	h	aa	sp|P19783|COX41_MOUSE	11	0.03779	0.9902	0.005322	0.02307	0.002384
DYELQLASYTSGLETLLNIPIK_2	h	aa	sp|E9Q557|DESP_MOUSE	8	0.2874	0.9624	0.05381	0.08768	0.0864
DYELQLASYTSGLETLLNIPIK_3	h	aa	sp|E9Q557|DESP_MOUSE	8	0.2367	0.9782	0.02134	0.05521	0.04393
DYFEEYGK_2	h	aa	sp|O88569|ROA2_MOUSE	11	0.2716	0.9772	0.03912	0.06254	0.05767
DYFSTFGEVLMVQVK_2	h	aa	sp|Q921F2|TADBP_MOUSE	11	0.149	0.971	0.05101	0.07142	0.03197
DYIIISWK_2	h	aa	sp|Q62234|MYOM1_MOUSE	11	0.09972	0.9753	0.03255	0.05705	0.01632
DYPLPDVAHVTMLSASQK_2	h	aa	sp|P19783|COX41_MOUSE	11	0.04573	0.9158	0.05849	0.07648	0.009688
DYPLPDVAHVTMLSASQK_3	h	aa	sp|P19783|COX41_MOUSE	11	0.04062	0.9431	0.02708	0.05204	0.00581
DYSVTANSK_2	h	aa	sp|P16125|LDHB_MOUSE	8	0.02247	0.9913	0.001707	0.01561	0.001061
EAAAYIAQK_2	h	aa	sp|Q62234|MYOM1_MOUSE	11	0.1033	0.989	0.01398	0.03739	0.01107
EAAENSLVAYK_2	h	aa	sp|P62259|1433E_MOUSE	11	0.1201	0.9857	0.0187	0.04324	0.01505
EADRNDSGTYDLVLENK_3	h	aa	sp|A2ASS6|TITIN_MOUSE	11	0.05846	0.9912	0.007218	0.02687	0.004356
EAEFDASK_2	h	aa	sp|P09542|MYL3_MOUSE	10	0.08823	0.971	0.02759	0.05537	0.01401
EAEKLESEHPDQAQAILSR_4	h	aa	sp|Q62261|SPTB2_MOUSE	8	0.06435	0.9211	0.03553	0.07124	0.01278
EAFQEALAAAGDK_2	h	aa	sp|P10639|THIO_MOUSE	11	0.07832	0.9347	0.05141	0.0717	0.01574
EAFSLFDK_2	h	aa	sp|P0DP26|CALM1_MOUSE,sp|P0DP27|CALM2_MOUSE,sp|P0DP28|CALM3_MOUSE,sp|Q9D6P8|CALL3_MOUSE	11	0.1753	0.9793	0.0283	0.0532	0.02849
EAFWAEWK_2	h	aa	sp|O70548|TELT_MOUSE	11	50.66	0.9258	0.08232	0.09073	894.7
EAGGNMSIQFLGTVYK_2	h	aa	sp|Q91ZA3|PCCA_MOUSE	11	0.03185	0.9576	0.02066	0.04545	0.003992
EAINQGMDEELERDEK_3	h	aa	sp|Q9D051|ODPB_MOUSE	11	0.03575	0.975	0.01266	0.03558	0.003479
EANLAAAFGK_2	h	aa	sp|O08749|DLDH_MOUSE	11	0.03189	0.9892	0.004305	0.02075	0.001825
EANLAAAFGKPINF_2	h	aa	sp|O08749|DLDH_MOUSE	9	0.03634	0.9674	0.008205	0.03202	0.003379
EANSIVITPGYGLCAAK_2	h	aa	sp|Q61941|NNTM_MOUSE	11	0.04115	0.9921	0.004505	0.02123	0.002405
EANVIWSK_2	h	aa	sp|A2ASS6|TITIN_MOUSE	11	0.06148	0.9639	0.03634	0.06029	0.01036
EAPGPINFTVFLTM[15.9949]FGEK_3	h	aa	sp|P51667|MLRV_MOUSE,sp|Q62082|MYL10_MOUSE	9	0.07145	0.9921	0.005979	0.02734	0.005434
EAPGPINFTVFLTMFGEK_3	h	aa	sp|P51667|MLRV_MOUSE,sp|Q62082|MYL10_MOUSE	10	0.08081	0.9675	0.02967	0.05742	0.01306
EAPVCTPESMSSEDMLFMLYTSGSTGTPK_3	h	aa	sp|Q99NB1|ACS2L_MOUSE	8	0.07527	0.9134	0.07829	0.1058	0.02222
EASIDILHSIVK_3	h	aa	sp|Q8BG32|PSD11_MOUSE	10	0.1531	0.9489	0.05732	0.0798	0.03675
EASVLSPTATSSGK_2	h	aa	sp|P70670|NACAM_MOUSE	11	0.1344	0.9706	0.04458	0.06677	0.02663
EATESFASDPILYRPVAVALDTK_2	h	aa	sp|P52480|KPYM_MOUSE	6	0.0662	0.9277	0.03306	0.08132	0.01531
EATESFASDPILYRPVAVALDTK_3	h	aa	sp|P52480|KPYM_MOUSE	11	0.1491	0.9743	0.0384	0.06196	0.02777
EATQAVLDKPETLSSDASTR_3	h	aa	sp|P50544|ACADV_MOUSE	11	0.07531	0.9885	0.01039	0.03224	0.006775
EAWDAGK_2	h	aa	sp|Q8QZT1|THIL_MOUSE	11	0.04279	0.9809	0.01152	0.03394	0.004022
EAYEAGLIGK_2	h	aa	sp|Q91YT0|NDUV1_MOUSE	10	0.06949	0.9777	0.01214	0.03673	0.007097
ECFVCTACK_2	h	aa	sp|O70433|FHL2_MOUSE	11	0.1571	0.972	0.03453	0.05877	0.02781
ECPEGHVVTYTPMAPGNYLIAIK_3	h	aa	sp|Q8VHX6|FLNC_MOUSE	9	0.09919	0.9684	0.01838	0.04793	0.01364
EDAIAFAEK_2	h	aa	sp|Q9CXZ1|NDUS4_MOUSE	11	0.06995	0.9109	0.06069	0.0779	0.01515
EDEGVYTVTVK_2	h	aa	sp|O70468|MYPC3_MOUSE	11	0.09365	0.9347	0.06299	0.07937	0.02141
EDFLDILYDIHYILIK_3	h	aa	sp|Q60675|LAMA2_MOUSE	11	0.01727	0.974	0.003656	0.01912	0.001126
EDIAMWEVNEAFSVVVLANIK_3	h	aa	sp|Q8QZT1|THIL_MOUSE	11	0.02384	0.9395	0.01844	0.04294	0.003028
EDILSFLEK_2	h	aa	sp|P53395|ODB2_MOUSE	11	0.03765	0.9699	0.01693	0.04115	0.004237
EDKGTYTITASNR_3	h	aa	sp|A2ASS6|TITIN_MOUSE	9	0.06535	0.9239	0.07279	0.09539	0.01736
EDLIWEILK_2	h	aa	sp|Q921I1|TRFE_MOUSE	11	1.335	0.9197	0.1511	0.1229	1.124
EDLYLKPIQR_3	h	aa	sp|P58252|EF2_MOUSE	9	0.21	0.9982	0.002203	0.01659	0.01122
EDMAALEK_2	h	aa	sp|P05213|TBA1B_MOUSE,sp|P68368|TBA4A_MOUSE,sp|P68369|TBA1A_MOUSE,sp|P68373|TBA1C_MOUSE	11	0.1463	0.9874	0.01824	0.04271	0.01878
EDPNLVPSISNK_2	h	aa	sp|P19536|COX5B_MOUSE	11	0.04144	0.987	0.007152	0.02674	0.003054
EDPNLVPSISNKR_3	h	aa	sp|P19536|COX5B_MOUSE	7	0.00767	0.9465	0.001045	0.0132	7.95E-04
EDQVM[15.9949]QQNPPK_2	h	aa	sp|Q02566|MYH6_MOUSE,sp|Q91Z83|MYH7_MOUSE	11	0.07004	0.9736	0.0252	0.0502	0.009779
EDQVMQQNPPK_3	h	aa	sp|Q02566|MYH6_MOUSE,sp|Q91Z83|MYH7_MOUSE	11	0.05048	0.9319	0.03706	0.06088	0.008456
EDVLTLLLPVMGDSK_2	h	aa	sp|Q8VDM4|PSMD2_MOUSE	11	0.09062	0.9743	0.03252	0.05703	0.01494
EEAVLFLLDLPK_2	h	aa	sp|P39447|ZO1_MOUSE	8	0.1422	0.9547	0.05845	0.09138	0.03925
EEFILEILK_2	h	aa	sp|A2ASS6|TITIN_MOUSE	11	0.07855	0.9876	0.01432	0.03784	0.008335
EEGDSWVLNGTK_2	h	aa	sp|Q07417|ACADS_MOUSE	11	0.03384	0.9698	0.01346	0.03669	0.003403
EEGLNAFYK_2	h	aa	sp|Q8VEM8|MPCP_MOUSE	10	0.04596	0.9911	0.005221	0.02409	0.003065
EEGLNFPTYDGK_2	h	aa	sp|O09161|CASQ2_MOUSE	11	0.07035	0.9701	0.02466	0.04966	0.009716
EEGPSAFWK_2	h	aa	sp|Q8BH59|CMC1_MOUSE	11	0.03983	0.9523	0.02015	0.04489	0.004906
EEIFGPVLVVLETETLDEAIK_2	h	aa	sp|Q9EQ20|MMSA_MOUSE	11	0.03365	0.9508	0.02667	0.05165	0.004767
EEIFGPVLVVLETETLDEAIK_3	h	aa	sp|Q9EQ20|MMSA_MOUSE	11	0.03596	0.9687	0.01775	0.04213	0.004141
EEIIPVAPEYDK_2	h	aa	sp|P45952|ACADM_MOUSE	11	0.05613	0.9692	0.02158	0.04646	0.0072
EEIKPVMALGMVPM_2	h	aa	sp|Q924X2|CPT1B_MOUSE	11	0.08031	0.9403	0.05116	0.07153	0.01616
EEILAALEK_2	h	aa	sp|Q61207|SAP_MOUSE	9	0.2963	0.9498	0.06828	0.09238	0.09445
EENIIYSFLGLAPPPGSK_2	h	aa	sp|Q9WUZ7|SH3BG_MOUSE	11	0.4544	0.9138	0.1528	0.1236	0.2284
EEQAEPDGTEDADK_2	h	aa	sp|Q02566|MYH6_MOUSE	11	0.08657	0.9791	0.02457	0.04957	0.01225
EEQLLCTDCYSNEYSSK_2	h	aa	sp|O70433|FHL2_MOUSE	11	0.1594	0.9677	0.05741	0.07577	0.03641
EEQSEVVAVPTSQTSK_2	h	aa	sp|A2ASS6|TITIN_MOUSE	11	0.06036	0.9648	0.03544	0.05953	0.01001
EEVSWSK_2	h	aa	sp|A2ASS6|TITIN_MOUSE,sp|Q3U487|HECD3_MOUSE	11	0.09469	0.953	0.04899	0.07	0.01907
EEVVTIDTWMQGLLK_2	h	aa	sp|P19157|GSTP1_MOUSE,sp|P46425|GSTP2_MOUSE	11	0.138	0.9451	0.06113	0.07818	0.03226
EEVVTIDTWMQGLLK_3	h	aa	sp|P19157|GSTP1_MOUSE,sp|P46425|GSTP2_MOUSE	8	0.07655	0.9554	0.03011	0.06558	0.01403
EFADSLGVPFLETSAK_2	h	aa	sp|Q9D1G1|RAB1B_MOUSE	11	0.07242	0.9526	0.03681	0.06068	0.01223
EFAQVIK_2	h	aa	sp|P97807|FUMH_MOUSE	7	0.03798	0.9902	0.004177	0.02638	0.002741
EFDISQQNSK_2	h	aa	sp|Q02566|MYH6_MOUSE	11	0.07315	0.9486	0.05616	0.07494	0.01527
EFEPLLNWMK_2	h	aa	sp|P08113|ENPL_MOUSE	11	0.4013	0.9402	0.1219	0.1104	0.1726
EFIDHSPK_2	h	aa	sp|Q9CQH3|NDUB5_MOUSE	11	0.03898	0.9817	0.01032	0.03213	0.003431
EFIEAEMK_2	h	aa	sp|Q61941|NNTM_MOUSE	11	0.0362	0.9939	0.00268	0.01637	0.00162
EFLHCVQK_3	h	aa	sp|P52825|CPT2_MOUSE	8	0.06557	0.9807	0.01359	0.04406	0.008194
EFNEDGALAVLQQFK_2	h	aa	sp|Q7TMK9|HNRPQ_MOUSE	6	0.06128	0.9496	0.0207	0.06435	0.01262
EFSMMFK_2	h	aa	sp|P16546|SPTN1_MOUSE	11	0.04807	0.9962	0.002619	0.01618	0.002145
EFSVYMTK_2	h	aa	sp|P05202|AATM_MOUSE	11	0.03497	0.9856	0.006811	0.0261	0.002497
EGGLGPLNIPLLADVTK_2	h	aa	sp|Q61171|PRDX2_MOUSE	11	0.09672	0.9782	0.02629	0.05128	0.01425
EGGLGPLNIPLLADVTK_3	h	aa	sp|Q61171|PRDX2_MOUSE	8	0.05863	0.9887	0.004056	0.02407	0.003974
EGGWDSVQDWMDVLSGGEK_2	h	aa	sp|P55096|ABCD3_MOUSE	11	0.1872	0.9581	0.07741	0.08798	0.05105
EGIPALDNFLDKL_2	h	aa	sp|P58252|EF2_MOUSE	11	0.2856	0.9441	0.1135	0.1065	0.1042
EGKPVYISLPH_3	h	aa	sp|Q08857|CD36_MOUSE	11	0.112	0.9707	0.03645	0.06037	0.01944
EGLELPEDEEEK_2	h	aa	sp|P07901|HS90A_MOUSE,sp|P11499|HS90B_MOUSE	8	0.1837	0.9035	0.06201	0.09412	0.05961
EGLLAIFK_2	h	aa	sp|Q02248|CTNB1_MOUSE,sp|Q02257|PLAK_MOUSE	11	0.1113	0.9786	0.02343	0.0484	0.01549
EGMDVVK_2	h	aa	sp|Q99KR7|PPIF_MOUSE	9	0.03633	0.9515	0.01164	0.03814	0.004023
EGNASGVSLLEALDTILPPTRPTDKPLR_3	h	aa	sp|P62631|EF1A2_MOUSE	11	0.04821	0.9155	0.06915	0.08316	0.01105
EGNDLYHEM[15.9949]IESGVINLK_3	h	aa	sp|P56480|ATPB_MOUSE	11	0.03836	0.985	0.008317	0.02884	0.003028
EGQTATFVCELSHEK_3	h	aa	sp|A2ASS6|TITIN_MOUSE	11	0.08571	0.9483	0.05117	0.07154	0.01747
EGTLSIK_2	h	aa	sp|A2ASS6|TITIN_MOUSE,DECOY_sp|Q9ESD7|DYSF_MOUSE	7	0.06592	0.9834	0.012	0.04473	0.008208
EGTYQGHHTPIVQK_2	h	aa	sp|P00416|COX3_MOUSE	11	0.03797	0.954	0.02961	0.05442	0.005652
EGTYQGHHTPIVQK_3	h	aa	sp|P00416|COX3_MOUSE	11	0.04927	0.9942	0.003991	0.01998	0.00271
EGTYQGHHTPIVQK_4	h	aa	sp|P00416|COX3_MOUSE	11	0.04849	0.9866	0.008735	0.02956	0.003949
EGVDWMNK_2	h	aa	sp|Q91YT0|NDUV1_MOUSE	10	0.06545	0.9842	0.015	0.04083	0.007441
EGVVECSFVQSK_2	h	aa	sp|P08249|MDHM_MOUSE	11	0.03411	0.9623	0.01666	0.04082	0.003815
EGVVEITGK_2	h	aa	sp|P14602|HSPB1_MOUSE	8	0.2027	0.9689	0.03275	0.0684	0.04404
EGWEYLK_2	h	aa	sp|Q8R404|MIC13_MOUSE	6	0.03762	0.929	0.008062	0.04015	0.00488
EHALLAYTLGVK_3	h	aa	sp|P10126|EF1A1_MOUSE,sp|P62631|EF1A2_MOUSE	11	0.1341	0.9849	0.02065	0.04544	0.01808
EHHFEAIALVEK_3	h	aa	sp|Q8CG76|ARK72_MOUSE	9	0.04517	0.9032	0.04347	0.07371	0.009236
EHLFPTAQVK_2	h	aa	sp|Q07417|ACADS_MOUSE	11	0.03322	0.9552	0.02227	0.0472	0.004305
EHLFPTAQVK_3	h	aa	sp|Q07417|ACADS_MOUSE	11	0.03744	0.9756	0.01164	0.03412	0.003493
EHLLLAK_2	h	aa	sp|Q8BFR5|EFTU_MOUSE,DECOY_sp|Q9D0D5|T2EA_MOUSE	10	0.03852	0.9869	0.007176	0.02824	0.002977
EIADGLCLEVEGK_2	h	aa	sp|P63028|TCTP_MOUSE	11	0.2535	0.9466	0.1063	0.1031	0.08814
EIAEAYLGK_2	h	aa	sp|P63017|HSP7C_MOUSE	6	0.2629	0.9661	0.005769	0.03397	0.03021
EIASVVK_2	h	aa	sp|P05202|AATM_MOUSE	11	0.03831	0.991	0.004495	0.0212	0.002222
EIDLVNRDPK_2	h	aa	sp|P49817|CAV1_MOUSE,sp|P51637|CAV3_MOUSE	10	0.02757	0.9085	0.03028	0.05801	0.004532
EIEQLIELANYQVLSQQQK_3	h	aa	sp|P70414|NAC1_MOUSE	10	0.2023	0.9042	0.2074	0.1518	0.09748
EIFLSQPILLELEAPLK_2	h	aa	sp|P62137|PP1A_MOUSE,sp|P62141|PP1B_MOUSE,sp|P63087|PP1G_MOUSE	10	0.1991	0.9144	0.08148	0.09515	0.05983
EIFQNEK_2	h	aa	sp|Q61941|NNTM_MOUSE	10	0.04203	0.9681	0.01278	0.03768	0.004373
EIGYPVMIK_2	h	aa	sp|Q91ZA3|PCCA_MOUSE	9	0.04468	0.9805	0.01099	0.03706	0.004599
EIHGHDVDGMDLGK_3	h	aa	sp|Q9JJW5|MYOZ2_MOUSE	11	0.04705	0.9051	0.08445	0.09189	0.01194
EIIADGLK_2	h	aa	sp|A2ASS6|TITIN_MOUSE	11	0.05061	0.9863	0.009874	0.03142	0.004375
EILGTCK_2	h	aa	sp|Q64727|VINC_MOUSE	6	0.03924	0.9897	0.003539	0.0266	0.002861
EILMNTLHK_2	h	aa	sp|Q8CC88|VWA8_MOUSE	10	0.03292	0.9222	0.0388	0.06566	0.00594
EILVGDVGATITDPFK_2	h	aa	sp|Q9R0P5|DEST_MOUSE	11	0.1922	0.9183	0.1909	0.1382	0.08296
EIMAEIYK_2	h	aa	sp|P10605|CATB_MOUSE	11	0.5218	0.9262	0.07825	0.08846	0.1943
EIMIAAQK_2	h	aa	sp|P19536|COX5B_MOUSE	11	0.04115	0.9872	0.0069	0.02627	0.002976
EINLQDYEGHQK_3	h	aa	sp|E9PV24|FIBA_MOUSE	11	2.835	0.9126	0.1542	0.1242	4.167
EIPGIYVLSLEIGK_2	h	aa	sp|O88531|PPT1_MOUSE	9	0.05203	0.9632	0.0258	0.05679	0.008129
EIVHLQAGQCGNQIGAK_3	h	aa	sp|P68372|TBB4B_MOUSE,sp|P99024|TBB5_MOUSE,sp|Q7TMM9|TBB2A_MOUSE,sp|Q9CWF2|TBB2B_MOUSE,sp|Q9D6F9|TBB4A_MOUSE,sp|Q9ERD7|TBB3_MOUSE	11	0.05748	0.9304	0.05054	0.07109	0.01131
EIVLELVAQVLEHK_2	h	aa	sp|O09161|CASQ2_MOUSE	6	0.03265	0.9973	2.67E-04	0.007302	8.25E-04
EIVLELVAQVLEHK_3	h	aa	sp|O09161|CASQ2_MOUSE	11	0.05901	0.9891	0.008683	0.02947	0.004829
EIYGLVETFNFRPNEFK_3	h	aa	sp|Q811I0|ATPF1_MOUSE	10	0.1282	0.9723	0.03088	0.05858	0.02202
EKAEGDAAALNR_3	h	aa	sp|Q6IRU2|TPM4_MOUSE	11	0.4835	0.918	0.1331	0.1154	0.2298
EKFDLIWNR_3	h	aa	sp|Q811I0|ATPF1_MOUSE	7	0.1048	0.9529	0.049	0.09037	0.02715
EKLDGLYECILCAC_2	h	aa	sp|Q9CQA3|SDHB_MOUSE	9	0.05947	0.9469	0.04325	0.07353	0.01216
EKPDDPLNYFIGGCAGGLTLGAR_3	h	aa	sp|Q9D8B4|NDUAB_MOUSE	11	0.0651	0.9164	0.05321	0.07295	0.01323
ELAESVIAK_2	h	aa	sp|A2ASS6|TITIN_MOUSE	11	0.09392	0.9697	0.03914	0.06256	0.01692
ELAMPGEDLK_2	h	aa	sp|Q8BFR5|EFTU_MOUSE	11	0.05954	0.9013	0.06706	0.08189	0.01356
ELDENGDGEVDFK_2	h	aa	sp|P56565|S10A1_MOUSE	11	0.1005	0.916	0.1503	0.1226	0.03533
ELDPVQK_2	h	aa	sp|P97450|ATP5J_MOUSE	10	0.03091	0.986	0.005396	0.02449	0.002096
ELDQDTVFALANYILFK_3	h	aa	sp|P22599|A1AT2_MOUSE	10	9.775	0.9307	0.108	0.1096	37.81
ELDSITPDITPGWK_2	h	aa	sp|Q8CAQ8|MIC60_MOUSE	11	0.04346	0.9644	0.01777	0.04216	0.005088
ELEAVCQDVLSLLDNYLIK_2	h	aa	sp|P61982|1433G_MOUSE	11	0.126	0.9594	0.05338	0.07306	0.02689
ELEAVCQDVLSLLDNYLIK_3	h	aa	sp|P61982|1433G_MOUSE	11	0.1558	0.9728	0.0373	0.06107	0.02864
ELEEISERLEEAGGATSVQIEMNK_3	h	aa	sp|Q02566|MYH6_MOUSE,sp|Q91Z83|MYH7_MOUSE	11	0.1017	0.9594	0.04412	0.06642	0.01937
ELEQFTK_2	h	aa	sp|Q9DCS9|NDUBA_MOUSE	9	0.04165	0.988	0.006409	0.0283	0.003251
ELEQIFCQFDSK_2	h	aa	sp|Q60597|ODO1_MOUSE	11	0.2036	0.9246	0.1061	0.103	0.06675
ELFDELVK_2	h	aa	sp|P55264|ADK_MOUSE	11	0.1213	0.971	0.03335	0.05775	0.02033
ELFLGNIEQK_2	h	aa	sp|Q8JZN5|ACAD9_MOUSE	8	0.03836	0.9361	0.006885	0.03136	0.004921
ELFLKEEISLLEDLNQVIENR_3	h	aa	sp|Q7TQ48|SRCA_MOUSE	11	0.03725	0.9719	0.01205	0.03471	0.003535
ELFPDWK_2	h	aa	sp|Q921G7|ETFD_MOUSE	11	0.036	0.9909	0.004169	0.02042	0.00201
ELGEYGLQAYTEVK_2	h	aa	sp|P47738|ALDH2_MOUSE	11	0.0722	0.9013	0.07163	0.08464	0.01701
ELGIETYK_2	h	aa	sp|Q64133|AOFA_MOUSE,sp|Q8BW75|AOFB_MOUSE	6	0.0376	0.9707	0.008908	0.04221	0.00434
ELGITALHIK_3	h	aa	sp|P62264|RS14_MOUSE	11	0.125	0.9645	0.06129	0.07829	0.02855
ELISNASDALDK_2	h	aa	sp|P08113|ENPL_MOUSE,sp|P11499|HS90B_MOUSE	11	0.3135	0.9843	0.02453	0.04953	0.05436
ELLLPVLIK_2	h	aa	sp|A2ASS6|TITIN_MOUSE	11	0.07516	0.9858	0.01475	0.03841	0.008055
ELLPVLISAMK_2	h	aa	sp|Q64727|VINC_MOUSE	11	0.05998	0.9548	0.03545	0.05954	0.00994
ELLTTLQEASK_2	h	aa	sp|A3KMP2|TTC38_MOUSE	6	0.07832	0.9923	0.004099	0.02863	0.006654
ELMGGIGK_2	h	aa	sp|P60603|ROMO1_MOUSE	6	0.06362	0.9674	0.01617	0.05687	0.01019
ELNYFAK_2	h	aa	sp|P09411|PGK1_MOUSE	11	0.0688	0.9838	0.01579	0.03974	0.007603
ELPLIFITPLSDVK_2	h	aa	sp|A2ASS6|TITIN_MOUSE	10	0.07206	0.9864	0.01332	0.03847	0.007714
ELQELVQYPVEHPDK_3	h	aa	sp|Q01853|TERA_MOUSE	11	0.1593	0.9333	0.0899	0.09482	0.04555
ELRPNEEVTWK_2	h	aa	sp|P0DN34|NDUB1_MOUSE	10	0.02929	0.9774	0.0088	0.03127	0.002561
ELRPNEEVTWK_3	h	aa	sp|P0DN34|NDUB1_MOUSE	11	0.03721	0.986	0.006438	0.02537	0.002581
ELSLDDFK_2	h	aa	sp|P20108|PRDX3_MOUSE	11	0.0383	0.9864	0.006583	0.02566	0.002689
ELTEEKETAFEFLSSA_2	h	aa	sp|P14152|MDHC_MOUSE	10	0.07411	0.971	0.01771	0.04436	0.009163
ELTEESDLLSDIFGLDLK_2	h	aa	sp|E9Q401|RYR2_MOUSE	9	0.08619	0.9856	0.01575	0.04437	0.01091
ELTGLGNALK_2	h	aa	sp|P50544|ACADV_MOUSE	11	0.07807	0.9818	0.01944	0.04409	0.009644
ELTLMALHMIPLILLTTSPK_3	h	aa	sp|P03911|NU4M_MOUSE	11	0.04181	0.9704	0.01356	0.03682	0.004248
ELTYQTEEDRK_3	h	aa	sp|P13542|MYH8_MOUSE,sp|Q5SX39|MYH4_MOUSE,sp|Q5SX40|MYH1_MOUSE,sp|Q91Z83|MYH7_MOUSE	11	0.1364	0.94	0.08812	0.09387	0.03817
ELVGYYIEASVVGSGK_3	h	aa	sp|Q62234|MYOM1_MOUSE	11	0.04436	0.94	0.03823	0.06183	0.007626
ELWFSDDPNVTK_2	h	aa	sp|Q9Z0X1|AIFM1_MOUSE	11	0.03894	0.9665	0.01484	0.03852	0.004108
ELWIIDEK_2	h	aa	sp|Q921G7|ETFD_MOUSE	11	0.03639	0.991	0.004033	0.02008	0.001998
ELWQSIHNLEAEK_2	h	aa	sp|P50752|TNNT2_MOUSE	11	0.1812	0.9722	0.04505	0.06712	0.03741
ELWQSIHNLEAEK_3	h	aa	sp|P50752|TNNT2_MOUSE	11	0.1783	0.9732	0.04091	0.06396	0.03497
ELYDAGVK_2	h	aa	sp|P07356|ANXA2_MOUSE	11	0.04073	0.9873	0.00678	0.02604	0.002916
EMANM[15.9949]KEEFGR_3	h	aa	sp|Q02566|MYH6_MOUSE	7	0.1176	0.9828	0.007829	0.03612	0.01302
EMANMKEEFGR_2	h	aa	sp|Q02566|MYH6_MOUSE	11	0.07857	0.9928	0.007629	0.02762	0.006084
EMANMKEEFGR_3	h	aa	sp|Q02566|MYH6_MOUSE	11	0.099	0.9828	0.02059	0.04538	0.01289
EMDTFHPHK_3	h	aa	sp|P10493|NID1_MOUSE	9	0.04604	0.9449	0.03003	0.06126	0.007807
EMIESMK_2	h	aa	sp|Q61941|NNTM_MOUSE	11	0.04091	0.938	0.02646	0.05144	0.005789
EMSVQEAYK_2	h	aa	sp|E9Q557|DESP_MOUSE	8	0.09333	0.9423	0.03471	0.07042	0.01894
EMTLDEWK_2	h	aa	sp|Q9CY58|PAIRB_MOUSE,sp|Q9JKS5|HABP4_MOUSE	9	0.2005	0.9653	0.03624	0.06731	0.04272
EMVTFLDK_2	h	aa	sp|P34914|HYES_MOUSE	11	0.1145	0.9846	0.01964	0.04432	0.01462
EMYTLGITNFPIPGEPGFPLNAIYAK_3	h	aa	sp|Q9JM76|ARPC3_MOUSE	7	0.2264	0.9533	0.04496	0.08656	0.06525
ENAPAIIFIDEIDAIATK_3	h	aa	sp|P54775|PRS6B_MOUSE	8	0.159	0.9594	0.0381	0.07378	0.03537
ENAVFTVELSHDNIPVSWFK_3	h	aa	sp|A2ASS6|TITIN_MOUSE	8	0.04183	0.9624	0.0188	0.05183	0.005982
ENLLGEPGMGFK_2	h	aa	sp|Q07417|ACADS_MOUSE	11	0.04573	0.9867	0.00767	0.02769	0.003508
ENQNFCVPCYEK_2	h	aa	sp|O70433|FHL2_MOUSE	11	0.1915	0.9727	0.03839	0.06196	0.03702
ENTEGEYSGIEHVIVDGVVQSIK_3	h	aa	sp|Q9D6R2|IDH3A_MOUSE	11	0.04599	0.9425	0.02765	0.05258	0.006694
ENVLIGEGAGFK_2	h	aa	sp|P45952|ACADM_MOUSE	11	0.05716	0.9916	0.006242	0.02498	0.00395
ENYGELADCCTK_2	h	aa	sp|P07724|ALBU_MOUSE	11	0.3451	0.9709	0.05119	0.07155	0.08936
EPATINYPFEK_2	h	aa	sp|Q8K3J1|NDUS8_MOUSE	11	0.0477	0.9822	0.01124	0.03353	0.004413
EPEPTDTTTYK_2	h	aa	sp|Q8BK30|NDUV3_MOUSE	11	0.03791	0.987	0.006295	0.02509	0.002602
EPGPPGTPFVTAISK_2	h	aa	sp|A2ASS6|TITIN_MOUSE	9	0.08057	0.9914	0.00905	0.03363	0.007989
EPGPPGTPFVTSISK_2	h	aa	sp|A2ASS6|TITIN_MOUSE	11	0.06513	0.9795	0.01894	0.04353	0.007896
EPIDIVEGIK_2	h	aa	sp|Q9Z2I9|SUCB1_MOUSE	11	0.0569	0.9846	0.01156	0.03401	0.005349
EPMQTGIK_2	h	aa	sp|Q03265|ATPA_MOUSE	7	0.05107	0.9286	0.005421	0.03006	0.005348
EQAESDIMK_2	h	aa	sp|Q8VDN2|AT1A1_MOUSE	8	0.04028	0.9156	0.04484	0.08004	0.008855
EQAVTLAQK_2	h	aa	sp|Q9Z2I9|SUCB1_MOUSE	11	0.04465	0.9864	0.008587	0.0293	0.003634
EQPLDEELKDAFQNAYLELGGLGER_3	h	aa	sp|Q8VDN2|AT1A1_MOUSE	11	0.0882	0.9678	0.03268	0.05716	0.01446
EQQIVIQSSGGLSK_2	h	aa	sp|P38647|GRP75_MOUSE	11	0.08646	0.9729	0.03442	0.05867	0.01448
EQSILELGSLLAK_2	h	aa	sp|Q8BG32|PSD11_MOUSE	11	0.1908	0.9775	0.0354	0.0595	0.03539
EQYEEETEAK_2	h	aa	sp|Q91Z83|MYH7_MOUSE	10	0.07876	0.978	0.02266	0.05018	0.01109
EREEWAK_2	h	aa	sp|Q9D855|QCR7_MOUSE	11	0.03563	0.9759	0.0113	0.03362	0.003275
ERENAVFTVELSHDNIPVSWFK_4	h	aa	sp|A2ASS6|TITIN_MOUSE	9	0.05692	0.9011	0.07289	0.09545	0.01502
ESAGIHETTYNSIMK_3	h	aa	sp|P62737|ACTA_MOUSE,sp|P63268|ACTH_MOUSE,sp|P68033|ACTC_MOUSE,sp|P68134|ACTS_MOUSE	11	0.03872	0.9881	0.00603	0.02456	0.002604
ESEIIDFFLGASLK_2	h	aa	sp|P25444|RS2_MOUSE	6	0.1511	0.9728	0.02805	0.07491	0.035
ESEIIDFFLGASLK_3	h	aa	sp|P25444|RS2_MOUSE	8	0.09323	0.9889	0.008417	0.03468	0.009314
ESFEVQWK_2	h	aa	sp|A2ASS6|TITIN_MOUSE	11	0.06719	0.9918	0.007486	0.02736	0.005114
ESGLYFIRPLK_3	h	aa	sp|Q8VCM7|FIBG_MOUSE	6	1.625	0.95	0.05703	0.1068	1.328
ESHSILTPLVSLDTPGK_3	h	aa	sp|Q9CPV4|GLOD4_MOUSE	9	0.06777	0.9416	0.02997	0.06121	0.01154
ESITVGWHEPVSNGGSAVTGYHLEMK_4	h	aa	sp|A2ASS6|TITIN_MOUSE	11	0.08857	0.9604	0.0419	0.06473	0.01646
ESLLPIAK_2	h	aa	sp|Q91ZJ5|UGPA_MOUSE	8	0.1718	0.9634	0.03576	0.07147	0.03738
ESLSTYEHYASAEMK_3	h	aa	sp|A2ASS6|TITIN_MOUSE	11	0.08041	0.9617	0.04165	0.06453	0.0146
ESVNSIQK_2	h	aa	sp|P47934|CACP_MOUSE	11	0.04017	0.9796	0.01033	0.03213	0.003544
ESYPFLPTVIDGVVLPK_2	h	aa	sp|Q8VCT4|EST1D_MOUSE	11	0.1405	0.9278	0.1232	0.111	0.04687
ESYSVYVYK_2	h	aa	sp|P10853|H2B1F_MOUSE,sp|P10854|H2B1M_MOUSE,sp|Q64475|H2B1B_MOUSE,sp|Q64478|H2B1H_MOUSE,sp|Q64525|H2B2B_MOUSE,sp|Q6ZWY9|H2B1C_MOUSE,sp|Q8CGP1|H2B1K_MOUSE,sp|Q8CGP2|H2B1P_MOUSE	11	0.008785	0.9825	8.73E-04	0.009342	4.36E-04
ETAENYLGHTAK_3	h	aa	sp|P38647|GRP75_MOUSE	8	0.1097	0.9882	0.01399	0.0447	0.01407
ETAMLSWDVPENDGGAPVK_2	h	aa	sp|A2ASS6|TITIN_MOUSE	11	0.05972	0.9418	0.0669	0.08179	0.01359
ETGVDLTK_2	h	aa	sp|P38647|GRP75_MOUSE	10	0.09031	0.9931	0.007741	0.02933	0.007648
ETHYMVDK_2	h	aa	sp|A2ASS6|TITIN_MOUSE	11	0.06322	0.9367	0.05164	0.07186	0.01268
ETLLLLLK_2	h	aa	sp|Q99KC8|VMA5A_MOUSE	8	0.1522	0.9509	0.06002	0.09259	0.04371
ETNLESLPLVDTHSK_3	h	aa	sp|P20152|VIME_MOUSE	11	0.08972	0.9863	0.01697	0.0412	0.01065
ETPFELIEALLK_2	h	aa	sp|O70133|DHX9_MOUSE	10	0.2267	0.9897	0.01558	0.04161	0.03143
ETQAVNWTK_2	h	aa	sp|A2ASS6|TITIN_MOUSE	11	0.05659	0.9871	0.01025	0.03202	0.005007
ETSRPNWAQVSATVPITSCTVEK_3	h	aa	sp|A2ASS6|TITIN_MOUSE	11	0.06608	0.9355	0.07877	0.08875	0.01632
ETTLDDISQIK_2	h	aa	sp|A2ASS6|TITIN_MOUSE	7	0.04818	0.9723	0.01636	0.05221	0.006935
ETVQTTEDQILK_2	h	aa	sp|Q64727|VINC_MOUSE	7	0.03867	0.9557	0.01521	0.05034	0.005558
EVAELAECIGSGLIQK_2	h	aa	sp|P41216|ACSL1_MOUSE	11	0.0531	0.9611	0.03562	0.05968	0.008721
EVAELAECIGSGLIQK_3	h	aa	sp|P41216|ACSL1_MOUSE	11	0.05057	0.9744	0.02073	0.04553	0.006335
EVAQQAVDADVHAVGVSTLAAGHK_4	h	aa	sp|P16332|MUTA_MOUSE	6	0.07388	0.9735	0.006546	0.03618	0.008052
EVDEQMLNVQNK_2	h	aa	sp|P68372|TBB4B_MOUSE,sp|P99024|TBB5_MOUSE,sp|Q7TMM9|TBB2A_MOUSE,sp|Q9CWF2|TBB2B_MOUSE	11	0.0697	0.984	0.01438	0.03792	0.00735
EVDILISTALIPGK_2	h	aa	sp|Q61941|NNTM_MOUSE	11	0.02109	0.9423	0.01735	0.04165	0.002724
EVEIAYSDVAK_2	h	aa	sp|Q9QYB1|CLIC4_MOUSE	6	0.003636	0.9073	6.25E-04	0.01118	4.53E-04
EVENVAITALEGLK_2	h	aa	sp|Q6P8J7|KCRS_MOUSE	11	0.05233	0.9848	0.01044	0.03231	0.004652
EVENVAITALEGLK_3	h	aa	sp|Q6P8J7|KCRS_MOUSE	11	0.04976	0.982	0.01203	0.03468	0.00475
EVETTALSTIAVATAK_2	h	aa	sp|A2ASS6|TITIN_MOUSE	11	0.07266	0.9832	0.0173	0.04159	0.008414
EVETTALSTIAVATAK_3	h	aa	sp|A2ASS6|TITIN_MOUSE	11	0.08083	0.9677	0.03552	0.0596	0.01356
EVFGSGTACQVCPVHQILYEGK_3	h	aa	sp|O35855|BCAT2_MOUSE	11	0.04344	0.9639	0.02212	0.04704	0.005672
EVGVALQEK_2	h	aa	sp|P45376|ALDR_MOUSE	11	0.06365	0.9855	0.01363	0.03692	0.006556
EVGVYEALK_2	h	aa	sp|P14152|MDHC_MOUSE	11	0.06716	0.9746	0.02182	0.04671	0.008726
EVHEELHEK_3	h	aa	sp|A2ASS6|TITIN_MOUSE	6	0.1281	0.9328	0.03385	0.08228	0.03189
EVIDLLK_2	h	aa	sp|Q8BJ34|MARF1_MOUSE,sp|Q9CQP8|CTSRZ_MOUSE,sp|Q9NYQ2|HAOX2_MOUSE,DECOY_sp|Q8BW72|KDM4A_MOUSE,DECOY_sp|Q9QZZ4|MYO15_MOUSE	10	0.08947	0.9463	0.06226	0.08317	0.02143
EVLASDLVVK_2	h	aa	sp|Q61941|NNTM_MOUSE	11	0.03655	0.9917	0.003864	0.01966	0.001964
EVLIGLFK_2	h	aa	sp|P04247|MYG_MOUSE	11	0.03784	0.9566	0.0288	0.05367	0.005555
EVLLEVQK_2	h	aa	sp|Q9WVE8|PACN2_MOUSE	6	0.2801	0.9644	0.03257	0.08071	0.07713
EVLSPGTVNSDTSLVLVNAIYFK_3	h	aa	sp|Q60854|SPB6_MOUSE	11	0.05865	0.938	0.06142	0.07837	0.01275
EVMIVGVGEK_2	h	aa	sp|Q91VR2|ATPG_MOUSE	11	0.03598	0.9845	0.006691	0.02587	0.002544
EVPNTVHLMQLDITVK_3	h	aa	sp|Q9CQZ5|NDUA6_MOUSE	11	0.06225	0.9636	0.02625	0.05123	0.008914
EVQALIAEGIALVWESYK_3	h	aa	sp|Q9JHU4|DYHC1_MOUSE	7	0.1264	0.985	0.009853	0.04052	0.01497
EVVCTHCPTGTAGK_3	h	aa	sp|P02468|LAMC1_MOUSE	11	0.03199	0.9277	0.02621	0.05119	0.004515
EVVDSYLPVILDMIK_2	h	aa	sp|Q61207|SAP_MOUSE	11	1.063	0.9506	0.06519	0.08074	0.5157
EVVDSYLPVILDMIK_3	h	aa	sp|Q61207|SAP_MOUSE	11	1.291	0.9724	0.03641	0.06034	0.5255
EVVGEVPGK_2	h	aa	sp|Q62234|MYOM1_MOUSE	11	0.09759	0.9773	0.02711	0.05207	0.01459
EVVLEEGTTAFK_2	h	aa	sp|Q08857|CD36_MOUSE	11	0.1829	0.9715	0.04218	0.06495	0.03663
EVVPPSIIMSSQK_2	h	aa	sp|Q9Z1P6|NDUA7_MOUSE	11	0.125	0.9114	0.09256	0.09621	0.03509
EVWFFGLQYQDTK_2	h	aa	sp|P26041|MOES_MOUSE	11	0.1405	0.9428	0.07957	0.0892	0.03766
EWFLEAAK_2	h	aa	sp|P06745|G6PI_MOUSE	11	0.1065	0.9738	0.03085	0.05554	0.01696
EWHHFLVVNMK_3	h	aa	sp|P70296|PEBP1_MOUSE,sp|Q8VIN1|PEBP2_MOUSE	9	0.06301	0.96	0.02383	0.05457	0.0096
EWLEQHK_2	h	aa	sp|Q922B1|MACD1_MOUSE	11	0.07404	0.9446	0.05713	0.07559	0.0156
EYEPEMGK_2	h	aa	sp|O55143|AT2A2_MOUSE,sp|Q64518|AT2A3_MOUSE,sp|Q8R429|AT2A1_MOUSE	11	0.1788	0.9787	0.03223	0.05677	0.03114
EYFGGFGEVESIELPMDNK_2	h	aa	sp|Q60668|HNRPD_MOUSE	6	0.0707	0.9434	0.04662	0.09656	0.01983
EYFSWEGTFQHVGK_3	h	aa	sp|Q9D8N0|EF1G_MOUSE	11	0.1198	0.9742	0.03837	0.06194	0.0215
EYQISAGDFPEVK_2	h	aa	sp|Q9EQP2|EHD4_MOUSE	11	0.3067	0.9766	0.04048	0.06362	0.0679
EYVLTQQGFIYQGSVK_2	h	aa	sp|P21981|TGM2_MOUSE	11	0.05269	0.9751	0.02161	0.04648	0.00674
EYWNDVFSDFLNEYEK_2	h	aa	sp|Q9DAT5|MTU1_MOUSE	9	0.0673	0.942	0.02006	0.05008	0.009375
FAAYFQQGDMESNGK_2	h	aa	sp|P06745|G6PI_MOUSE	11	0.08224	0.9844	0.01834	0.04283	0.009947
FAILTDPNSNDGLVTVVKPIDFETNR_3	h	aa	sp|P15116|CADH2_MOUSE	11	0.1017	0.9422	0.0739	0.08597	0.02506
FAIQDISVEETSAK_2	h	aa	sp|O88990|ACTN3_MOUSE,sp|P57780|ACTN4_MOUSE,sp|Q7TPR4|ACTN1_MOUSE,sp|Q9JI91|ACTN2_MOUSE	11	0.07094	0.994	0.005599	0.02366	0.004669
FALFDLVEGK_2	h	aa	sp|Q62234|MYOM1_MOUSE	11	0.1082	0.984	0.02013	0.04486	0.01392
FANDATFEIK_2	h	aa	sp|P35486|ODPA_MOUSE	11	0.04781	0.9877	0.007924	0.02815	0.003712
FAPPQPAEPWSFVK_2	h	aa	sp|P23953|EST1C_MOUSE,sp|Q8VCT4|EST1D_MOUSE	6	0.01423	2.38E-04	0.05674	0.1065	0.005772
FASEITPITISVK_2	h	aa	sp|Q8QZT1|THIL_MOUSE	11	0.05153	0.9933	0.004544	0.02132	0.003022
FASFPDYLVIQIK_2	h	aa	sp|P56399|UBP5_MOUSE	11	0.1714	0.9827	0.02428	0.04927	0.02571
FCCEPAGGLTSLTEPPK_2	h	aa	sp|Q9D6J6|NDUV2_MOUSE	11	0.04587	0.9457	0.04397	0.06631	0.008422
FCGWFDAELSEK_2	h	aa	sp|O70250|PGAM2_MOUSE	11	0.07184	0.9837	0.01774	0.04212	0.00842
FCLDNGAK_2	h	aa	sp|P09411|PGK1_MOUSE	11	0.07484	0.9877	0.01174	0.03426	0.007154
FCVGLQK_2	h	aa	sp|P06732|KCRM_HUMAN,sp|P07310|KCRM_MOUSE	11	0.06835	0.9885	0.01069	0.03269	0.006213
FDCHHCNESLYGK_3	h	aa	sp|O70433|FHL2_MOUSE	11	0.165	0.9381	0.08151	0.09028	0.04511
FDKIEDMAMLTFLHEPAVLY_3	h	aa	sp|Q02566|MYH6_MOUSE,sp|Q91Z83|MYH7_MOUSE	11	0.09533	0.949	0.05385	0.07338	0.02012
FDLMYAK_2	h	aa	sp|P05213|TBA1B_MOUSE,sp|P05214|TBA3_MOUSE,sp|P68368|TBA4A_MOUSE,sp|P68369|TBA1A_MOUSE,sp|P68373|TBA1C_MOUSE,sp|Q3UX10|TBAL3_MOUSE,sp|Q9JJZ2|TBA8_MOUSE	11	0.1557	0.9878	0.01809	0.04253	0.01993
FDVQFPENNWINPDK_2	h	aa	sp|Q9QYJ0|DNJA2_MOUSE	11	0.556	0.9262	0.1232	0.111	0.2657
FDVSHGSAQVK_3	h	aa	sp|P01942|HBA_MOUSE	7	0.02305	0.9263	0.01737	0.0538	0.003714
FEALAAHDALVELSGAMNTAACSLMK_4	h	aa	sp|P97807|FUMH_MOUSE	11	0.05549	0.9222	0.04328	0.06579	0.01007
FEDENFILK_2	h	aa	sp|P17742|PPIA_MOUSE,sp|P62937|PPIA_HUMAN	11	0.1147	0.9921	0.009461	0.03076	0.01016
FEIHFDDK_3	h	aa	sp|Q62234|MYOM1_MOUSE	11	0.09489	0.9703	0.03963	0.06296	0.01719
FEMTEQEK_2	h	aa	sp|Q3URD3|SLMAP_MOUSE	6	0.1192	0.9986	9.62E-04	0.01387	0.01023
FEVIDKPQS_2	h	aa	sp|P97450|ATP5J_MOUSE	11	0.03922	0.9848	0.007866	0.02805	0.003015
FFADLLDYIK_2	h	aa	sp|P00493|HPRT_MOUSE	10	0.0821	0.9155	0.105	0.108	0.02504
FFATFDK_2	h	aa	sp|O09161|CASQ2_MOUSE	11	0.05233	0.9889	0.007183	0.0268	0.003859
FFEEVNDPAK_2	h	aa	sp|P50544|ACADV_MOUSE	10	0.06123	0.9774	0.0107	0.03447	0.005896
FFEVILIDPFHK_3	h	aa	sp|Q9CZM2|RL15_MOUSE	11	0.1454	0.9857	0.01992	0.04463	0.01949
FFFDVGSNK_2	h	aa	sp|P42669|PURA_MOUSE	11	0.04944	0.9861	0.009152	0.03025	0.004118
FFPLEAWQIGK_2	h	aa	sp|O35215|DOPD_MOUSE	11	0.08874	0.9308	0.1071	0.1035	0.02639
FFQEEVIPHHTEWEK_3	h	aa	sp|P51174|ACADL_MOUSE	11	0.03319	0.9575	0.02057	0.04535	0.004133
FFQEEVIPHHTEWEK_4	h	aa	sp|P51174|ACADL_MOUSE	11	0.03925	0.9599	0.01839	0.04289	0.004613
FFQPVLK_2	h	aa	sp|Q9CQ62|DECR_MOUSE	11	0.02801	0.9772	0.008817	0.02969	0.002349
FFTGQITAAGK_2	h	aa	sp|Q61941|NNTM_MOUSE	11	0.04405	0.9054	0.04337	0.06585	0.008073
FFVGGNWK_2	h	aa	sp|P17751|TPIS_MOUSE	11	0.08107	0.9795	0.02241	0.04734	0.01081
FGELALTK_2	h	aa	sp|Q8BMS1|ECHA_MOUSE	11	0.04411	0.9865	0.008162	0.02857	0.003506
FGFGFGGTGK_2	h	aa	sp|Q91VR5|DDX1_MOUSE	8	0.1647	0.933	0.0458	0.08089	0.04031
FGFPEGSVELYAEK_2	h	aa	sp|P62908|RS3_MOUSE	11	0.08646	0.9402	0.08907	0.09438	0.02329
FGFYEVFK_2	h	aa	sp|Q8VEM8|MPCP_MOUSE	11	0.04865	0.9868	0.008642	0.0294	0.00394
FGGGSVELLK_2	h	aa	sp|Q8BMS1|ECHA_MOUSE	7	0.03073	0.982	7.63E-04	0.01128	0.001641
FGIICMEDLIHEIYTVGK_3	h	aa	sp|P14148|RL7_MOUSE	11	0.1648	0.9313	0.1235	0.1111	0.05543
FGISEPLTSPK_2	h	aa	sp|A2ASS6|TITIN_MOUSE	10	0.05341	0.9677	0.02377	0.05139	0.007555
FGLEGCEVLIPALK_2	h	aa	sp|Q60597|ODO1_MOUSE	11	0.1143	0.9848	0.01934	0.04397	0.01448
FGLGSIAGAVGATAVYPIDLVK_2	h	aa	sp|Q9QXX4|CMC2_MOUSE	11	0.0343	0.9937	0.002777	0.01667	0.001566
FGLLNIVMEPFFK_2	h	aa	sp|P98192|GNPAT_MOUSE	11	0.1743	0.9657	0.0587	0.07662	0.04075
FGLPIVNLK_2	h	aa	sp|O35206|COFA1_MOUSE	11	0.06354	0.9833	0.01547	0.03933	0.006973
FGLYLPK_2	h	aa	sp|Q8BH59|CMC1_MOUSE	11	0.03691	0.9842	0.007745	0.02783	0.002808
FGQNFLEK_2	h	aa	sp|Q7TQ48|SRCA_MOUSE	11	0.03448	0.9822	0.007805	0.02794	0.002638
FGVNESTGLSLEQVK_2	h	aa	sp|O55143|AT2A2_MOUSE	11	0.09706	0.9396	0.06842	0.08272	0.02306
FHIENTDDLTTLIIMDVQK_3	h	aa	sp|A2ASS6|TITIN_MOUSE	11	0.06268	0.9517	0.04552	0.06747	0.01181
FHVEEEGK_2	h	aa	sp|P09041|PGK2_MOUSE,sp|P09411|PGK1_MOUSE	11	0.09634	0.9001	0.08577	0.09261	0.02564
FIGGDAGDAFDGYDFGDDPSDK_2	h	aa	sp|Q8VCM7|FIBG_MOUSE	8	0.5928	0.9069	0.2059	0.1715	0.4803
FIGLESVFQAVDYMYTGK_3	h	aa	sp|Q8BGC4|PTGR3_MOUSE	11	0.03765	0.9027	0.03943	0.0628	0.006466
FIIPNIVK_2	h	aa	sp|P06151|LDHA_MOUSE	11	0.1162	0.989	0.01456	0.03815	0.01279
FIIPQIVK_2	h	aa	sp|P16125|LDHB_MOUSE	11	0.1277	0.983	0.02329	0.04826	0.01805
FIPQM[15.9949]TAGK_2	h	aa	sp|P51174|ACADL_MOUSE	7	0.02614	0.9394	0.01136	0.04351	0.003762
FIPQMTAGK_2	h	aa	sp|P51174|ACADL_MOUSE	11	0.03559	0.9691	0.01592	0.0399	0.003883
FISPLEDQTVK_2	h	aa	sp|A2ASS6|TITIN_MOUSE	11	0.05241	0.9812	0.01626	0.04032	0.005814
FKLEAPDADELPR_3	h	aa	sp|Q99KI0|ACON_MOUSE	11	0.03974	0.9742	0.01334	0.03652	0.003981
FLDGIYVSEK_2	h	aa	sp|P51410|RL9_MOUSE	11	0.1223	0.9508	0.09199	0.09591	0.0341
FLDTAFDLDAFK_2	h	aa	sp|Q60597|ODO1_MOUSE	11	0.1417	0.9762	0.03438	0.05864	0.02497
FLDWTELK_2	h	aa	sp|Q8K4L3|SVIL_MOUSE	6	0.3671	0.9363	0.06243	0.1117	0.1525
FLEQQNK_2	h	aa	sp|O43790|KRT86_HUMAN,sp|P03995|GFAP_MOUSE,sp|P07744|K2C4_MOUSE,sp|P11679|K2C8_MOUSE,sp|P15241|K2M2_SHEEP,sp|P20152|VIME_MOUSE,sp|P25691|K2M3_SHEEP,sp|P50446|K2C6A_MOUSE,sp|P78385|KRT83_HUMAN,sp|P78386|KRT85_HUMAN,sp|P97861|KRT86_MOUSE,sp|Q14533|KRT81_HUMAN,sp|Q3UV17|K22O_MOUSE,sp|Q6IMF0|KRT87_MOUSE,sp|Q8BGZ7|K2C75_MOUSE,sp|Q8VED5|K2C79_MOUSE,sp|Q922U2|K2C5_MOUSE,sp|Q99M73|KRT84_MOUSE,sp|Q9DCV7|K…	10	0.1514	0.9185	0.1034	0.1072	0.04879
FLFGGLAGM[15.9949]GATVFVQPLDLVK_2	h	aa	sp|Q9CR62|M2OM_MOUSE	10	0.0278	0.9124	0.03829	0.06522	0.005128
FLFGGLAGMGATVFVQPLDLVK_2	h	aa	sp|Q9CR62|M2OM_MOUSE	11	0.04174	0.9791	0.01329	0.03646	0.004199
FLFGGLAGMGATVFVQPLDLVK_3	h	aa	sp|Q9CR62|M2OM_MOUSE	11	0.04502	0.9776	0.01328	0.03644	0.004552
FLFPFFDSAYQGFASGDLEK_2	h	aa	sp|P05201|AATC_MOUSE	11	0.1048	0.9575	0.0461	0.0679	0.02039
FLFPFFDSAYQGFASGDLEK_3	h	aa	sp|P05201|AATC_MOUSE	11	0.1027	0.9616	0.0452	0.06723	0.0198
FLGDEETVRK_3	h	aa	sp|O70250|PGAM2_MOUSE,sp|Q9DBJ1|PGAM1_MOUSE	8	0.07929	0.9595	0.02058	0.05422	0.01207
FLILPDMLK_2	h	aa	sp|P62320|SMD3_MOUSE	11	0.1494	0.9816	0.02665	0.05162	0.02317
FLIPNASQPESK_2	h	aa	sp|P63101|1433Z_MOUSE	11	0.1372	0.9473	0.0817	0.09039	0.03702
FLQENLAPK_2	h	aa	sp|Q9JHI5|IVD_MOUSE	11	0.03999	0.9845	0.008201	0.02864	0.003143
FLSQPFQVAEVFTGHMGK_2	h	aa	sp|P56480|ATPB_MOUSE	11	0.03186	0.979	0.008781	0.02963	0.002604
FLVDFGKEPLGPALAHELR_4	h	aa	sp|P17563|SBP1_MOUSE,sp|Q63836|SBP2_MOUSE	9	0.03382	0.9408	0.01903	0.04877	0.004899
FLVHDAFWALPK_2	h	aa	sp|Q05793|PGBM_MOUSE	7	0.07403	0.9902	0.005978	0.03157	0.006513
FLVHDAFWALPK_3	h	aa	sp|Q05793|PGBM_MOUSE	11	0.0609	0.9345	0.04573	0.06762	0.01149
FMIELDGTENK_2	h	aa	sp|P21550|ENOB_MOUSE	11	0.07183	0.9807	0.01887	0.04344	0.008682
FMVQSMFAPPDTSDMEAVWK_3	h	aa	sp|Q9QY76|VAPB_MOUSE	11	0.03143	0.9628	0.01682	0.04102	0.003562
FMVQTIFAPPNISDMEAVWK_3	h	aa	sp|Q9WV55|VAPA_MOUSE	11	0.03552	0.9454	0.0216	0.04647	0.004514
FNIIQPGPIK_2	h	aa	sp|Q9CQ62|DECR_MOUSE	11	0.036	0.9879	0.005711	0.0239	0.002352
FNISNGGPAPEAITDK_2	h	aa	sp|Q9D0F9|PGM1_MOUSE	10	0.05925	0.9469	0.05369	0.07724	0.01271
FNNFSLNLNTNHGHILVDYSK_4	h	aa	sp|P06745|G6PI_MOUSE	11	0.0909	0.9826	0.02194	0.04684	0.0123
FNPETDFLTGK_2	h	aa	sp|Q99KI0|ACON_MOUSE	11	0.0421	0.9866	0.007384	0.02717	0.00316
FNTEITAENLTINLK_2	h	aa	sp|A2ASS6|TITIN_MOUSE	11	0.07131	0.9463	0.05299	0.07279	0.01444
FNTTAVPK_2	h	aa	sp|Q9JJW5|MYOZ2_MOUSE	11	0.07045	0.9907	0.009275	0.03045	0.005967
FPDENFTLK_2	h	aa	sp|Q99KR7|PPIF_MOUSE	11	0.03773	0.967	0.01564	0.03955	0.004081
FPFCDGAHIK_3	h	aa	sp|Q91WS0|CISD1_MOUSE	11	0.03282	0.973	0.0133	0.03647	0.003291
FPFDVPSEPK_2	h	aa	sp|A2ASS6|TITIN_MOUSE	11	0.05746	0.9457	0.05731	0.0757	0.01204
FPGPVVNLSEIQNVK_2	h	aa	sp|Q9DC77|SMPX_MOUSE	9	0.1297	0.9763	0.02787	0.05903	0.0225
FPLEDIPADETSAAQWLHK_3	h	aa	sp|Q9D517|PLCC_MOUSE	11	0.03364	0.9021	0.04521	0.06724	0.006204
FPSHFSSDLK_3	h	aa	sp|P05132|KAPCA_MOUSE,sp|P68181|KAPCB_MOUSE	10	0.2251	0.9749	0.03538	0.0627	0.04686
FQCQVSGTDLK_2	h	aa	sp|A2ASS6|TITIN_MOUSE	11	0.08598	0.9755	0.02802	0.05293	0.01297
FQDEGEYTCLASNEYGK_2	h	aa	sp|A2ASS6|TITIN_MOUSE	11	0.06676	0.9648	0.0382	0.06181	0.01148
FQDNFEFIQWFK_2	h	aa	sp|Q6PER3|MARE3_MOUSE	6	2.195	0.9266	0.05299	0.1029	2.203
FQDNFEFVQWFK_2	h	aa	sp|Q61166|MARE1_MOUSE	8	0.1869	0.9783	0.02943	0.06484	0.04166
FQDNLDFIQWFK_2	h	aa	sp|Q8R001|MARE2_MOUSE	8	0.2417	0.9093	0.1198	0.1308	0.1063
FQESEERPK_3	h	aa	sp|Q61316|HSP74_MOUSE	8	0.1443	0.9607	0.02808	0.06333	0.02746
FQSEQAAGSVSK_2	h	aa	sp|Q9CQ92|FIS1_MOUSE	11	0.07157	0.9493	0.06413	0.08008	0.01595
FQYDSTHGK_2	h	aa	sp|P16858|G3P_MOUSE	11	0.08338	0.9686	0.03766	0.06137	0.01449
FQYDSTHGK_3	h	aa	sp|P16858|G3P_MOUSE	11	0.1106	0.9705	0.03672	0.0606	0.01926
FSAQLEK_2	h	aa	sp|Q8CI94|PYGB_MOUSE	11	0.2497	0.9166	0.1196	0.1094	0.09198
FSKEEIDQM_2	h	aa	sp|P51667|MLRV_MOUSE	11	0.06566	0.9739	0.02659	0.05156	0.009427
FSLVHYAGTVDYNIM[15.9949]GWLEK_3	h	aa	sp|Q02566|MYH6_MOUSE	11	0.06269	0.9376	0.05648	0.07515	0.01316
FSLVHYAGTVDYNIMGWLEK_3	h	aa	sp|Q02566|MYH6_MOUSE	11	0.1226	0.9134	0.08583	0.09265	0.03301
FSMQAIDQVINSAAK_2	h	aa	sp|Q9D051|ODPB_MOUSE	11	0.03409	0.9864	0.006231	0.02496	0.002332
FSMQAIDQVINSAAK_3	h	aa	sp|Q9D051|ODPB_MOUSE	11	0.02779	0.9296	0.03064	0.05535	0.004351
FTAVEDQYYCVDCYK_2	h	aa	sp|P97447|FHL1_MOUSE	11	0.1616	0.9596	0.07637	0.08739	0.04263
FTLGSVAGAVGATAVYPIDLVK_2	h	aa	sp|Q8BH59|CMC1_MOUSE	11	0.03449	0.9863	0.006464	0.02543	0.002401
FTVTPSTTQVVGILK_2	h	aa	sp|P47754|CAZA2_MOUSE	11	0.08771	0.9658	0.04075	0.06383	0.01604
FVDLYGAQK_2	h	aa	sp|Q8BMS1|ECHA_MOUSE	11	0.04345	0.9828	0.009606	0.03099	0.00374
FVFHNEQVYCPDCAK_3	h	aa	sp|P97447|FHL1_MOUSE	11	0.203	0.9421	0.09014	0.09494	0.06128
FVLPANAFASPLQNPDNHCFCTEK_3	h	aa	sp|Q08857|CD36_MOUSE	8	0.2059	0.9248	0.04042	0.07599	0.04998
FVMTIENPAGK_2	h	aa	sp|A2ASS6|TITIN_MOUSE	11	0.07212	0.9422	0.045	0.06708	0.01346
FVPQEMGPHTVTVK_3	h	aa	sp|Q8VHX6|FLNC_MOUSE	10	0.06804	0.926	0.0496	0.07423	0.01405
FVSISDLFVPK_2	h	aa	sp|Q61598|GDIB_MOUSE	7	0.163	0.997	0.002229	0.01927	0.009499
FWMQAEK_2	h	aa	sp|Q62234|MYOM1_MOUSE	7	0.2139	0.9333	0.0962	0.1266	0.1223
FYAYNPLAGGLLTGK_2	h	aa	sp|Q8CG76|ARK72_MOUSE	11	0.05473	0.9879	0.01056	0.0325	0.004902
FYFVGDEDLLEIIGNSK_2	h	aa	sp|Q9JHU4|DYHC1_MOUSE	11	0.1356	0.9038	0.2021	0.1422	0.05737
FYPEDVAEELIQDITQK_3	h	aa	sp|P26040|EZRI_MOUSE	11	0.1807	0.9003	0.2302	0.1517	0.08428
FYTDPVEAVK_2	h	aa	sp|Q9D0K2|SCOT1_MOUSE	11	0.177	0.9104	0.2067	0.1438	0.07786
GADPEETILNAFK_3	h	aa	sp|P51667|MLRV_MOUSE	11	0.0631	0.9873	0.01196	0.03459	0.006093
GAFGKPQGTVAR_3	h	aa	sp|P86048|RL10L_MOUSE,sp|Q6ZWV3|RL10_MOUSE	11	0.1389	0.9785	0.0322	0.05674	0.02362
GAGAVIHTHSK_3	h	aa	sp|Q9WVQ5|MTNB_MOUSE	11	0.1796	0.9893	0.01748	0.04181	0.02306
GAGAYICGEETALIESIEGK_2	h	aa	sp|Q91YT0|NDUV1_MOUSE	11	0.06406	0.9784	0.01781	0.0422	0.007538
GAGAYICGEETALIESIEGK_3	h	aa	sp|Q91YT0|NDUV1_MOUSE	11	0.06464	0.9273	0.08461	0.09198	0.01657
GALQYLVPILTQTLTK_2	h	aa	sp|P70168|IMB1_MOUSE	8	0.1121	0.9512	0.03544	0.07115	0.02292
GALQYLVPILTQTLTK_3	h	aa	sp|P70168|IMB1_MOUSE	6	0.2087	0.9776	0.01082	0.04651	0.03117
GALVLGSSLK_2	h	aa	sp|Q9R062|GLYG_MOUSE	11	0.09785	0.9858	0.01781	0.04221	0.01186
GAMITHQNIINDCSGFIK_3	h	aa	sp|P41216|ACSL1_MOUSE	11	0.07648	0.9521	0.04168	0.06456	0.0138
GAPNALAESPASPK_2	h	aa	sp|P70670|NACAM_MOUSE	7	0.04308	0.9811	0.008907	0.03853	0.004602
GASGSFVVVQK_2	h	aa	sp|Q3TEA8|HP1B3_MOUSE	7	0.07613	0.955	0.03862	0.08023	0.01706
GATPYGGVK_2	h	aa	sp|Q8QZT1|THIL_MOUSE	11	0.04956	0.9828	0.01134	0.03367	0.004594
GAVDGGLSIPHSTK_3	h	aa	sp|P47962|RL5_MOUSE	11	0.07977	0.9863	0.01494	0.03865	0.008663
GAVEIIFK_2	h	aa	sp|Q99MN9|PCCB_MOUSE	11	0.02946	0.9902	0.003859	0.01964	0.001617
GAVGALLVYDIAK_2	h	aa	sp|P46638|RB11B_MOUSE,sp|P62492|RB11A_MOUSE	11	0.3719	0.9869	0.01931	0.04395	0.06114
GAVHQLCQSLAGK_2	h	aa	sp|Q8BVI4|DHPR_MOUSE	11	0.05054	0.9541	0.03829	0.06188	0.008604
GAVVGIDLGTTNSCVAVMEGK_2	h	aa	sp|P38647|GRP75_MOUSE	11	0.09736	0.9653	0.05051	0.07107	0.01987
GCITIIGGGDTATCCAK_2	h	aa	sp|P09411|PGK1_MOUSE	11	0.05893	0.9624	0.0387	0.06221	0.01018
GDDEVVTSSHLAIHK_3	h	aa	sp|A2ASS6|TITIN_MOUSE	11	0.06468	0.9029	0.07499	0.0866	0.01561
GDECELLGHNK_3	h	aa	sp|Q8BFR5|EFTU_MOUSE	11	0.0387	0.906	0.04782	0.06915	0.007328
GDGPVQGTIHFEQK_3	h	aa	sp|P08228|SODC_MOUSE	11	0.09327	0.9039	0.09279	0.09633	0.02589
GDNMLEPSPNMPWFK_2	h	aa	sp|P62631|EF1A2_MOUSE	6	0.006536	0.9018	0.002623	0.0229	0.001004
GDPKEEEEEELVDPLTTVR_3	h	aa	sp|P99028|QCR6_MOUSE	9	0.03497	0.9523	0.01161	0.0381	0.003914
GDSCEVTGTIK_2	h	aa	sp|A2ASS6|TITIN_MOUSE	11	0.06035	0.9568	0.03026	0.05501	0.00925
GDSGLYLCK_2	h	aa	sp|A2ASS6|TITIN_MOUSE	11	0.07969	0.9533	0.05163	0.07186	0.01609
GDVAFVK_2	h	aa	sp|P02787|TRFE_HUMAN,sp|P02788|TRFL_HUMAN,sp|Q921I1|TRFE_MOUSE,sp|Q9R0R1|TRFM_MOUSE	9	1.32	0.9798	0.022	0.05245	0.4982
GDVTTQVALQPALK_2	h	aa	sp|P09671|SODM_MOUSE	11	0.03193	0.9826	0.007077	0.0266	0.002343
GDWSALGK_2	h	aa	sp|P23242|CXA1_MOUSE	11	0.0463	0.9453	0.04468	0.06684	0.00856
GDWVTALASVTK_2	h	aa	sp|A2ASS6|TITIN_MOUSE	8	0.07642	0.9582	0.03873	0.07438	0.01589
GEAAFAFIVLK_2	h	aa	sp|Q99NB1|ACS2L_MOUSE	11	0.05578	0.9832	0.01338	0.03657	0.00563
GEAFTLK_2	h	aa	sp|Q61838|PZP_MOUSE,sp|Q6GQT1|A2MG_MOUSE	7	2.167	0.9025	0.03114	0.07204	1.504
GEDFYCVTCHETK_3	h	aa	sp|P97447|FHL1_MOUSE	11	0.1351	0.9293	0.09142	0.09561	0.0384
GEEHCGHLIEAHK_4	h	aa	sp|P56394|COX17_MOUSE	11	0.2778	0.949	0.07703	0.08777	0.08307
GEGGNGLLAAMEEAIK_2	h	aa	sp|E9Q401|RYR2_MOUSE	11	0.1144	0.9695	0.04432	0.06657	0.02194
GEIAPLK_2	h	aa	sp|P11531|DMD_MOUSE,DECOY_sp|Q99J87|DHX58_MOUSE	9	0.05057	0.9301	0.02913	0.06034	0.008839
GELIHVFNK_3	h	aa	sp|Q9D020|5NT3A_MOUSE	9	0.08982	0.9708	0.01802	0.04746	0.01229
GELLEAIK_2	h	aa	sp|P09671|SODM_MOUSE	11	0.0243	0.9628	0.01245	0.03529	0.002521
GELLRPSPTCEIK_3	h	aa	sp|A2ASS6|TITIN_MOUSE	11	0.04286	0.9699	0.02138	0.04624	0.00549
GELSGDFEK_2	h	aa	sp|P14824|ANXA6_MOUSE	11	0.01672	0.9104	0.01244	0.03527	0.002046
GEMDTFPTFK_2	h	aa	sp|P97450|ATP5J_MOUSE	11	0.0436	0.9858	0.00787	0.02805	0.003398
GEMMDLQHGSLFLK_2	h	aa	sp|P06151|LDHA_MOUSE	11	0.08426	0.9728	0.03642	0.06035	0.01443
GEMMDLQHGSLFLK_3	h	aa	sp|P06151|LDHA_MOUSE	6	0.09864	0.9616	0.007127	0.03775	0.01069
GEMMDLQHGSLFLQTPK_3	h	aa	sp|P16125|LDHB_MOUSE	11	0.1377	0.9728	0.03619	0.06016	0.02477
GEVPCTVTTASPLDDAVLSELK_2	h	aa	sp|Q9DB20|ATPO_MOUSE	11	0.03845	0.9472	0.02173	0.04661	0.004905
GFAFVTFDDHDTVDK_3	h	aa	sp|Q8BG05|ROA3_MOUSE	11	0.1353	0.9382	0.104	0.102	0.04103
GFAYGFPK_2	h	aa	sp|O35308|MOT3_MOUSE	7	0.129	0.9901	0.007944	0.03639	0.01419
GFEVVYMTEPIDEYCVQQLK_2	h	aa	sp|P11499|HS90B_MOUSE	11	0.1831	0.9148	0.08641	0.09296	0.0525
GFFDPNTEENLTYLQLK_2	h	aa	sp|E9Q557|DESP_MOUSE	11	0.3606	0.9718	0.05255	0.07249	0.09635
GFGFGLVK_2	h	aa	sp|Q60930|VDAC2_MOUSE	11	0.05018	0.9895	0.007188	0.02681	0.003702
GFGFILFK_2	h	aa	sp|Q99020|ROAA_MOUSE	11	0.2659	0.945	0.08537	0.0924	0.08319
GFGFVLFK_2	h	aa	sp|Q60668|HNRPD_MOUSE,sp|Q9Z130|HNRDL_MOUSE	11	0.1556	0.9886	0.01588	0.03985	0.01867
GFGFVTFDDHDPVDK_3	h	aa	sp|O88569|ROA2_MOUSE	11	0.4079	0.9559	0.07124	0.0844	0.1354
GFGHIGIAVPDVYSACK_3	h	aa	sp|Q9CPU0|LGUL_MOUSE	11	0.07573	0.9672	0.03784	0.06151	0.01301
GFGNIATNEDAK_2	h	aa	sp|Q8K0E8|FIBB_MOUSE	11	1.001	0.9337	0.1148	0.1072	0.6181
GFLSGLLDNIK_2	h	aa	sp|O35857|TIM44_MOUSE	10	0.06704	0.9927	0.006744	0.02737	0.005105
GFSDYTHMK_3	h	aa	sp|Q0II04|NEBL_MOUSE	11	0.04479	0.9794	0.01437	0.0379	0.004714
GFYIYQEGSK_2	h	aa	sp|Q8BMS1|ECHA_MOUSE	11	0.0534	0.9028	0.06437	0.08023	0.01179
GGAEVQIFAPDVPQMHVIDHTK_3	h	aa	sp|Q9D172|GAL3A_MOUSE	9	0.03404	0.933	0.01076	0.03668	0.00423
GGAEVQIFAPDVPQMHVIDHTK_4	h	aa	sp|Q9D172|GAL3A_MOUSE	11	0.04234	0.9463	0.02484	0.04984	0.005833
GGAGFPTGLK_2	h	aa	sp|Q91YT0|NDUV1_MOUSE	11	0.06601	0.9851	0.014	0.03742	0.006876
GGELGLAMASFLK_2	h	aa	sp|O55137|ACOT1_MOUSE,sp|Q9QYR9|ACOT2_MOUSE	11	0.03753	0.9788	0.009783	0.03128	0.003209
GGHVNLTMLGAMQVSK_3	h	aa	sp|Q9D0K2|SCOT1_MOUSE	11	0.1052	0.9383	0.06638	0.08148	0.02457
GGIQIMAGK_2	h	aa	sp|A2ASS6|TITIN_MOUSE	10	0.052	0.9567	0.02389	0.05152	0.007371
GGLGLAGAK_2	h	aa	sp|Q9DB77|QCR2_MOUSE	11	0.04306	0.9021	0.03956	0.06289	0.007508
GGSMHMYAK_2	h	aa	sp|P35486|ODPA_MOUSE	11	0.04822	0.9615	0.02356	0.04854	0.006452
GGVSMPLSFAVTPYGYASK_2	h	aa	sp|Q62234|MYOM1_MOUSE	7	0.08868	0.9881	0.01245	0.04555	0.01171
GHFFVEDQIYCEK_3	h	aa	sp|O70400|PDLI1_MOUSE	10	0.1211	0.9195	0.08149	0.09516	0.03344
GHFYVFDVLDQDGNIVNPSEIQAHLK_4	h	aa	sp|P52825|CPT2_MOUSE	11	0.06895	0.9605	0.03056	0.05528	0.0106
GHLDNISNNLLIGAINIENGK_2	h	aa	sp|Q99KI0|ACON_MOUSE	6	0.04268	0.9843	0.006494	0.03604	0.004257
GHLENNPALEK_2	h	aa	sp|P14869|RLA0_MOUSE	11	0.07802	0.9783	0.02631	0.05129	0.01121
GHLSGLAK_2	h	aa	sp|Q9QXS1|PLEC_MOUSE	11	0.2191	0.9797	0.034	0.05831	0.04189
GHQDVEAAQAEYVEK_3	h	aa	sp|Q99MN9|PCCB_MOUSE	11	0.02564	0.9076	0.03774	0.06143	0.004552
GHSLSDGLDEVQK_3	h	aa	sp|O88441|MTX2_MOUSE	9	0.01818	0.9567	0.006507	0.02852	0.001722
GHVFEESQVAGTPMFVVK_3	h	aa	sp|P58252|EF2_MOUSE	11	0.2262	0.9339	0.1114	0.1055	0.07945
GHYTIGK_2	h	aa	sp|P05213|TBA1B_MOUSE,sp|P05214|TBA3_MOUSE,sp|P68368|TBA4A_MOUSE,sp|P68369|TBA1A_MOUSE,sp|P68373|TBA1C_MOUSE	11	0.1531	0.9754	0.03399	0.0583	0.02685
GIATNDVGIQK_2	h	aa	sp|Q921G7|ETFD_MOUSE	11	0.03457	0.9832	0.007775	0.02788	0.002639
GIEELFLDLCK_2	h	aa	sp|P35282|RAB21_MOUSE	11	0.2005	0.9707	0.05197	0.07209	0.04574
GIFPVLCK_2	h	aa	sp|P52480|KPYM_MOUSE	11	0.1463	0.9865	0.01916	0.04377	0.01924
GILAADESTGSIAK_2	h	aa	sp|P00883|ALDOA_RABIT,sp|P05064|ALDOA_MOUSE	11	0.1942	0.9802	0.03198	0.05655	0.0344
GILLYGTK_2	h	aa	sp|P50544|ACADV_MOUSE	10	0.07479	0.9873	0.01205	0.03659	0.007633
GILVQTK_2	h	aa	sp|P15864|H12_MOUSE	10	0.03952	0.9877	0.005623	0.025	0.002708
GIMSILEEECMFPK_2	h	aa	sp|Q02566|MYH6_MOUSE,sp|Q91Z83|MYH7_MOUSE	11	0.1088	0.9676	0.03997	0.06323	0.01975
GIPEFWLTVFK_2	h	aa	sp|P28656|NP1L1_MOUSE	11	0.5598	0.9876	0.01786	0.04227	0.1021
GIPILVGLLDHPK_3	h	aa	sp|P30999|CTND1_MOUSE	8	0.1923	0.9515	0.04062	0.07617	0.04576
GIPSLGIK_2	h	aa	sp|Q9QZ49|UBXN8_MOUSE	7	0.03065	0.9846	7.53E-04	0.0112	0.001628
GISAFLVPMPTPGLTLGK_2	h	aa	sp|Q07417|ACADS_MOUSE	11	0.05206	0.9273	0.0385	0.06205	0.008887
GITFDSGGISIK_2	h	aa	sp|Q9CPY7|AMPL_MOUSE	11	0.04236	0.9399	0.04185	0.06469	0.007576
GITWGEDTLMEYLENPK_3	h	aa	sp|P62897|CYC_MOUSE	11	0.03333	0.9567	0.01534	0.03916	0.003583
GIVLLEELLPK_2	h	aa	sp|Q9CQ92|FIS1_MOUSE	11	0.07983	0.9901	0.01085	0.03294	0.007389
GIVSLSDILQALVLTGGEK_2	h	aa	sp|O54950|AAKG1_MOUSE	11	0.1963	0.9684	0.06508	0.08068	0.04977
GIWHNYDK_2	h	aa	sp|Q6P8J7|KCRS_MOUSE	11	0.053	0.9942	0.004217	0.02054	0.002995
GIYTLTLENPVK_2	h	aa	sp|A2ASS6|TITIN_MOUSE	11	0.06882	0.9862	0.01381	0.03717	0.007113
GKLDGNQDLIR_2	h	aa	sp|P54071|IDHP_MOUSE	11	0.03253	0.9902	0.004011	0.02003	0.001793
GKPLFVR_2	h	aa	sp|Q9CR68|UCRI_MOUSE	9	0.05086	0.9897	0.003844	0.02192	0.003067
GLAFIQDPDGYWIEILNPNK_2	h	aa	sp|Q9CPU0|LGUL_MOUSE	11	0.08159	0.9488	0.06593	0.0812	0.01868
GLAGVENVSELK_2	h	aa	sp|Q9WUB3|PYGM_MOUSE	9	0.1254	0.9773	0.02194	0.05237	0.01917
GLAPDLPEDLYHLIK_3	h	aa	sp|P62301|RS13_MOUSE	11	0.1223	0.9877	0.01701	0.04124	0.01466
GLCGAIHSSVAK_2	h	aa	sp|Q91VR2|ATPG_MOUSE	11	0.03464	0.9923	0.003298	0.01816	0.001722
GLCGAIHSSVAK_3	h	aa	sp|Q91VR2|ATPG_MOUSE	11	0.03458	0.9862	0.005894	0.02428	0.002299
GLCGIPENLIGALLK_2	h	aa	sp|Q9D0K2|SCOT1_MOUSE	8	0.07216	0.9148	0.09571	0.1169	0.02469
GLDVDSLVIEHIQVNK_3	h	aa	sp|Q9CPR4|RL17_MOUSE	11	0.193	0.9462	0.0701	0.08372	0.05054
GLEESLK_2	h	aa	sp|Q61425|HCDH_MOUSE,DECOY_sp|B2RRE7|OTUD4_MOUSE	11	0.03467	0.9813	0.00823	0.02869	0.002722
GLETIASDVVSLASK_2	h	aa	sp|Q8BMF4|ODP2_MOUSE	11	0.03543	0.9874	0.005461	0.02337	0.002265
GLETIASDVVSLASK_3	h	aa	sp|Q8BMF4|ODP2_MOUSE	11	0.03323	0.9148	0.04427	0.06653	0.00607
GLFIIDAK_2	h	aa	sp|Q61171|PRDX2_MOUSE	11	0.1055	0.9714	0.03436	0.05862	0.01772
GLFIIDDK_2	h	aa	sp|O08807|PRDX4_MOUSE,sp|P35700|PRDX1_MOUSE,sp|Q06830|PRDX1_HUMAN	11	0.1567	0.9859	0.02069	0.04548	0.02146
GLFIIDPNGVVK_2	h	aa	sp|P20108|PRDX3_MOUSE	11	0.03417	0.9847	0.006492	0.02548	0.002385
GLGDCLVK_2	h	aa	sp|P51881|ADT2_MOUSE	10	0.0583	0.9843	0.007399	0.02867	0.004634
GLGGLILVNK_2	h	aa	sp|Q8C0M9|ASGL1_MOUSE	11	0.08506	0.949	0.07596	0.08715	0.02108
GLGTQHSGLPAK_3	h	aa	sp|Q3TMP8|TM38A_MOUSE	11	0.4216	0.9002	0.2278	0.1509	0.2555
GLIAAICAGPTALLAHEVGFGCK_3	h	aa	sp|Q99LX0|PARK7_MOUSE	11	0.09623	0.9461	0.05374	0.07331	0.02027
GLINLSK_2	h	aa	sp|P28654|PGS2_MOUSE,DECOY_sp|P46460|NSF_MOUSE,DECOY_sp|Q8BZF2|NIPA4_MOUSE	11	0.9307	0.937	0.1094	0.1046	0.5367
GLIPQLIGVAPEK_2	h	aa	sp|Q8BH59|CMC1_MOUSE,sp|Q9QXX4|CMC2_MOUSE	11	0.03357	0.9842	0.007803	0.02793	0.002573
GLITPIIK_2	h	aa	sp|Q8BKZ9|ODPX_MOUSE	11	0.03527	0.9953	0.00221	0.01487	0.001434
GLLPEELTPLILETQK_2	h	aa	sp|Q99LC5|ETFA_MOUSE	11	0.03637	0.9453	0.02403	0.04902	0.004875
GLLPEELTPLILETQK_3	h	aa	sp|Q99LC5|ETFA_MOUSE	11	0.04129	0.9881	0.006286	0.02507	0.002851
GLLQAFELLK_2	h	aa	sp|A2ASS6|TITIN_MOUSE	11	0.08678	0.9659	0.03939	0.06276	0.01556
GLLQLQWK_2	h	aa	sp|Q9CZW5|TOM70_MOUSE	11	0.06836	0.975	0.02798	0.0529	0.01006
GLLQTEPQNNQAK_2	h	aa	sp|Q9CQ92|FIS1_MOUSE	11	0.05777	0.9823	0.01683	0.04102	0.006561
GLNEAAIVNK_2	h	aa	sp|Q62234|MYOM1_MOUSE	10	0.1315	0.9706	0.04066	0.06722	0.02609
GLPLFPLVK_2	h	aa	sp|Q9JHR7|IDE_MOUSE	9	0.1232	0.9523	0.04778	0.07728	0.02769
GLPSAVALAPQTVPVEK_2	h	aa	sp|P70670|NACAM_MOUSE	11	0.1884	0.912	0.2237	0.1496	0.0875
GLSDGEWQLVLNVWGK_2	h	aa	sp|P02144|MYG_HUMAN,sp|P04247|MYG_MOUSE	11	0.06148	0.9915	0.00683	0.02613	0.004491
GLSDGEWQLVLNVWGK_3	h	aa	sp|P02144|MYG_HUMAN,sp|P04247|MYG_MOUSE	11	0.05929	0.9762	0.01855	0.04307	0.007096
GLTIVGSVLEGTYLDK_2	h	aa	sp|Q9WVL3|S12A7_MOUSE	7	0.1861	0.9614	0.04502	0.08662	0.0499
GLTSVINQK_2	h	aa	sp|P16125|LDHB_MOUSE	11	0.1253	0.983	0.02267	0.04761	0.01741
GLVGEIIK_2	h	aa	sp|P15532|NDKA_MOUSE,sp|Q01768|NDKB_MOUSE	11	0.1101	0.9878	0.01536	0.03919	0.01239
GLVGFLWK_2	h	aa	sp|P10493|NID1_MOUSE	11	0.05809	0.9924	0.006471	0.02544	0.004095
GLVGIEFK_2	h	aa	sp|E9Q557|DESP_MOUSE	9	0.2808	0.9805	0.0256	0.05656	0.05421
GLVGWVK_2	h	aa	sp|P56375|ACYP2_MOUSE	8	0.08458	0.9765	0.01767	0.05025	0.01207
GLVLIAFSQYLQK_2	h	aa	sp|P07724|ALBU_MOUSE	11	0.4082	0.9535	0.08943	0.09456	0.1519
GLVLIAFSQYLQK_3	h	aa	sp|P07724|ALBU_MOUSE	11	0.4075	0.9595	0.07487	0.08653	0.1386
GLVMVKPGSIQPH_2	h	aa	sp|Q8BFR5|EFTU_MOUSE	7	0.01639	0.9517	0.003571	0.0244	0.001743
GLVMVKPGSIQPH_3	h	aa	sp|Q8BFR5|EFTU_MOUSE	11	0.04429	0.9934	0.004232	0.02057	0.002534
GLYDGPVCEVSVTPK_2	h	aa	sp|O08553|DPYL2_MOUSE	11	0.1036	0.9255	0.1049	0.1024	0.03043
GLYPAPLK_2	h	aa	sp|Q8BMS1|ECHA_MOUSE	11	0.04415	0.9872	0.007549	0.02748	0.003375
GM[15.9949]NTLVGYDLVPEPK_2	h	aa	sp|P12787|COX5A_MOUSE	11	0.03572	0.9715	0.0161	0.04013	0.00392
GMEPWTLK_2	h	aa	sp|Q921G7|ETFD_MOUSE	11	0.03803	0.9813	0.009479	0.03079	0.003203
GMGDSTVPEQQK_2	h	aa	sp|P47934|CACP_MOUSE	11	0.0304	0.9538	0.02223	0.04715	0.00398
GMGGAMDLVSSSK_2	h	aa	sp|Q9D0K2|SCOT1_MOUSE	11	0.1066	0.9504	0.05309	0.07286	0.02227
GMLEPVQKPDVILVGAGYR_3	h	aa	sp|Q05793|PGBM_MOUSE	7	0.02481	0.9045	0.01683	0.05296	0.004462
GMLLDLAYAYGK_2	h	aa	sp|Q91YM4|FAKD4_MOUSE	10	0.02808	0.9022	0.03094	0.05863	0.004646
GMLPDPK_2	h	aa	sp|P48962|ADT1_MOUSE,sp|P51881|ADT2_MOUSE	11	0.04845	0.9598	0.02164	0.04652	0.006212
GMNTLVGYDLVPEPK_3	h	aa	sp|P12787|COX5A_MOUSE	11	0.04139	0.9715	0.0184	0.0429	0.004892
GMPGFSTSK_2	h	aa	sp|Q9JHI5|IVD_MOUSE	11	0.03631	0.9749	0.01073	0.03275	0.003251
GMSISDLAGK_2	h	aa	sp|Q8CAQ8|MIC60_MOUSE	11	0.04058	0.9696	0.01457	0.03817	0.004258
GMSLNLEPDNVGVVVFGNDK_3	h	aa	sp|Q03265|ATPA_MOUSE	11	0.04641	0.9795	0.01215	0.03486	0.004474
GNAMVEEGHFAAEDVK_3	h	aa	sp|P16546|SPTN1_MOUSE	11	0.03284	0.972	0.01202	0.03468	0.00313
GNATLQSQVK_2	h	aa	sp|Q0II04|NEBL_MOUSE	11	0.0461	0.9931	0.004493	0.0212	0.002704
GNDMQVGTYIEK_2	h	aa	sp|Q91VD9|NDUS1_MOUSE	11	0.04497	0.9866	0.008344	0.02889	0.003605
GNIETNHNLPPSHK_3	h	aa	sp|P70404|IDHG1_MOUSE	11	0.08135	0.9906	0.01091	0.03303	0.007573
GNLAYATSTGGIVNK_2	h	aa	sp|Q8C0M9|ASGL1_MOUSE	6	0.06273	0.943	0.004403	0.02967	0.007272
GNLEVLLFTIQSK_3	h	aa	sp|Q62261|SPTB2_MOUSE	11	0.1169	0.9142	0.1636	0.1279	0.04315
GNPTVEVDLHTAK_3	h	aa	sp|P21550|ENOB_MOUSE	11	0.1139	0.9693	0.03856	0.0621	0.02036
GNYPQSSTAAPDHALLSSVAAETLQLGEK_3	h	aa	sp|A2ASS6|TITIN_MOUSE	11	0.08248	0.9201	0.07563	0.08696	0.02027
GPAVGIDLGTTYSCVGVFQHGK_3	h	aa	sp|P63017|HSP7C_MOUSE	11	0.1866	0.9791	0.0382	0.06181	0.03573
GPDWILGEMK_2	h	aa	sp|Q91YT0|NDUV1_MOUSE	11	0.073	0.9787	0.02025	0.045	0.009148
GPFLLGIK_2	h	aa	sp|P28271|ACOC_MOUSE	11	0.06225	0.9249	0.09364	0.09677	0.01684
GPFLVALGK_2	h	aa	sp|Q8CI51|PDLI5_MOUSE	11	0.04489	0.908	0.05875	0.07665	0.009552
GPFTDVVTTNLK_2	h	aa	sp|Q9QY76|VAPB_MOUSE,sp|Q9WV55|VAPA_MOUSE	11	0.06949	0.9899	0.009777	0.03127	0.006042
GPGIGLLGISK_2	h	aa	sp|O55137|ACOT1_MOUSE,sp|Q9QYR9|ACOT2_MOUSE	11	0.01356	0.9953	5.17E-04	0.007188	3.82E-04
GPGLSQAFVGQK_2	h	aa	sp|Q8VHX6|FLNC_MOUSE	11	0.129	0.9688	0.0338	0.05814	0.02202
GPGTSFEFALAIVEALVGK_3	h	aa	sp|Q99LX0|PARK7_MOUSE	10	0.07484	0.9336	0.04718	0.0724	0.01511
GPINFTVFLTLFGEK_2	h	aa	sp|Q9QVP4|MLRA_MOUSE	9	0.0623	0.9827	0.009936	0.03524	0.006136
GPNIVGPYGILQPFADAMK_2	h	aa	sp|P03888|NU1M_MOUSE	11	0.0377	0.9811	0.009891	0.03145	0.003242
GQDLGDTTTLEDPSVITEILSAFQK_2	h	aa	sp|Q99NB1|ACS2L_MOUSE	6	0.04653	0.9538	0.01286	0.05071	0.006523
GQHAAEIQPLAQSHATK_2	h	aa	sp|P04247|MYG_MOUSE	11	0.05817	0.9836	0.0139	0.03728	0.00601
GQHAAEIQPLAQSHATK_3	h	aa	sp|P04247|MYG_MOUSE	11	0.0508	0.9837	0.01132	0.03364	0.004702
GQHAAEIQPLAQSHATK_4	h	aa	sp|P04247|MYG_MOUSE	11	0.05436	0.9851	0.01095	0.03309	0.004955
GQHLPVSAPPK_3	h	aa	sp|A2ASS6|TITIN_MOUSE	11	0.0726	0.9789	0.02509	0.05009	0.01012
GQIEEAGWSYVGGWTGQGGSK_2	h	aa	sp|P47857|PFKAM_MOUSE	11	0.3427	0.9577	0.07185	0.08476	0.1048
GQIEEAGWSYVGGWTGQGGSK_3	h	aa	sp|P47857|PFKAM_MOUSE	11	0.3078	0.9458	0.08402	0.09166	0.09826
GQISEPLK_2	h	aa	sp|P17710|HXK1_MOUSE	7	0.03641	0.9859	0.005163	0.02933	0.00292
GQLTIDQVFPYPSVLSEEQAQFLK_2	h	aa	sp|P50544|ACADV_MOUSE	11	0.04959	0.9761	0.01897	0.04356	0.005947
GQLTIDQVFPYPSVLSEEQAQFLK_3	h	aa	sp|P50544|ACADV_MOUSE	11	0.06848	0.9436	0.04451	0.06672	0.0127
GQNILDGGAPFYTTYK_2	h	aa	sp|O09174|AMACR_MOUSE	10	0.04527	0.9108	0.06831	0.08712	0.01094
GQQQVFK_2	h	aa	sp|Q8BMS1|ECHA_MOUSE	10	0.04	0.9863	0.006524	0.02692	0.002956
GQSDPVTIGPLTVK_2	h	aa	sp|A2ASS6|TITIN_MOUSE	8	0.05692	0.9248	0.01579	0.04749	0.00895
GQSVQQVYYSIGALAK_3	h	aa	sp|Q02566|MYH6_MOUSE	11	0.08154	0.922	0.0881	0.09386	0.02158
GQVVQFK_2	h	aa	sp|P53395|ODB2_MOUSE,DECOY_sp|Q9QZC2|PLXC1_MOUSE	7	0.03528	0.926	0.004109	0.02617	0.003983
GRPAPEVTWTK_2	h	aa	sp|A2ASS6|TITIN_MOUSE	7	0.02092	0.9359	0.009785	0.04038	0.002629
GRPQATVAWK_3	h	aa	sp|A2ASS6|TITIN_MOUSE	11	0.05577	0.9868	0.01062	0.03259	0.005016
GRPTPEITWSK_3	h	aa	sp|A2ASS6|TITIN_MOUSE	8	0.08309	0.9875	0.01161	0.04073	0.009576
GRPTPEVK_2	h	aa	sp|A2ASS6|TITIN_MOUSE	11	0.07629	0.9805	0.01902	0.04362	0.009299
GSDQWTHISTVK_3	h	aa	sp|A2ASS6|TITIN_MOUSE	11	0.07152	0.9786	0.01942	0.04407	0.00877
GSGTQLFDHIAECLANFMDK_3	h	aa	sp|O08528|HXK2_MOUSE	9	0.1626	0.9436	0.09672	0.11	0.06354
GSIFAVFDSIQSAK_2	h	aa	sp|P32067|LA_MOUSE	10	0.002708	0.955	1.23E-04	0.003693	2.02E-04
GSIFNLGSHVLSLEQGNMK_3	h	aa	sp|Q61838|PZP_MOUSE	11	0.7303	0.946	0.07402	0.08604	0.3106
GSIINISSIIGK_2	h	aa	sp|P50171|DHB8_MOUSE	6	0.03518	0.9325	0.01837	0.06061	0.005833
GSMIDMPLLK_2	h	aa	sp|Q8R4N0|CLYBL_MOUSE	11	0.03936	0.9707	0.01865	0.04318	0.004659
GSMLVSWTPPLDNGGSPITGYWLEK_2	h	aa	sp|A2ASS6|TITIN_MOUSE	11	0.08333	0.9364	0.08702	0.09329	0.02201
GSNTCELVFEDCK_2	h	aa	sp|Q9JHI5|IVD_MOUSE	11	0.03626	0.9775	0.01265	0.03556	0.003525
GSSNVFSMFEQAQIQEFK_2	h	aa	sp|Q9QVP4|MLRA_MOUSE	7	0.112	0.9558	0.0408	0.08246	0.02655
GSSVVAYEGQSWHDYCFHCK_4	h	aa	sp|P97447|FHL1_MOUSE	10	0.09737	0.9153	0.1035	0.1072	0.02998
GSTSPDLLMHQGPPDTAEIIK_3	h	aa	sp|Q9CQX8|RT36_MOUSE	11	0.04146	0.9741	0.01373	0.03705	0.004233
GSVNMPFMDFLTK_2	h	aa	sp|P52196|THTR_MOUSE	7	0.05353	0.9943	0.002438	0.02016	0.00297
GSVNSNWIVGATLEK_2	h	aa	sp|Q9QYA2|TOM40_MOUSE	11	0.01583	0.9055	0.01928	0.04391	0.002486
GSWQPVGDLLIDSLQDHLEK_3	h	aa	sp|P11531|DMD_MOUSE	11	0.0584	0.9859	0.012	0.03464	0.00561
GSYGDLGGPIITTQVTIPK_2	h	aa	sp|P61979|HNRPK_MOUSE	11	0.353	0.9622	0.05773	0.07598	0.09798
GTAVFTCDIAK_2	h	aa	sp|A2ASS6|TITIN_MOUSE	11	0.0826	0.9575	0.04021	0.06341	0.01481
GTDFQLNQLEGK_2	h	aa	sp|Q921I1|TRFE_MOUSE	11	1.012	0.9087	0.1614	0.1271	0.7468
GTEAPFSGMYLNNK_2	h	aa	sp|Q78J03|MSRB2_MOUSE	11	0.03083	0.9586	0.01866	0.0432	0.003691
GTFASLSELHCDK_2	h	aa	sp|P02088|HBB1_MOUSE,sp|P02089|HBB2_MOUSE	11	0.03427	0.9313	0.0415	0.06442	0.006047
GTFASLSELHCDK_3	h	aa	sp|P02088|HBB1_MOUSE,sp|P02089|HBB2_MOUSE	11	0.03471	0.973	0.01328	0.03644	0.003462
GTGELTQLLNSMLTAIK_2	h	aa	sp|P70695|F16P2_MOUSE	7	0.1041	0.9882	0.01173	0.04422	0.01319
GTIEILSDVQLIK_2	h	aa	sp|P14869|RLA0_MOUSE	10	0.06106	0.9703	0.02728	0.05506	0.009386
GTIQGGLDTTK_2	h	aa	sp|O88492|PLIN4_MOUSE	8	0.2693	0.961	0.06287	0.09477	0.1068
GTQEITGDDRFELIK_3	h	aa	sp|A2ASS6|TITIN_MOUSE	9	0.05479	0.9787	0.01566	0.04425	0.006682
GTSFEAAATSGGSASSEK_2	h	aa	sp|Q99LC5|ETFA_MOUSE	11	0.03683	0.9737	0.01361	0.03689	0.003714
GTSFEAAATSGGSASSEK_3	h	aa	sp|Q99LC5|ETFA_MOUSE	11	0.02285	0.984	0.004485	0.02118	0.001454
GTSLVVK_2	h	aa	sp|A2ASS6|TITIN_MOUSE	8	0.06531	0.9683	0.02288	0.05717	0.0104
GTVCAANDFNPDADAK_2	h	aa	sp|P14824|ANXA6_MOUSE	11	0.07835	0.9682	0.04196	0.06478	0.01422
GTVQGQLQGPVSK_2	h	aa	sp|P56376|ACYP1_MOUSE	10	0.04523	0.9839	0.007061	0.02801	0.003513
GTVQTSLDTSK_2	h	aa	sp|O88492|PLIN4_MOUSE	11	0.0776	0.9708	0.02816	0.05307	0.01153
GTVVYGEPITASLGTDGSHYWSK_3	h	aa	sp|O08553|DPYL2_MOUSE	11	0.1109	0.9637	0.04811	0.06936	0.02209
GTWEKPGDAAPMGYDFWYQPR_3	h	aa	sp|P17563|SBP1_MOUSE	11	0.08688	0.9738	0.0256	0.05059	0.01256
GVAGALRPLLQGAVPAASEPPVLDVK_3	h	aa	sp|Q9CR68|UCRI_MOUSE	11	0.03788	0.9641	0.01507	0.03883	0.004023
GVEVTVGHEQEEGGK_2	h	aa	sp|Q9D172|GAL3A_MOUSE	10	0.02589	0.9182	0.02947	0.05723	0.00427
GVEVTVGHEQEEGGK_3	h	aa	sp|Q9D172|GAL3A_MOUSE	11	0.03675	0.9828	0.00842	0.02902	0.002915
GVFIVAAK_2	h	aa	sp|Q8BWT1|THIM_MOUSE	11	0.0426	0.96	0.0193	0.04393	0.005177
GVGAAATAVTQALNELLQHVK_3	h	aa	sp|P26039|TLN1_MOUSE	11	0.3432	0.9561	0.08307	0.09114	0.113
GVIDLDVFLK_2	h	aa	sp|Q61187|TS101_MOUSE	8	0.1445	0.9032	0.1173	0.1294	0.05618
GVIINTASVAAFEGQVGQAAYSASK_3	h	aa	sp|O08756|HCD2_MOUSE	6	0.02972	0.9845	0.003878	0.02785	0.002308
GVIVESAYSDIVK_2	h	aa	sp|Q6PD03|2A5A_MOUSE	10	0.0421	0.9465	0.03372	0.06121	0.007118
GVLWIGPDTPGYTMASSSK_2	h	aa	sp|A2AAJ9|OBSCN_MOUSE	11	0.06872	0.932	0.05006	0.07075	0.01352
GVMLAVDAVIAELK_2	h	aa	sp|P63038|CH60_MOUSE	11	0.03644	0.9816	0.009046	0.03008	0.002996
GVMLAVDAVIAELK_3	h	aa	sp|P63038|CH60_MOUSE	11	0.03924	0.9951	0.002512	0.01585	0.001704
GVNLPGAAVDLPAVSEK_2	h	aa	sp|P52480|KPYM_MOUSE	11	0.1412	0.9834	0.02391	0.0489	0.02075
GVNTGAVGSYIYDKDPEGTVQP_2	h	aa	sp|Q9DCT8|CRIP2_MOUSE	10	0.2831	0.928	0.1121	0.1116	0.108
GVPFPTLTWFK_2	h	aa	sp|A2ASS6|TITIN_MOUSE	9	0.06333	0.969	0.02318	0.05383	0.009514
GVQDIVVGEGTHFLIPWVQK_3	h	aa	sp|P67778|PHB_MOUSE	11	0.03072	0.9405	0.02399	0.04898	0.004172
GVQVSPSGEK_2	h	aa	sp|P52503|NDUS6_MOUSE	11	0.0717	0.9835	0.01659	0.04073	0.008125
GVSQAVEHINK_2	h	aa	sp|P17182|ENOA_MOUSE	11	0.1601	0.9637	0.04548	0.06744	0.03258
GVSQAVEHINK_3	h	aa	sp|P17182|ENOA_MOUSE	9	0.1228	0.9564	0.03	0.06124	0.02289
GVTEAHVDQK_2	h	aa	sp|Q9D172|GAL3A_MOUSE	11	0.03755	0.9792	0.009262	0.03043	0.003125
GVVVVMK_2	h	aa	sp|P41105|RL28_MOUSE	8	0.1033	0.9553	0.01427	0.04515	0.01337
GVYTVEAK_2	h	aa	sp|A2ASS6|TITIN_MOUSE	11	0.0947	0.9022	0.09613	0.09805	0.02672
GWMDWAAHK_3	h	aa	sp|Q9QYG0|NDRG2_MOUSE	11	0.2779	0.9804	0.03011	0.05487	0.05196
GWQTVDTTVK_2	h	aa	sp|A2ASS6|TITIN_MOUSE	9	0.06875	0.9834	0.008882	0.03332	0.00637
GYFIQPTVFGDVK_2	h	aa	sp|P47738|ALDH2_MOUSE	11	0.1792	0.9412	0.07432	0.08621	0.0474
GYFNEELSEILSDPSDDTK_2	h	aa	sp|E9Q557|DESP_MOUSE	9	0.3868	0.9133	0.167	0.1445	0.2133
GYGDSSSPPEIEEYAMELLCK_2	h	aa	sp|P34914|HYES_MOUSE	9	0.04388	0.9196	0.06566	0.0906	0.01106
GYGFGLIK_2	h	aa	sp|Q60932|VDAC1_MOUSE	11	0.05188	0.988	0.008136	0.02852	0.004071
GYIVIEDLWK_2	h	aa	sp|Q9DCZ4|MIC26_MOUSE	11	0.03866	0.9635	0.01936	0.044	0.004657
GYLGPEQLPDCLK_2	h	aa	sp|P08249|MDHM_MOUSE	11	0.03715	0.9566	0.01767	0.04203	0.004269
GYTNWAIGLSVADLIESM[15.9949]LK_2	h	aa	sp|P16125|LDHB_MOUSE	8	0.09698	0.9369	0.04832	0.08308	0.02314
GYTSWAIGLSVADLAESIMK_2	h	aa	sp|P06151|LDHA_MOUSE	11	0.1388	0.9738	0.03426	0.05853	0.02433
GYTSWAIGLSVADLAESIMK_3	h	aa	sp|P06151|LDHA_MOUSE	11	0.1533	0.9837	0.02172	0.0466	0.02149
GYVIELK_2	h	aa	sp|A2ASS6|TITIN_MOUSE	11	0.05998	0.9796	0.01846	0.04296	0.007172
GYYAVAVVK_2	h	aa	sp|Q921I1|TRFE_MOUSE	11	1.201	0.9439	0.09562	0.09779	0.7702
HAAEIQPLAQSHATK_3	h	aa	sp|P04247|MYG_MOUSE	11	0.04948	0.9668	0.02558	0.05057	0.00689
HAEMVHTGLK_3	h	aa	sp|P40124|CAP1_MOUSE	7	0.3645	0.9749	0.03285	0.07399	0.09991
HAGGVTGGWDNLLAVIPGGSSTPLIPK_3	h	aa	sp|Q91YT0|NDUV1_MOUSE	11	0.08496	0.9413	0.05131	0.07163	0.0173
HAIFDRPVAVGGK_3	h	aa	sp|Q9D2G2|ODO2_MOUSE	9	0.02469	0.9385	0.0181	0.04757	0.003434
HALIIYDDLSK_3	h	aa	sp|Q03265|ATPA_MOUSE	11	0.04095	0.97	0.017	0.04123	0.004646
HCPEAMVCIIANPVNSTIPITAEVFK_3	h	aa	sp|P08249|MDHM_MOUSE	6	0.008701	0.9892	4.09E-04	0.009043	4.21E-04
HDCDLLREQYEEEMEAK_3	h	aa	sp|Q02566|MYH6_MOUSE	11	0.05941	0.9268	0.07909	0.08893	0.01469
HDCDLLREQYEEEMEAK_4	h	aa	sp|Q02566|MYH6_MOUSE	9	0.07505	0.939	0.06275	0.08856	0.01854
HDMLAWINESLQLNLTK_3	h	aa	sp|Q61166|MARE1_MOUSE	9	0.2975	0.9416	0.07305	0.09556	0.09818
HDSVSLTWTDPK_3	h	aa	sp|A2ASS6|TITIN_MOUSE	11	0.08048	0.982	0.02096	0.04578	0.01037
HEAYGECYK_2	h	aa	sp|Q02788|CO6A2_MOUSE	11	0.004794	0.916	0.001714	0.01309	5.47E-04
HEEAPGHRPTTNPNASK_4	h	aa	sp|P97315|CSRP1_MOUSE	11	0.1777	0.9807	0.02649	0.05147	0.02801
HEEFEEGCK_2	h	aa	sp|Q9CPV4|GLOD4_MOUSE	11	0.06467	0.9734	0.02833	0.05322	0.009592
HEIEMTEK_2	h	aa	sp|Q60675|LAMA2_MOUSE	11	0.01644	0.9465	0.007774	0.02788	0.001605
HELQANCYEEVKDR_4	h	aa	sp|P18760|COF1_MOUSE	6	0.1554	0.9622	0.03036	0.07793	0.03791
HEQHDWDYCEHLDYVK_4	h	aa	sp|Q9CR61|NDUB7_MOUSE	11	0.03969	0.9296	0.0499	0.07064	0.007691
HEQNIDCGGGYVK_3	h	aa	sp|P14211|CALR_MOUSE	11	0.2374	0.9837	0.03024	0.05499	0.04389
HESQVDSVVK_2	h	aa	sp|Q60870|REEP5_MOUSE	11	0.08685	0.9471	0.04826	0.06947	0.01724
HEVININLK_2	h	aa	sp|O09131|GSTO1_MOUSE,sp|Q8K2Q2|GSTO2_MOUSE	11	0.13	0.9312	0.1303	0.1141	0.04367
HFGATGK_2	h	aa	sp|Q02566|MYH6_MOUSE,sp|Q5SX39|MYH4_MOUSE,sp|Q91Z83|MYH7_MOUSE	11	0.04969	0.9605	0.02349	0.04847	0.006629
HFLPEEISVK_2	h	aa	sp|Q5EBG6|HSPB6_MOUSE	9	0.2847	0.9784	0.03493	0.06608	0.07764
HFSPEELK_2	h	aa	sp|P23927|CRYAB_MOUSE	11	0.3544	0.9681	0.05052	0.07108	0.09217
HFVALSTNTAK_2	h	aa	sp|P06745|G6PI_MOUSE	11	0.09098	0.9833	0.0199	0.04461	0.01172
HGCTVLTALGTILK_2	h	aa	sp|P04247|MYG_MOUSE	11	0.06123	0.9905	0.008054	0.02838	0.004853
HGLLPSETIAVVEHIK_3	h	aa	sp|Q9Z2Y8|PLPHP_MOUSE	6	0.1211	0.9714	0.03258	0.08072	0.03884
HHAAYVNNLNATEEK_2	h	aa	sp|P09671|SODM_MOUSE	11	0.02869	0.9051	0.04485	0.06697	0.005396
HHAAYVNNLNATEEK_4	h	aa	sp|P09671|SODM_MOUSE	11	0.03522	0.996	0.00186	0.01364	0.001314
HHEDEIDHHSK_2	h	aa	sp|O35143|ATIF1_MOUSE	7	0.03905	0.9929	0.001272	0.01456	0.001807
HHEDEIDHHSK_3	h	aa	sp|O35143|ATIF1_MOUSE	10	0.06436	0.9822	0.01419	0.03971	0.007125
HHPADFTPAVHASLDK_4	h	aa	sp|P01942|HBA_MOUSE	9	0.01982	0.9117	0.01824	0.04775	0.003017
HHPSIQPTLEGGK_3	h	aa	sp|Q921G7|ETFD_MOUSE	7	0.03337	0.982	0.003287	0.02341	0.002331
HHPSIQPTLEGGKR_4	h	aa	sp|Q921G7|ETFD_MOUSE	8	0.0309	0.9453	0.01042	0.03857	0.00366
HHVLHDQNVDK_2	h	aa	sp|Q60597|ODO1_MOUSE	11	0.08617	0.9696	0.03754	0.06127	0.01506
HHVLHDQNVDK_3	h	aa	sp|Q60597|ODO1_MOUSE	11	0.1018	0.9803	0.02372	0.04871	0.01421
HHVLHDQNVDKR_2	h	aa	sp|Q60597|ODO1_MOUSE	11	0.08789	0.957	0.0655	0.08093	0.02039
HHVLHDQNVDKR_3	h	aa	sp|Q60597|ODO1_MOUSE	6	0.1051	0.9914	0.007269	0.03813	0.01228
HHVLHDQNVDKR_4	h	aa	sp|Q60597|ODO1_MOUSE	11	0.0892	0.9733	0.02739	0.05234	0.01343
HIAAAVEVHK_3	h	aa	sp|P97807|FUMH_MOUSE	11	0.05196	0.993	0.00508	0.02254	0.003222
HIDCAQVYQNEK_2	h	aa	sp|P45376|ALDR_MOUSE	11	0.05926	0.9544	0.0477	0.06906	0.01137
HILVINDSQFDDEGVYTAEVEGK_3	h	aa	sp|A2ASS6|TITIN_MOUSE	9	0.03939	0.9296	0.0354	0.06652	0.007182
HITSLEVIK_2	h	aa	sp|Q9Z126|PLF4_MOUSE	9	0.3264	0.9192	0.1844	0.1518	0.1757
HIYLSGINSWK_2	h	aa	sp|Q924X2|CPT1B_MOUSE	11	0.03109	0.9071	0.05131	0.07163	0.006163
HIYLSGINSWK_3	h	aa	sp|Q924X2|CPT1B_MOUSE	11	0.04695	0.9391	0.05036	0.07096	0.009204
HKDIDILIVR_3	h	aa	sp|P70404|IDHG1_MOUSE	10	0.0805	0.9815	0.0185	0.04534	0.01027
HKDYPFHAEV_3	h	aa	sp|P45376|ALDR_MOUSE	11	0.06873	0.9862	0.01308	0.03617	0.006913
HKQEDIPISGWAVECR_4	h	aa	sp|Q91ZA3|PCCA_MOUSE	7	0.01609	0.9324	0.001573	0.01619	0.002036
HLAGEVAK_2	h	aa	sp|Q8VDM4|PSMD2_MOUSE	10	0.3433	0.9908	0.01411	0.0396	0.0491
HLGLPVFNTVK_2	h	aa	sp|Q9WUM5|SUCA_MOUSE	11	0.03804	0.9935	0.003253	0.01804	0.001877
HLGLPVFNTVK_3	h	aa	sp|Q9WUM5|SUCA_MOUSE	11	0.02576	0.9584	0.01134	0.03367	0.002504
HLKDEMAR_2	h	aa	sp|P31001|DESM_MOUSE	7	0.1291	0.9072	0.05114	0.09232	0.035
HLLGVEDLLQK_3	h	aa	sp|Q62261|SPTB2_MOUSE	11	0.1366	0.9338	0.1378	0.1174	0.0478
HLLWDLGK_2	h	aa	sp|Q9CZB0|C560_MOUSE	11	0.03362	0.9439	0.02468	0.04968	0.004582
HLNDDVVK_2	h	aa	sp|P49817|CAV1_MOUSE	11	0.08479	0.9326	0.05722	0.07564	0.01822
HLTDAYFK_2	h	aa	sp|P47911|RL6_MOUSE	7	0.09925	0.9914	0.006574	0.0331	0.009425
HLVDTISEEGDTVHLTSSISNAK_3	h	aa	sp|A2ASS6|TITIN_MOUSE	11	0.05372	0.9486	0.04235	0.06508	0.009625
HLVDTISEEGDTVHLTSSISNAK_4	h	aa	sp|A2ASS6|TITIN_MOUSE	11	0.06546	0.9467	0.05577	0.07468	0.01361
HLVFPLLEFLSVK_3	h	aa	sp|P60229|EIF3E_MOUSE	11	0.1938	0.9528	0.08011	0.08951	0.05432
HLVGVCYTEEEAK_2	h	aa	sp|Q9D0M3|CY1_MOUSE	9	0.0303	0.9771	0.007414	0.03044	0.002564
HLVGVCYTEEEAK_3	h	aa	sp|Q9D0M3|CY1_MOUSE	11	0.025	0.9363	0.01945	0.0441	0.003212
HLVTTQTEHK_3	h	aa	sp|Q9Z1J3|NFS1_MOUSE	10	0.1085	0.9812	0.02153	0.04891	0.01655
HM[15.9949]GLFDHAAK_3	h	aa	sp|Q9D6R2|IDH3A_MOUSE	11	0.03593	0.9737	0.01503	0.03877	0.003809
HMAEYQEHWFYFEAK_3	h	aa	sp|Q8BGK2|ARHL1_MOUSE	11	0.05424	0.9251	0.0713	0.08444	0.01262
HNDVVPTMAQGVIEYK_3	h	aa	sp|Q922H2|PDK3_MOUSE,sp|Q9JK42|PDK2_MOUSE	7	0.1818	0.9617	0.01731	0.05372	0.03006
HNEETGDNVGPLIIK_3	h	aa	sp|Q91WS0|CISD1_MOUSE	11	0.05215	0.963	0.02327	0.04823	0.00692
HNGPENWHK_3	h	aa	sp|P00920|CAH2_MOUSE	11	0.03044	0.9753	0.01023	0.03199	0.002704
HNIMDFAMPYFIQVMK_3	h	aa	sp|Q68FD5|CLH1_MOUSE	9	0.03956	0.9801	0.005768	0.02685	0.003016
HNNCMAECLTPTIYAK_2	h	aa	sp|Q6P8J7|KCRS_MOUSE	11	0.04759	0.9887	0.008122	0.0285	0.003743
HNSYTCEATHK_3	h	aa	sp|P01837|IGKC_MOUSE	7	0.149	0.9656	0.02253	0.06128	0.02744
HNVMVSTEWAAPNVFK_3	h	aa	sp|P17563|SBP1_MOUSE,sp|Q63836|SBP2_MOUSE	11	0.08325	0.978	0.02298	0.04794	0.0113
HNYYTSISK_2	h	aa	sp|O70250|PGAM2_MOUSE	11	0.07764	0.9864	0.01384	0.0372	0.008086
HPGSFDVVHVK_3	h	aa	sp|P62702|RS4X_MOUSE	11	0.1788	0.9063	0.1195	0.1093	0.05996
HQGVM[15.9949]VGM[15.9949]GQK_3	h	aa	sp|P60710|ACTB_MOUSE,sp|P62737|ACTA_MOUSE,sp|P63260|ACTG_MOUSE,sp|P63268|ACTH_MOUSE,sp|P68033|ACTC_MOUSE,sp|P68134|ACTS_MOUSE,sp|Q8BFZ3|ACTBL_MOUSE	11	0.04114	0.9606	0.01744	0.04176	0.004731
HQGVM[15.9949]VGMGQK_3	h	aa	sp|P60710|ACTB_MOUSE,sp|P62737|ACTA_MOUSE,sp|P63260|ACTG_MOUSE,sp|P63268|ACTH_MOUSE,sp|P68033|ACTC_MOUSE,sp|P68134|ACTS_MOUSE,sp|Q8BFZ3|ACTBL_MOUSE	11	0.03103	0.9605	0.01655	0.04069	0.003495
HQGVMVGMGQK_3	h	aa	sp|P60710|ACTB_MOUSE,sp|P62737|ACTA_MOUSE,sp|P63260|ACTG_MOUSE,sp|P63268|ACTH_MOUSE,sp|P68033|ACTC_MOUSE,sp|P68134|ACTS_MOUSE,sp|Q8BFZ3|ACTBL_MOUSE	11	0.04015	0.9007	0.04253	0.06522	0.00719
HQIQSYTCEIDALK_2	h	aa	sp|P31001|DESM_MOUSE	11	0.1241	0.9793	0.03254	0.05704	0.02061
HQKPVLTGQR_3	h	aa	sp|Q91VK1|BZW2_MOUSE	11	0.4772	0.9884	0.01805	0.04249	0.08328
HQSSGTVWLK_2	h	aa	sp|Q61738|ITA7_MOUSE	11	0.01972	0.9336	0.01673	0.0409	0.002577
HQTVLDNTEGK_2	h	aa	sp|Q921I1|TRFE_MOUSE	11	1.531	0.939	0.09679	0.09838	1.11
HRPDLIDYSK_2	h	aa	sp|Q9JI91|ACTN2_MOUSE	11	0.07302	0.9786	0.02305	0.04801	0.009764
HRPDLIDYSK_3	h	aa	sp|Q9JI91|ACTN2_MOUSE	11	0.08806	0.9829	0.01863	0.04317	0.0109
HRPELIEYDK_3	h	aa	sp|P57780|ACTN4_MOUSE	10	0.1411	0.9408	0.07249	0.08975	0.03805
HSFCEVLK_2	h	aa	sp|Q91VD9|NDUS1_MOUSE	11	0.06773	0.9393	0.04469	0.06685	0.01259
HSFMPIVLEMVPLK_3	h	aa	sp|P00405|COX2_MOUSE	11	0.03209	0.952	0.0219	0.0468	0.004138
HSGDFGADAQGAM[15.9949]SK_2	h	aa	sp|P04247|MYG_MOUSE	10	0.05391	0.9633	0.01858	0.04544	0.006745
HSGDFGADAQGAM[15.9949]SK_3	h	aa	sp|P04247|MYG_MOUSE	11	0.05791	0.9867	0.01071	0.03273	0.005249
HSPLTQLGPAK_2	h	aa	sp|Q9CY16|RT28_MOUSE	11	0.07907	0.9168	0.1314	0.1146	0.02543
HSQFIGYPITLFVEK_3	h	aa	sp|P07901|HS90A_MOUSE	6	0.08671	0.9874	0.00476	0.03086	0.007642
HSQFIGYPITLYLEK_2	h	aa	sp|P11499|HS90B_MOUSE	6	0.1053	0.908	0.03548	0.08424	0.02544
HSQNTSLINQK_2	h	aa	sp|Q02566|MYH6_MOUSE,sp|Q91Z83|MYH7_MOUSE	6	0.1032	0.9764	0.014	0.05292	0.01566
HSQNTSLINQK_3	h	aa	sp|Q02566|MYH6_MOUSE,sp|Q91Z83|MYH7_MOUSE	11	0.1428	0.9471	0.06561	0.081	0.03474
HSQQALEYGTK_2	h	aa	sp|Q9WUM5|SUCA_MOUSE	10	0.01813	0.9015	0.02297	0.05052	0.003047
HSSTQYPDVNHAK_3	h	aa	sp|P14152|MDHC_MOUSE	11	0.07832	0.9506	0.05674	0.07533	0.01654
HSTVAAASPSHEAK_3	h	aa	sp|Q8K370|ACD10_MOUSE	10	0.3976	0.9636	0.06155	0.0827	0.1317
HTLSYVDIK_2	h	aa	sp|Q8K2B3|SDHA_MOUSE	11	0.06055	0.9267	0.05926	0.07698	0.01299
HTPIVQK_2	h	aa	sp|P00416|COX3_MOUSE	11	0.04778	0.9849	0.01037	0.0322	0.004245
HTSSWLVTPK_2	h	aa	sp|P28665|MUG1_MOUSE,sp|P28666|MUG2_MOUSE	10	0.6286	0.9705	0.04443	0.07026	0.201
HTTDVIYAAK_2	h	aa	sp|Q65CL1|CTNA3_MOUSE	10	0.03888	0.9402	0.02873	0.0565	0.006016
HTVTMIPGDGIGPELMLHVK_4	h	aa	sp|P70404|IDHG1_MOUSE	11	0.08787	0.9754	0.02714	0.0521	0.01312
HVAGHYISPFHDIPLK_4	h	aa	sp|Q91VM9|IPYR2_MOUSE	11	0.03666	0.9627	0.02248	0.04742	0.004751
HVAVYHK_2	h	aa	sp|Q924X2|CPT1B_MOUSE	10	0.06425	0.9695	0.02519	0.0529	0.009476
HVFGESDELIGQK_2	h	aa	sp|P17751|TPIS_MOUSE	10	0.05082	0.9871	0.01043	0.03404	0.004759
HVFGESDELIGQK_3	h	aa	sp|P17751|TPIS_MOUSE	11	0.07462	0.9879	0.01202	0.03467	0.007214
HVGDLGNVTAGK_2	h	aa	sp|P08228|SODC_MOUSE	11	0.06433	0.991	0.007792	0.02791	0.005005
HVLATLGEK_2	h	aa	sp|P05977|MYL1_MOUSE,sp|P09541|MYL4_MOUSE	10	0.1247	0.9784	0.03068	0.05839	0.02122
HVLHVQLNRPEK_3	h	aa	sp|O35459|ECH1_MOUSE	11	0.1317	0.9577	0.07147	0.08454	0.03286
HVLHVQLNRPEK_4	h	aa	sp|O35459|ECH1_MOUSE	11	0.2408	0.9706	0.04616	0.06794	0.05502
HVLVEYPMALSFAAAQELWELAAQK_3	h	aa	sp|Q9CY64|BIEA_MOUSE	9	0.05279	0.9284	0.04355	0.07378	0.01072
HVPSQEGLTLK_2	h	aa	sp|A2AAJ9|OBSCN_MOUSE	10	0.06201	0.9157	0.1067	0.1089	0.01888
HWPFMVVNDAGRPK_3	h	aa	sp|P63017|HSP7C_MOUSE	7	0.07195	0.9149	0.03995	0.0816	0.01634
HYAHTDCPGHADYVK_3	h	aa	sp|Q8BFR5|EFTU_MOUSE	11	0.02743	0.9098	0.03621	0.06018	0.004683
HYAHTDCPGHADYVK_4	h	aa	sp|Q8BFR5|EFTU_MOUSE	11	0.04431	0.9965	0.002115	0.01454	0.001792
HYGGLTGLNK_2	h	aa	sp|O70250|PGAM2_MOUSE,sp|Q9DBJ1|PGAM1_MOUSE	11	0.07926	0.9848	0.01614	0.04017	0.008938
HYGGLTGLNK_3	h	aa	sp|O70250|PGAM2_MOUSE,sp|Q9DBJ1|PGAM1_MOUSE	10	0.07536	0.9986	9.47E-04	0.01026	0.002158
IAAFADAAVDPIDFPLAPAYAVPK_2	h	aa	sp|Q8QZT1|THIL_MOUSE	11	0.05494	0.9492	0.03336	0.05775	0.008746
IAAFADAAVDPIDFPLAPAYAVPK_3	h	aa	sp|Q8QZT1|THIL_MOUSE	11	0.05594	0.9468	0.0325	0.05701	0.008801
IAAYLFK_2	h	aa	sp|Q68FD5|CLH1_MOUSE	11	0.1356	0.9793	0.02703	0.05199	0.02097
IADFSTHLINK_3	h	aa	sp|A2ASS6|TITIN_MOUSE	7	0.04728	0.9582	0.01407	0.04842	0.006485
IAEGTFPGKI_2	h	aa	sp|P56391|CX6B1_MOUSE	10	0.05685	0.9045	0.06891	0.0875	0.01375
IAGENTMFFHISSK_3	h	aa	sp|Q924X2|CPT1B_MOUSE	9	0.06882	0.9307	0.06064	0.08706	0.01724
IAGLEEK_2	h	aa	sp|A6X8Z5|RHG31_MOUSE	8	0.09412	0.9912	0.008351	0.03454	0.009359
IAGNMGLAMK_2	h	aa	sp|P32020|SCP2_MOUSE	8	0.05536	0.9152	0.06924	0.09945	0.01518
IAGQVAAANK_2	h	aa	sp|Q9CZX8|RS19_MOUSE	7	0.1266	0.9604	0.04345	0.0851	0.03151
IAIYELLFK_2	h	aa	sp|P63325|RS10_MOUSE	11	0.1477	0.9866	0.02066	0.04546	0.02017
IALLNVELELK_2	h	aa	sp|P80313|TCPH_MOUSE	9	0.2111	0.9645	0.06365	0.0892	0.06074
IALMPLFQAEK_2	h	aa	sp|Q9ERS2|NDUAD_MOUSE	11	0.04124	0.9887	0.005936	0.02436	0.002768
IALSATDLK_2	h	aa	sp|Q62234|MYOM1_MOUSE	6	0.0965	0.9924	0.00534	0.03268	0.009313
IAPVLAAK_2	h	aa	sp|Q9D172|GAL3A_MOUSE	10	0.04073	0.9557	0.02899	0.05675	0.006357
IAQDLEMYGVNYFSIK_2	h	aa	sp|P26041|MOES_MOUSE	11	0.0442	0.9427	0.04609	0.06789	0.008347
IAQLEEVK_2	h	aa	sp|Q9CQQ7|AT5F1_MOUSE	11	0.03474	0.9754	0.009814	0.03133	0.002979
IASAIMK_2	h	aa	sp|P97807|FUMH_MOUSE	10	0.03932	0.9882	0.005399	0.02449	0.002639
IASQVAALDLGYK_2	h	aa	sp|Q91VD9|NDUS1_MOUSE	9	0.0433	0.9395	0.03116	0.06241	0.007498
IASQVAALDLGYKPGVEAIR_3	h	aa	sp|Q91VD9|NDUS1_MOUSE	11	0.0535	0.9778	0.01547	0.03933	0.005792
IAVAAQNCYK_2	h	aa	sp|P17751|TPIS_MOUSE	11	0.09131	0.952	0.04633	0.06807	0.01795
IAVGISGAIQHLAGMK_2	h	aa	sp|Q99LC5|ETFA_MOUSE	6	0.02073	0.9598	0.008375	0.04093	0.002651
IAVGISGAIQHLAGMK_3	h	aa	sp|Q99LC5|ETFA_MOUSE	11	0.03736	0.9939	0.002947	0.01717	0.001754
ICLDILK_2	h	aa	sp|O00762|UBE2C_HUMAN,sp|P51965|UB2E1_HUMAN,sp|P52482|UB2E1_MOUSE,sp|P52483|UB2E3_MOUSE,sp|P61087|UBE2K_MOUSE,sp|P61089|UBE2N_MOUSE,sp|Q61103|REQU_MOUSE,sp|Q91W82|UB2E2_MOUSE,sp|Q9CQ37|UBE2T_MOUSE,sp|Q9D1C1|UBE2C_MOUSE	10	0.1101	0.9753	0.0341	0.06156	0.01945
ICQEVLPK_2	h	aa	sp|O55126|NIPS2_MOUSE	11	0.03019	0.9915	0.003256	0.01804	0.001515
IDAMHGVVGPYVK_3	h	aa	sp|Q9D0F9|PGM1_MOUSE	11	0.0795	0.9891	0.01096	0.03311	0.007392
IDELSLYSVPEGQSK_2	h	aa	sp|Q9DCZ4|MIC26_MOUSE	11	0.0273	0.9582	0.01703	0.04126	0.0032
IDFSADQIEEFKEAFSLFDR_3	h	aa	sp|P09541|MYL4_MOUSE	9	0.1131	0.9452	0.04062	0.07126	0.02319
IDHYIVQK_2	h	aa	sp|A2ASS6|TITIN_MOUSE	11	0.04688	0.9409	0.05076	0.07125	0.009229
IDLAVLLGK_2	h	aa	sp|Q80X50|UBP2L_MOUSE	7	0.3796	0.9181	0.07578	0.1124	0.1612
IDLMSISGHK_3	h	aa	sp|Q9Z1J3|NFS1_MOUSE	6	0.09719	0.9484	0.04668	0.09662	0.0302
IDSGSEVIVGVNK_2	h	aa	sp|P16332|MUTA_MOUSE	11	0.109	0.9412	0.1028	0.1014	0.03173
IDVPFIGRPPPAVTWHK_4	h	aa	sp|A2ASS6|TITIN_MOUSE	11	0.06676	0.9536	0.05108	0.07147	0.01328
IDWFKDEADVLEDDR_3	h	aa	sp|A2ASS6|TITIN_MOUSE	11	0.05372	0.9669	0.02711	0.05207	0.007701
IDYDEFLEFMK_2	h	aa	sp|P19123|TNNC1_MOUSE	11	0.1001	0.9866	0.01658	0.04071	0.01169
IEAACFATIK_2	h	aa	sp|Q9D6R2|IDH3A_MOUSE	10	0.06402	0.9052	0.05756	0.07997	0.01428
IEANEALVK_2	h	aa	sp|Q9D3D9|ATPD_MOUSE	11	0.03204	0.9881	0.004743	0.02178	0.001924
IECDDKGDGSCDVR_3	h	aa	sp|Q8BTM8|FLNA_MOUSE,sp|Q8VHX6|FLNC_MOUSE	11	0.2255	0.9562	0.06318	0.07948	0.05956
IEDEQALALQLQK_3	h	aa	sp|Q02566|MYH6_MOUSE	11	0.08746	0.9772	0.02452	0.04952	0.0124
IEDEQALGSQLQK_2	h	aa	sp|Q91Z83|MYH7_MOUSE	9	0.1619	0.9278	0.1138	0.1193	0.05834
IEDM[15.9949]AMLTFLHEPAVLYNLK_3	h	aa	sp|Q02566|MYH6_MOUSE,sp|Q91Z83|MYH7_MOUSE	10	0.0969	0.9216	0.06573	0.08546	0.02379
IEDMAM[15.9949]LTFLHEPAVLYNLK_3	h	aa	sp|Q02566|MYH6_MOUSE,sp|Q91Z83|MYH7_MOUSE	8	0.09723	0.9441	0.03271	0.06836	0.01968
IEDMAMLTFLHEPAVLYNLK_2	h	aa	sp|Q02566|MYH6_MOUSE,sp|Q91Z83|MYH7_MOUSE	11	0.1184	0.9365	0.0721	0.08491	0.02907
IEDMAMLTFLHEPAVLYNLK_3	h	aa	sp|Q02566|MYH6_MOUSE,sp|Q91Z83|MYH7_MOUSE	11	0.1117	0.9595	0.04882	0.06987	0.02243
IEEALGDK_2	h	aa	sp|P21550|ENOB_MOUSE	11	0.08751	0.9788	0.02085	0.04567	0.01144
IEEIKDFLLTAR_3	h	aa	sp|Q9JJI8|RL38_MOUSE	11	0.1081	0.9415	0.0832	0.09121	0.02829
IEFTPEQIEEFKEAF_2	h	aa	sp|P09542|MYL3_MOUSE	11	0.08114	0.9824	0.01822	0.04269	0.009758
IEFTPEQIEEFKEAF_3	h	aa	sp|P09542|MYL3_MOUSE	11	0.07129	0.9876	0.01324	0.03639	0.007216
IEFTPEQIEEFKEAFLLFDR_2	h	aa	sp|P09542|MYL3_MOUSE	7	0.1172	0.9304	0.0799	0.1154	0.04147
IEGGSSNVFSM[15.9949]FEQTQIQEFK_2	h	aa	sp|P51667|MLRV_MOUSE	11	0.0621	0.942	0.06794	0.08243	0.01431
IEGTPLETVQK_2	h	aa	sp|Q9CQZ6|NDUB3_MOUSE	11	0.0383	0.9896	0.004966	0.02228	0.002335
IELSVEMK_2	h	aa	sp|A2ASS6|TITIN_MOUSE	6	0.05218	0.9414	0.009253	0.04302	0.006466
IEPHTGLLLLSVQK_3	h	aa	sp|E9Q557|DESP_MOUSE	10	0.1422	0.9802	0.02716	0.05494	0.02348
IEPLEVALGHLAK_3	h	aa	sp|A2ASS6|TITIN_MOUSE	11	0.07632	0.9873	0.01322	0.03636	0.007754
IEQLSPFPFDLLLK_2	h	aa	sp|Q60597|ODO1_MOUSE	11	0.1188	0.9774	0.03042	0.05515	0.01895
IESLNEEIAFLK_2	h	aa	sp|P31001|DESM_MOUSE	9	0.1413	0.9737	0.02809	0.05925	0.02517
IEVASSVK_2	h	aa	sp|O55143|AT2A2_MOUSE	11	0.1828	0.9813	0.02726	0.05221	0.02941
IFAPNHVVAK_3	h	aa	sp|P62717|RL18A_MOUSE	7	0.1404	0.9861	0.01117	0.04316	0.01821
IFCSEAAWK_2	h	aa	sp|P50544|ACADV_MOUSE	11	0.1014	0.9689	0.03635	0.06029	0.01753
IFDLQDWSQEDERDK_3	h	aa	sp|Q9Z2I9|SUCB1_MOUSE	11	0.04178	0.9819	0.011	0.03317	0.003824
IFGQANTSLK_2	h	aa	sp|P41216|ACSL1_MOUSE	11	0.05963	0.9878	0.01025	0.03201	0.005309
IFIGTFK_2	h	aa	sp|P27048|RSMB_MOUSE,sp|P63163|RSMN_MOUSE	8	0.1436	0.9538	0.03481	0.07052	0.03042
IFLGVSEGSAQYK_2	h	aa	sp|E9Q401|RYR2_MOUSE	11	0.1096	0.9805	0.02761	0.05254	0.01653
IFLQDIK_2	h	aa	sp|P09528|FRIH_MOUSE	11	0.1541	0.9733	0.04161	0.06451	0.02991
IFVGGLSPDTPEEK_2	h	aa	sp|Q60668|HNRPD_MOUSE	11	0.05572	0.9239	0.08691	0.09323	0.01433
IFYNQQNHYDGSTGK_3	h	aa	sp|Q60994|ADIPO_MOUSE	10	0.1867	0.9185	0.1624	0.1343	0.07771
IGAEVYHHLK_3	h	aa	sp|P21550|ENOB_MOUSE	11	0.08342	0.9832	0.01811	0.04255	0.01005
IGAVSVPVHNAHEK_3	h	aa	sp|Q8CC88|VWA8_MOUSE	10	0.06084	0.949	0.05012	0.07462	0.01267
IGDQEFDSLPALLEFYK_2	h	aa	sp|Q64010|CRK_MOUSE	10	0.06653	0.9593	0.02934	0.0571	0.01057
IGDVVLSIDGISAQGMTHLEAQNK_3	h	aa	sp|Q8CI51|PDLI5_MOUSE	11	0.1601	0.9551	0.06675	0.0817	0.03947
IGEDYISDLDQLRK_3	h	aa	sp|Q9WUB3|PYGM_MOUSE	11	0.1188	0.9885	0.01784	0.04224	0.01451
IGEEIVITAHILK_3	h	aa	sp|Q9CQR4|ACO13_MOUSE	8	0.01585	0.9169	0.006672	0.03087	0.002182
IGEWELIQESGVPLKPLFGPGYTGIR_3	h	aa	sp|P56399|UBP5_MOUSE	11	0.08722	0.9523	0.06199	0.07873	0.01964
IGGGEYIELK_2	h	aa	sp|A2ASS6|TITIN_MOUSE	11	0.0417	0.963	0.02672	0.05169	0.005945
IGGIFAFK_2	h	aa	sp|P32020|SCP2_MOUSE	11	0.2846	0.9809	0.02897	0.05383	0.05242
IGGLAAQEVMK_2	h	aa	sp|Q02053|UBA1_MOUSE	11	0.1094	0.9748	0.03276	0.05724	0.01798
IGGVILFHETLYQK_2	h	aa	sp|P00883|ALDOA_RABIT,sp|P05064|ALDOA_MOUSE,sp|Q91Y97|ALDOB_MOUSE	11	0.1592	0.9792	0.03662	0.06051	0.02906
IGGVILFHETLYQK_3	h	aa	sp|P00883|ALDOA_RABIT,sp|P05064|ALDOA_MOUSE,sp|Q91Y97|ALDOB_MOUSE	11	0.2019	0.9819	0.02783	0.05275	0.03379
IGHNVHLELPYK_4	h	aa	sp|A2ASS6|TITIN_MOUSE	11	0.1063	0.9014	0.09193	0.09588	0.02924
IGIASQALGIAQASLDCAVK_3	h	aa	sp|Q07417|ACADS_MOUSE	11	0.02649	0.9279	0.01769	0.04206	0.003191
IGIEIIK_2	h	aa	sp|P63038|CH60_MOUSE	11	0.04047	0.9922	0.004201	0.0205	0.002279
IGIFGQDEDVTSK_2	h	aa	sp|O55143|AT2A2_MOUSE	11	0.1582	0.979	0.03127	0.05592	0.02666
IGIMPGHIHK_2	h	aa	sp|Q9WUM5|SUCA_MOUSE	8	0.03247	0.911	0.04023	0.07581	0.006774
IGIMPGHIHK_3	h	aa	sp|Q9WUM5|SUCA_MOUSE	9	0.03692	0.9872	0.006531	0.02857	0.002884
IGIVGLPNVGK_2	h	aa	sp|Q9CZ30|OLA1_MOUSE	11	0.07041	0.982	0.01977	0.04446	0.008706
IGLFGGAGVGK_2	h	aa	sp|P56480|ATPB_MOUSE	11	0.02666	0.9063	0.02909	0.05393	0.00411
IGLVEALCGFQFTFK_2	h	aa	sp|Q9QYJ0|DNJA2_MOUSE	11	0.4348	0.9593	0.07376	0.08588	0.1508
IGLVEALCGFQFTFK_3	h	aa	sp|Q9QYJ0|DNJA2_MOUSE	7	0.1651	0.9816	0.01728	0.05367	0.02859
IGNSTAIQELFK_2	h	aa	sp|P68372|TBB4B_MOUSE,sp|P99024|TBB5_MOUSE,sp|Q7TMM9|TBB2A_MOUSE,sp|Q922F4|TBB6_MOUSE,sp|Q9CWF2|TBB2B_MOUSE,sp|Q9D6F9|TBB4A_MOUSE,sp|Q9ERD7|TBB3_MOUSE	9	0.05787	0.9594	0.0268	0.05788	0.009276
IGPASQGLQK_2	h	aa	sp|P00920|CAH2_MOUSE	11	0.02752	0.9415	0.02556	0.05056	0.003945
IGQFQLMQGK_2	h	aa	sp|Q9JHI5|IVD_MOUSE	11	0.03658	0.9205	0.05137	0.07167	0.007166
IGQQIEMEMK_2	h	aa	sp|A2ASS6|TITIN_MOUSE	11	0.02886	0.9831	0.00649	0.02548	0.002062
IGTIYEGASNIQLNTIAK_2	h	aa	sp|Q9DBL1|ACDSB_MOUSE	11	0.08201	0.9646	0.04916	0.07011	0.01623
IGTLVGEDK_2	h	aa	sp|Q7TMF3|NDUAC_MOUSE	9	0.05335	0.9811	0.01241	0.03939	0.005784
IGYPAPNFK_2	h	aa	sp|P35700|PRDX1_MOUSE	11	0.1503	0.9887	0.01752	0.04185	0.0189
IHEEDKIDVQGGR_3	h	aa	sp|A2ASS6|TITIN_MOUSE	10	0.04499	0.9441	0.03666	0.06382	0.007968
IHETNLK_2	h	aa	sp|Q99KI0|ACON_MOUSE	11	0.0463	0.9787	0.01236	0.03516	0.004503
IHFGATGK_2	h	aa	sp|Q02566|MYH6_MOUSE,sp|Q5SX39|MYH4_MOUSE,sp|Q91Z83|MYH7_MOUSE	11	0.09226	0.9874	0.01391	0.0373	0.009926
IHLFDIDVPGK_3	h	aa	sp|Q9JHW2|NIT2_MOUSE	11	0.02048	0.941	0.01303	0.03609	0.002321
IHMGNCAENTAK_3	h	aa	sp|Q8QZT1|THIL_MOUSE	10	0.04627	0.9821	0.01056	0.03425	0.004384
IHNFGVIQEK_2	h	aa	sp|P50544|ACADV_MOUSE	11	0.05731	0.9735	0.02176	0.04665	0.007396
IHNFGVIQEK_3	h	aa	sp|P50544|ACADV_MOUSE	10	0.06232	0.9805	0.009869	0.03311	0.005767
IHNLSESDCGEYVCEVSGEGGTSK_3	h	aa	sp|A2ASS6|TITIN_MOUSE	11	0.07672	0.9456	0.0657	0.08105	0.01739
IHPVSTMVK_2	h	aa	sp|P16125|LDHB_MOUSE	11	0.08795	0.9534	0.04052	0.06365	0.01605
IHSEILK_2	h	aa	sp|Q9WUB3|PYGM_MOUSE	11	0.1484	0.9879	0.01789	0.0423	0.01886
IHSEIVK_2	h	aa	sp|Q8CI94|PYGB_MOUSE	11	0.1917	0.9658	0.05341	0.07309	0.04371
IHVLPIDDTVEGITGNLFEVYLKPY_3	h	aa	sp|Q01853|TERA_MOUSE	11	0.3866	0.9176	0.1694	0.1301	0.1919
IIACDGGGGALGHPK_2	h	aa	sp|P52503|NDUS6_MOUSE	11	0.07059	0.9673	0.03801	0.06165	0.0121
IIACDGGGGALGHPK_3	h	aa	sp|P52503|NDUS6_MOUSE	11	0.08103	0.9896	0.0108	0.03286	0.0075
IIANPVNSTIPITAEVFK_2	h	aa	sp|P08249|MDHM_MOUSE	11	0.03547	0.985	0.007396	0.0272	0.002638
IIANPVNSTIPITAEVFK_3	h	aa	sp|P08249|MDHM_MOUSE	7	0.02083	0.9802	0.003179	0.02302	0.001495
IICQGFTGK_2	h	aa	sp|Q9WUM5|SUCA_MOUSE	11	0.0343	0.9926	0.003473	0.01864	0.001751
IIENLHDVAYK_3	h	aa	sp|Q9DB77|QCR2_MOUSE	11	0.03756	0.9873	0.005828	0.02414	0.00248
IIEQCLNK_2	h	aa	sp|Q91WD5|NDUS2_MOUSE	10	0.06258	0.9939	0.004869	0.02326	0.004083
IIFVVGGPGSGK_2	h	aa	sp|Q9R0Y5|KAD1_MOUSE	11	0.07535	0.9873	0.01266	0.03558	0.007483
IIGLDQVAGMSETALPGAFK_2	h	aa	sp|Q8VDD5|MYH9_MOUSE	11	0.3533	0.9085	0.2427	0.1558	0.2011
IIHYVVEALEK_3	h	aa	sp|A2ASS6|TITIN_MOUSE	11	0.05462	0.9717	0.02575	0.05075	0.007637
IILDLISESPIK_2	h	aa	sp|P61979|HNRPK_MOUSE	9	0.9762	0.9519	0.05201	0.08063	0.4466
IILLFDAHK_3	h	aa	sp|Q8BH64|EHD2_MOUSE,sp|Q9EQP2|EHD4_MOUSE,sp|Q9QXY6|EHD3_MOUSE,sp|Q9WVK4|EHD1_MOUSE	11	0.1807	0.9876	0.01885	0.04341	0.02412
IINEPTAAAIAYGLDK_2	h	aa	sp|P16627|HS71L_MOUSE,sp|P17156|HSP72_MOUSE,sp|P20029|BIP_MOUSE,sp|P63017|HSP7C_MOUSE	11	0.3245	0.9164	0.1331	0.1154	0.1325
IINEPTAAAIAYGLDK_3	h	aa	sp|P16627|HS71L_MOUSE,sp|P17156|HSP72_MOUSE,sp|P20029|BIP_MOUSE,sp|P63017|HSP7C_MOUSE	9	0.2645	0.9568	0.05975	0.08642	0.08351
IIPTSASK_2	h	aa	sp|Q9QY76|VAPB_MOUSE	11	0.07995	0.9748	0.02868	0.05355	0.01203
IIQTPGLWESENQNK_2	h	aa	sp|P35293|RAB18_MOUSE	8	0.1511	0.9168	0.09137	0.1143	0.05191
IISDAEYK_2	h	aa	sp|Q0II04|NEBL_MOUSE	10	0.04754	0.9891	0.006748	0.02738	0.003593
IITITGTQDQIQNAQYLLQNSVK_3	h	aa	sp|P61979|HNRPK_MOUSE	11	0.3093	0.9354	0.1173	0.1083	0.1168
IITLAGPTNAIFK_2	h	aa	sp|Q61990|PCBP2_MOUSE	11	0.3679	0.9587	0.06588	0.08117	0.1111
IITLTGPTNAIFK_2	h	aa	sp|P60335|PCBP1_MOUSE	11	0.4472	0.9627	0.07394	0.08599	0.156
IIWELIK_2	h	aa	sp|O88844|IDHC_MOUSE,sp|Q921I1|TRFE_MOUSE	11	0.08827	0.984	0.02116	0.046	0.01165
IKNEVDSTLTFR_3	h	aa	sp|Q9CQA3|SDHB_MOUSE	11	0.07251	0.9771	0.02141	0.04627	0.009341
ILACDDLDEAAK_2	h	aa	sp|Q9Z2I9|SUCB1_MOUSE	11	0.04892	0.983	0.01063	0.03261	0.004394
ILAIGASEDK_2	h	aa	sp|Q8BMF4|ODP2_MOUSE	11	0.03359	0.9869	0.006072	0.02464	0.002271
ILASDKPYILAEELR_2	h	aa	sp|Q9JI91|ACTN2_MOUSE	11	0.07639	0.9685	0.04019	0.0634	0.01353
ILASDKPYILAEELR_3	h	aa	sp|Q9JI91|ACTN2_MOUSE	11	0.09622	0.9602	0.04033	0.06351	0.01756
ILDDPSPPQPGEEK_2	h	aa	sp|Q924X2|CPT1B_MOUSE	11	0.04563	0.9456	0.03934	0.06273	0.00793
ILDIACWVHHK_3	h	aa	sp|P18242|CATD_MOUSE	11	0.2049	0.9254	0.08337	0.09131	0.05968
ILEEECMFPK_2	h	aa	sp|A2AQP0|MYH7B_MOUSE,sp|P13541|MYH3_MOUSE,sp|P13542|MYH8_MOUSE,sp|Q02566|MYH6_MOUSE,sp|Q5SX39|MYH4_MOUSE,sp|Q5SX40|MYH1_MOUSE,sp|Q91Z83|MYH7_MOUSE	11	0.08252	0.9558	0.04251	0.0652	0.0152
ILEFFGLK_2	h	aa	sp|P09103|PDIA1_MOUSE	11	0.2904	0.9851	0.0239	0.04889	0.04878
ILENNEALELLK_2	h	aa	sp|P21550|ENOB_MOUSE	11	0.07622	0.9862	0.0143	0.03782	0.008054
ILFDGIPLEK_2	h	aa	sp|P16332|MUTA_MOUSE	11	0.03895	0.9696	0.01752	0.04185	0.004465
ILGALIAMYEHK_3	h	aa	sp|P06745|G6PI_MOUSE	11	0.06952	0.983	0.01897	0.04355	0.008419
ILGEVINALK_2	h	aa	sp|Q8CI51|PDLI5_MOUSE	11	0.07688	0.9571	0.05795	0.07613	0.01637
ILGIPVIITEQYPK_2	h	aa	sp|Q91V64|ISOC1_MOUSE	10	0.07438	0.9685	0.02703	0.0548	0.01137
ILGLLDTHLK_3	h	aa	sp|Q9D8N0|EF1G_MOUSE	11	0.1286	0.9906	0.0145	0.03808	0.01438
ILGPGLNK_2	h	aa	sp|P53026|RL10A_MOUSE	10	0.1023	0.9872	0.01656	0.04289	0.01258
ILLAELEQLK_2	h	aa	sp|P20152|VIME_MOUSE	11	0.1048	0.972	0.02851	0.0534	0.01603
ILLANFLAQTEALMK_2	h	aa	sp|P06745|G6PI_MOUSE	11	0.09636	0.9833	0.0199	0.04461	0.01235
ILLANFLAQTEALMK_3	h	aa	sp|P06745|G6PI_MOUSE	10	0.08341	0.9873	0.01274	0.03762	0.008886
ILLHHAANSVK_2	h	aa	sp|Q8BWF0|SSDH_MOUSE	11	0.02845	0.9205	0.0378	0.06148	0.004921
ILLHHAANSVK_3	h	aa	sp|Q8BWF0|SSDH_MOUSE	10	0.05415	0.9871	0.008302	0.03037	0.004529
ILLISEDLK_2	h	aa	sp|Q9CR16|PPID_MOUSE	11	0.1595	0.9897	0.01425	0.03775	0.01816
ILLLEAGPK_2	h	aa	sp|Q8R1S0|COQ6_MOUSE	11	0.04549	0.9813	0.01244	0.03527	0.004446
ILLTEPPMNPTK_2	h	aa	sp|P61161|ARP2_MOUSE	8	0.08178	0.9731	0.01786	0.05052	0.01214
ILLTTSPK_2	h	aa	sp|P03911|NU4M_MOUSE	7	0.04972	0.9973	0.001403	0.01529	0.002093
ILMPEQITIK_2	h	aa	sp|A2ASS6|TITIN_MOUSE	8	0.06252	0.9922	0.004997	0.02672	0.004667
ILMVGLDAAGK_2	h	aa	sp|P61205|ARF3_MOUSE,sp|P61750|ARF4_MOUSE,sp|P84078|ARF1_MOUSE,sp|P84084|ARF5_MOUSE,sp|Q8BSL7|ARF2_MOUSE	11	0.2878	0.9814	0.0296	0.0544	0.05368
ILNLSPPLNLNPLWFK_2	h	aa	sp|Q2TPA8|HSDL2_MOUSE	11	0.06378	0.9637	0.03689	0.06074	0.01081
ILPESSILFLCDLQEK_3	h	aa	sp|P85094|ISC2A_MOUSE	11	0.01043	0.9839	0.001199	0.01095	5.35E-04
ILPQYLSNWTMEK_2	h	aa	sp|Q9Z0X1|AIFM1_MOUSE	11	0.0336	0.9696	0.012	0.03464	0.003192
ILPVGASSFK_2	h	aa	sp|P21550|ENOB_MOUSE	7	0.06551	0.9606	0.03012	0.07086	0.01293
ILQEGVDPK_2	h	aa	sp|Q8BMS1|ECHA_MOUSE	7	0.04371	0.9607	0.00885	0.03841	0.004677
ILQESGLK_2	h	aa	sp|Q923D2|BLVRB_MOUSE	11	0.06718	0.9735	0.0286	0.05348	0.009995
ILQSSSEVGYDAMLGDFVNMVEK_2	h	aa	sp|P63038|CH60_MOUSE	11	0.04356	0.9645	0.02488	0.04988	0.006037
ILQSSSEVGYDAMLGDFVNMVEK_3	h	aa	sp|P63038|CH60_MOUSE	11	0.04113	0.9635	0.01726	0.04155	0.004704
ILSGVVTK_2	h	aa	sp|P62281|RS11_MOUSE	6	0.1084	0.972	0.02671	0.07308	0.02272
ILSISADIETIGEILK_3	h	aa	sp|P61979|HNRPK_MOUSE	7	0.2849	0.9811	0.01339	0.04724	0.04606
ILTSLYALGTSK_2	h	aa	sp|E9Q401|RYR2_MOUSE	6	0.09307	0.98	0.005282	0.0325	0.008718
ILTTAASHEFEHTK_3	h	aa	sp|Q91ZJ5|UGPA_MOUSE	11	0.1424	0.9789	0.03595	0.05996	0.02565
ILVDVEK_2	h	aa	sp|Q8CI94|PYGB_MOUSE	9	0.1267	0.9834	0.01883	0.04852	0.01863
ILVPALMVTAEK_2	h	aa	sp|P34914|HYES_MOUSE	11	0.1169	0.9831	0.02362	0.0486	0.01641
ILYM[15.9949]MDEINNPVLTVK_2	h	aa	sp|P00405|COX2_MOUSE	11	0.03383	0.9675	0.01667	0.04083	0.003787
ILYMM[15.9949]DEINNPVLTVK_2	h	aa	sp|P00405|COX2_MOUSE	10	0.03501	0.973	0.01432	0.03988	0.003821
IMAEKEEEELLRPVTTTQR_4	h	aa	sp|A2ASS6|TITIN_MOUSE	9	0.07712	0.9725	0.03301	0.06423	0.01386
IMAENAAGISAPSATSPFYK_2	h	aa	sp|A2ASS6|TITIN_MOUSE	11	0.06001	0.9699	0.02927	0.0541	0.009037
IMAENAAGISAPSATSPFYK_3	h	aa	sp|A2ASS6|TITIN_MOUSE	11	0.05998	0.9785	0.01927	0.0439	0.007329
IMHFPTWVDLK_3	h	aa	sp|Q91VR5|DDX1_MOUSE	6	0.2108	0.9185	0.07327	0.1211	0.08622
IMNTFSVVPSPK_2	h	aa	sp|P68372|TBB4B_MOUSE,sp|P99024|TBB5_MOUSE,sp|Q9D6F9|TBB4A_MOUSE,sp|Q9ERD7|TBB3_MOUSE	9	0.08732	0.9868	0.008543	0.03268	0.008164
IMTVGCVAGDEESYTVFK_2	h	aa	sp|P07310|KCRM_MOUSE	11	0.06853	0.95	0.04992	0.07066	0.01346
INADIAGRPLPVISWAK_3	h	aa	sp|A2ASS6|TITIN_MOUSE	9	0.06012	0.9702	0.01823	0.04773	0.007991
INAQIMQLHHSK_4	h	aa	sp|P09671|SODM_MOUSE	11	0.1283	0.9485	0.08933	0.09451	0.03558
INATLETK_2	h	aa	sp|Q02566|MYH6_MOUSE,sp|Q91Z83|MYH7_MOUSE	11	0.09504	0.9831	0.01915	0.04376	0.01196
INDAMNMGHTAK_2	h	aa	sp|Q8K1Z0|COQ9_MOUSE	10	0.06188	0.9662	0.02732	0.05509	0.009543
INDAMNMGHTAK_3	h	aa	sp|Q8K1Z0|COQ9_MOUSE	8	0.07018	0.9477	0.008213	0.03425	0.007351
INDLLVK_2	h	aa	sp|Q3V079|BBOF1_MOUSE,sp|Q9CQN1|TRAP1_MOUSE	10	0.1306	0.9903	0.01143	0.03564	0.01371
INEWLTLVEK_2	h	aa	sp|Q9JHU4|DYHC1_MOUSE	9	0.08305	0.9409	0.05489	0.08283	0.01946
INMCGLTTK_2	h	aa	sp|P05201|AATC_MOUSE	11	0.1057	0.9628	0.03749	0.06123	0.01855
INPASMFDVHVK_3	h	aa	sp|Q8CI94|PYGB_MOUSE	11	0.2041	0.9487	0.08023	0.08957	0.05821
INQDPQVMLAPLISIALK_3	h	aa	sp|Q9D0F9|PGM1_MOUSE	11	0.08333	0.983	0.01956	0.04423	0.01043
INTLQAIWMMDPK_2	h	aa	sp|Q9CQN1|TRAP1_MOUSE	11	0.114	0.9526	0.05392	0.07343	0.0241
INVASCSLGAAHASVILTQEHLK_4	h	aa	sp|Q9D7B6|ACAD8_MOUSE	7	0.01588	0.9252	0.003275	0.02336	0.002063
INVYYNEAAGNK_2	h	aa	sp|Q7TMM9|TBB2A_MOUSE	11	0.08148	0.91	0.1133	0.1065	0.02446
INVYYNEATGGK_2	h	aa	sp|P68372|TBB4B_MOUSE	11	0.05837	0.9893	0.008184	0.02861	0.004629
IPAFLNVVDIAGLVK_2	h	aa	sp|Q9CZ30|OLA1_MOUSE	11	0.09308	0.9859	0.01718	0.04144	0.01112
IPAFLNVVDIAGLVK_3	h	aa	sp|Q9CZ30|OLA1_MOUSE	10	0.07982	0.9375	0.08943	0.09968	0.02236
IPAMTIAK_2	h	aa	sp|P63038|CH60_MOUSE	8	0.03591	0.9819	0.005452	0.02791	0.00274
IPFLLSGTSYK_2	h	aa	sp|Q99JY0|ECHB_MOUSE	11	0.07913	0.9898	0.01062	0.03259	0.007237
IPGDQIVSVVFIK_2	h	aa	sp|Q05793|PGBM_MOUSE	10	0.03663	0.9574	0.02347	0.05107	0.005113
IPGGPQMIQLSLDGK_2	h	aa	sp|P17563|SBP1_MOUSE,sp|Q63836|SBP2_MOUSE	8	0.06065	0.9916	0.006188	0.02973	0.005028
IPGTGTLAPTASVSGSK_2	h	aa	sp|O70622|RTN2_MOUSE	11	0.0764	0.9826	0.02095	0.04577	0.009772
IPIILVGNK_2	h	aa	sp|P55041|GEM_MOUSE,sp|Q8BG51|MIRO1_MOUSE,sp|Q8JZN7|MIRO2_MOUSE	8	0.09839	0.915	0.06616	0.09722	0.02745
IPNIYAIGDVVAGPMLAHK_3	h	aa	sp|O08749|DLDH_MOUSE	11	0.04165	0.98	0.009763	0.03125	0.003588
IPTISTQLK_2	h	aa	sp|Q64727|VINC_MOUSE	11	0.05821	0.9518	0.04355	0.06599	0.01065
IPVDTYNNILTVLK_2	h	aa	sp|Q9EQH3|VPS35_MOUSE	11	0.1146	0.9607	0.06424	0.08015	0.02646
IPVPEDK_2	h	aa	sp|Q9DCX2|ATP5H_MOUSE	11	0.03416	0.9885	0.004961	0.02227	0.002084
IPVVLPEDEGIYTAFASNIK_2	h	aa	sp|A2ASS6|TITIN_MOUSE	8	0.1005	0.9194	0.08998	0.1134	0.03268
IPYFPANQEILQK_2	h	aa	sp|P28650|PURA1_MOUSE	10	0.08433	0.9853	0.01022	0.0337	0.008064
IQAVLLPK_2	h	aa	sp|C0HKE1|H2A1B_MOUSE,sp|C0HKE2|H2A1C_MOUSE,sp|C0HKE3|H2A1D_MOUSE,sp|C0HKE4|H2A1E_MOUSE,sp|C0HKE5|H2A1G_MOUSE,sp|C0HKE6|H2A1I_MOUSE,sp|C0HKE7|H2A1N_MOUSE,sp|C0HKE8|H2A1O_MOUSE,sp|C0HKE9|H2A1P_MOUSE,sp|P27661|H2AX_MOUSE,sp|Q64522|H2A2B_MOUSE,sp|Q64523|H2A2C_MOUSE,sp|Q6GSS7|H2A2A_MOUSE,sp|Q8BFU2|H2A3_MOUSE,sp|Q8CGP5|H2A1F_MOUSE,sp|Q8CGP6|H2A1H_MOUSE,sp|Q8CGP7|H2A1K_MOUSE,sp|Q8R1M2|H2AJ_MOUSE	11	0.01342	0.9775	0.002311	0.0152	8.05E-04
IQDKEGIPPDQQR_3	h	aa	sp|P0CG49|UBB_MOUSE,sp|P0CG50|UBC_MOUSE,sp|P62979|RS27A_HUMAN,sp|P62983|RS27A_MOUSE,sp|P62984|RL40_MOUSE	6	0.1796	0.9565	0.0332	0.08148	0.04495
IQEAGTEVVK_2	h	aa	sp|P08249|MDHM_MOUSE	11	0.0352	0.9887	0.005004	0.02237	0.002154
IQHSITAQDHQPTPDSCIISMVVGQLK_4	h	aa	sp|P61971|NTF2_MOUSE	11	0.1417	0.9385	0.09108	0.09544	0.04064
IQLEQVQEWK_2	h	aa	sp|O08788|DCTN1_MOUSE	8	0.03471	0.9238	0.02217	0.05627	0.005347
IQQIIEGK_2	h	aa	sp|P58281|OPA1_MOUSE	8	0.04987	0.9768	0.01045	0.03864	0.005304
IQRPPEDSIQPYEK_3	h	aa	sp|Q91ZJ5|UGPA_MOUSE	7	0.07138	0.9138	0.01733	0.05375	0.01167
IQVDIGGGQTK_2	h	aa	sp|P20029|BIP_MOUSE	6	0.04961	0.9071	0.002441	0.0221	0.007706
IQVHYYEDGNVQLVSHK_4	h	aa	sp|P47753|CAZA1_MOUSE,sp|P47754|CAZA2_MOUSE	11	0.08469	0.9681	0.04176	0.06463	0.01555
IQWAEELIAAFK_2	h	aa	sp|Q8R4N0|CLYBL_MOUSE	11	0.0432	0.9898	0.006394	0.02529	0.00303
IRDQYEMPGK_2	h	aa	sp|A2ASS6|TITIN_MOUSE	9	0.04209	0.9317	0.03219	0.06343	0.007374
IRDQYEMPGK_3	h	aa	sp|A2ASS6|TITIN_MOUSE	11	0.06672	0.9796	0.01998	0.0447	0.008299
ISALQSAGVVVSMSPAQLGTTIYK_2	h	aa	sp|Q9WUM5|SUCA_MOUSE	11	0.03852	0.9906	0.004828	0.02197	0.002317
ISEDKNPDYR_2	h	aa	sp|Q02257|PLAK_MOUSE	11	0.087	0.9317	0.08005	0.08947	0.02225
ISEIIIEVLK_2	h	aa	sp|P04247|MYG_MOUSE	11	0.05013	0.9749	0.02011	0.04485	0.006187
ISELDERTLMVLVNYIYFK_2	h	aa	sp|P07759|SPA3K_MOUSE	8	3.234	0.9481	0.05979	0.09242	3.789
ISENMIPVVAEK_2	h	aa	sp|Q8VCT4|EST1D_MOUSE	10	0.1089	0.9735	0.0315	0.05916	0.01849
ISFNEFVYIFQEVK_2	h	aa	sp|Q99K51|PLST_MOUSE	10	0.1311	0.9489	0.06364	0.08409	0.03329
ISIILDPLTK_2	h	aa	sp|P03911|NU4M_MOUSE	10	0.02928	0.929	0.03284	0.06041	0.004947
ISLGLPVGAVINCADNTGAK_2	h	aa	sp|P62830|RL23_MOUSE	11	0.1111	0.9121	0.1775	0.1332	0.04254
ISLPVILMDETLK_2	h	aa	sp|O55143|AT2A2_MOUSE	11	0.1009	0.9891	0.01333	0.03651	0.01057
ISNRPAFMPSEGK_3	h	aa	sp|Q9JI91|ACTN2_MOUSE	11	0.08553	0.9844	0.01672	0.04089	0.009957
ISQAEEDDQQLLGHLLLVAK_3	h	aa	sp|Q9D0S9|HINT2_MOUSE	11	0.05223	0.9845	0.01252	0.03538	0.005084
ISQLYGDLK_2	h	aa	sp|Q8K2B3|SDHA_MOUSE	11	0.05826	0.9781	0.01729	0.04158	0.006714
ISVNDFIIK_2	h	aa	sp|Q8BMF4|ODP2_MOUSE	11	0.03326	0.9881	0.005426	0.02329	0.002127
ISVNNVLPVFDNLMQQK_2	h	aa	sp|P07339|CATD_HUMAN,sp|P18242|CATD_MOUSE	11	0.3036	0.9609	0.06826	0.08262	0.08707
ISVNNVLPVFDNLMQQK_3	h	aa	sp|P07339|CATD_HUMAN,sp|P18242|CATD_MOUSE	11	0.1421	0.9391	0.09194	0.09589	0.04093
ITAVPTLLK_2	h	aa	sp|Q9CQM5|TXD17_MOUSE	11	0.05532	0.9683	0.02948	0.0543	0.008284
ITELLYK_2	h	aa	sp|Q6PB66|LPPRC_MOUSE	10	0.08057	0.935	0.05843	0.08058	0.01827
ITEQIGMFSFTGLNPK_2	h	aa	sp|P05201|AATC_MOUSE	11	0.08484	0.9788	0.0267	0.05167	0.01246
ITGYLVEK_2	h	aa	sp|A2ASS6|TITIN_MOUSE	11	0.0729	0.9534	0.0437	0.06611	0.01342
ITGYVVDFLTEENK_2	h	aa	sp|A2ASS6|TITIN_MOUSE	11	0.06966	0.9729	0.02905	0.0539	0.01044
ITGYVVDFLTEENKWQR_3	h	aa	sp|A2ASS6|TITIN_MOUSE	8	0.06021	0.9855	0.007321	0.03234	0.005423
ITHTGQVYDEK_2	h	aa	sp|P52503|NDUS6_MOUSE	11	0.07193	0.9796	0.01968	0.04436	0.00888
ITHTGQVYDEK_3	h	aa	sp|P52503|NDUS6_MOUSE	11	0.09883	0.9667	0.03483	0.05902	0.01674
ITHYIVEK_2	h	aa	sp|A2ASS6|TITIN_MOUSE	11	0.06328	0.9809	0.01938	0.04402	0.007775
ITIENVPK_2	h	aa	sp|A2ASS6|TITIN_MOUSE	10	0.07302	0.9839	0.01667	0.04304	0.008753
ITIPTFKPER_3	h	aa	sp|A2ASS6|TITIN_MOUSE	11	0.07536	0.9885	0.01256	0.03544	0.007454
ITITNDK_2	h	aa	sp|P16627|HS71L_MOUSE,sp|P17156|HSP72_MOUSE,sp|P17879|HS71B_MOUSE,sp|P63017|HSP7C_MOUSE,sp|Q61696|HS71A_MOUSE	10	0.1385	0.9837	0.0193	0.0463	0.01919
ITLDNAYMEK_2	h	aa	sp|P52480|KPYM_MOUSE	11	0.162	0.9709	0.04049	0.06363	0.03115
ITLLWRPPADDGGAK_3	h	aa	sp|A2ASS6|TITIN_MOUSE	7	0.04156	0.9604	0.006137	0.03198	0.004117
ITLPAPNPDHVGGYK_3	h	aa	sp|Q9QXX4|CMC2_MOUSE	11	0.02795	0.9419	0.02659	0.05156	0.004071
ITNLTQQLEQASIVK_2	h	aa	sp|E9Q557|DESP_MOUSE	11	0.2207	0.9554	0.09633	0.09815	0.07124
ITNYIVEK_2	h	aa	sp|A2ASS6|TITIN_MOUSE	10	0.07063	0.9811	0.01899	0.04593	0.009023
ITNYVIEK_2	h	aa	sp|A2ASS6|TITIN_MOUSE	11	0.07093	0.983	0.01805	0.04249	0.008382
ITPFEEK_2	h	aa	sp|P08249|MDHM_MOUSE,DECOY_sp|Q7TPM1|PRC2B_MOUSE	11	0.03577	0.9748	0.01022	0.03196	0.003126
ITPTPAQK_2	h	aa	sp|Q3UMT1|PP12C_MOUSE	9	0.0503	0.9227	0.03296	0.06418	0.009335
ITQFVVPDLQTK_2	h	aa	sp|A2ASS6|TITIN_MOUSE	8	0.06106	0.9818	0.008699	0.03525	0.00601
ITSGPFEPDLYK_2	h	aa	sp|P50580|PA2G4_MOUSE	11	0.04924	0.9779	0.01352	0.03677	0.004985
ITSLAQLNAANHDAAIFPGGFGAAK_4	h	aa	sp|Q9D172|GAL3A_MOUSE	7	0.01231	0.9525	0.001076	0.01339	0.001122
ITSPLMEPSSIEK_2	h	aa	sp|Q9Z2U1|PSA5_MOUSE	10	0.08232	0.9241	0.06377	0.08418	0.01957
ITSYVVEK_2	h	aa	sp|A2ASS6|TITIN_MOUSE	10	0.06466	0.9834	0.01466	0.04036	0.007272
ITTEEEIEFYIQQFK_3	h	aa	sp|P34914|HYES_MOUSE	11	0.1261	0.9464	0.06309	0.07943	0.02928
ITVVEALTLLNNHK_3	h	aa	sp|Q9D1H6|NDUF4_MOUSE	11	0.0333	0.9494	0.02645	0.05143	0.004701
ITVVGVGQVGMACAISILGK_2	h	aa	sp|P16125|LDHB_MOUSE	11	0.08971	0.9527	0.06701	0.08186	0.02117
ITVVGVGQVGMACAISILGK_3	h	aa	sp|P16125|LDHB_MOUSE	11	0.1025	0.9294	0.1265	0.1125	0.03305
IVAATLSDPELFK_2	h	aa	sp|P05201|AATC_MOUSE	11	0.1024	0.9639	0.04239	0.06511	0.01912
IVAPELYIAVGISGAIQHLAGM[15.9949]K_3	h	aa	sp|Q99LC5|ETFA_MOUSE	11	0.0258	0.9452	0.01942	0.04407	0.003281
IVAPISDSPKPPPQR_3	h	aa	sp|Q9CQ60|6PGL_MOUSE	11	0.04545	0.9213	0.073	0.08544	0.01076
IVEAYPK_2	h	aa	sp|Q99JY0|ECHB_MOUSE	10	0.07987	0.9847	0.00987	0.03312	0.007433
IVEIPFNSTNK_2	h	aa	sp|Q8VDN2|AT1A1_MOUSE	11	0.07011	0.9827	0.01447	0.03804	0.007417
IVGLVGVDQFLVK_2	h	aa	sp|P58252|EF2_MOUSE	11	0.229	0.9874	0.02205	0.04696	0.03601
IVGYWVEK_2	h	aa	sp|A2ASS6|TITIN_MOUSE	11	0.06769	0.9908	0.008649	0.02941	0.005537
IVLELFADIVPK_2	h	aa	sp|Q9CR16|PPID_MOUSE	11	0.2059	0.9447	0.1224	0.1106	0.07275
IVPNILLEQGK_2	h	aa	sp|Q9CZU6|CISY_MOUSE	11	0.03478	0.9917	0.003782	0.01945	0.001851
IVQAEGEAEAAK_2	h	aa	sp|O35129|PHB2_MOUSE	11	0.02987	0.9953	0.001729	0.01315	0.001094
IVQEIPQLLDAAASPLIAEQEVLEALPK_3	h	aa	sp|Q8BLF1|NCEH1_MOUSE	7	0.02723	0.9537	0.009606	0.04001	0.003098
IVQLLAGVADQTK_2	h	aa	sp|Q8BH59|CMC1_MOUSE	11	0.03528	0.9881	0.005876	0.02424	0.002339
IVSPSGAAVPCK_2	h	aa	sp|Q8BTM8|FLNA_MOUSE	11	0.2122	0.9244	0.15	0.1225	0.08404
IVSQLLTLMDGLK_2	h	aa	sp|Q01853|TERA_MOUSE	11	0.2973	0.9801	0.03246	0.05697	0.05849
IVSQLLTLMDGLK_3	h	aa	sp|Q01853|TERA_MOUSE	11	0.2289	0.9535	0.06813	0.08254	0.06326
IVSSLLLGGSLVEGAK_2	h	aa	sp|E9Q401|RYR2_MOUSE	9	0.0636	0.9441	0.05769	0.08492	0.01507
IVSTLCK_2	h	aa	sp|Q60936|COQ8A_MOUSE	10	0.1624	0.9805	0.02711	0.05489	0.02694
IVVAMAK_2	h	aa	sp|Q8BH95|ECHM_MOUSE	11	0.03775	0.9892	0.005364	0.02316	0.002391
IVVEKPGR_2	h	aa	sp|A2ASS6|TITIN_MOUSE	11	0.06539	0.9871	0.01233	0.03511	0.006394
IWDLEGK_2	h	aa	sp|P68040|RACK1_MOUSE	11	0.2316	0.9716	0.04364	0.06606	0.05145
IWNSSLQSNK_2	h	aa	sp|P47934|CACP_MOUSE	11	0.03989	0.9888	0.006451	0.0254	0.00278
IYEGMMHSSCQQEMMDVK_3	h	aa	sp|P97823|LYPA1_MOUSE	11	0.06303	0.9006	0.1146	0.1071	0.01884
IYESHVGISSHEGK_4	h	aa	sp|Q9D6Y9|GLGB_MOUSE	8	0.08778	0.9533	0.03063	0.06615	0.01685
IYNFLLDTLK_2	h	aa	sp|P34914|HYES_MOUSE	11	0.1096	0.9847	0.01911	0.04371	0.01375
IYPAQNPDLLNK_2	h	aa	sp|Q61941|NNTM_MOUSE	11	0.03108	0.9829	0.007126	0.02669	0.002296
IYQNSFVQVVLNSLIK_2	h	aa	sp|Q08857|CD36_MOUSE	10	0.1527	0.9678	0.04449	0.07031	0.03228
IYVDDGLISLQVK_2	h	aa	sp|P52480|KPYM_MOUSE	10	0.126	0.9804	0.02483	0.05253	0.01934
KAEAVATVVAAVDQAR_3	h	aa	sp|A2ASS6|TITIN_MOUSE	11	0.08088	0.9687	0.03741	0.06116	0.01393
KAGTQIENIEEDFR_2	h	aa	sp|O88990|ACTN3_MOUSE,sp|Q7TPR4|ACTN1_MOUSE,sp|Q9JI91|ACTN2_MOUSE	8	0.1862	0.9883	0.01105	0.03974	0.02292
KALAIDHLNEDQLR_3	h	aa	sp|P50752|TNNT2_MOUSE	10	0.1613	0.9744	0.04344	0.06947	0.03382
KAPGVM[15.9949]DNPLVMHQLR_3	h	aa	sp|Q02566|MYH6_MOUSE	9	0.07265	0.9722	0.02139	0.0517	0.01046
KAPGVM[15.9949]DNPLVMHQLR_4	h	aa	sp|Q02566|MYH6_MOUSE	10	0.1125	0.9432	0.09897	0.1049	0.03393
KAPGVMDNPLVM[15.9949]HQLR_4	h	aa	sp|Q02566|MYH6_MOUSE	10	0.09259	0.9839	0.01818	0.04495	0.012
KAPGVMDNPLVMHQLR_2	h	aa	sp|Q02566|MYH6_MOUSE	8	0.005636	0.9048	7.47E-04	0.01033	5.98E-04
KAPGVMDNPLVMHQLR_3	h	aa	sp|Q02566|MYH6_MOUSE	11	0.1	0.9738	0.03086	0.05555	0.01594
KAQAQPIM_2	h	aa	sp|Q9CQQ7|AT5F1_MOUSE	11	0.03425	0.9544	0.01589	0.03986	0.00374
KATDAEADVASLNR_2	h	aa	sp|P58771|TPM1_MOUSE,sp|P58774|TPM2_MOUSE	11	0.1199	0.9809	0.02674	0.05171	0.01797
KATDAEADVASLNR_3	h	aa	sp|P58771|TPM1_MOUSE,sp|P58774|TPM2_MOUSE	11	0.1284	0.9779	0.02954	0.05435	0.02047
KDFPLTGYVELR_3	h	aa	sp|Q9DCT2|NDUS3_MOUSE	8	0.05901	0.9673	0.02104	0.05482	0.008983
KDFSSVFQYLR_3	h	aa	sp|Q99L13|3HIDH_MOUSE	11	0.02961	0.954	0.01929	0.04392	0.003629
KDGGQYALVAACAAGGQGH_3	h	aa	sp|Q99JY0|ECHB_MOUSE	11	0.05405	0.9304	0.04808	0.06934	0.01032
KDLYANTVLSGGTTMYPGIADR_3	h	aa	sp|P60710|ACTB_MOUSE,sp|P63260|ACTG_MOUSE	11	0.2497	0.9622	0.07136	0.08447	0.07104
KDPELWGSVLLESNPYR_3	h	aa	sp|Q68FD5|CLH1_MOUSE	11	0.2226	0.9069	0.1767	0.1329	0.09773
KEEELQAALAR_3	h	aa	sp|O08638|MYH11_MOUSE,sp|Q8VDD5|MYH9_MOUSE	8	0.5408	0.9164	0.09444	0.1162	0.2947
KEFTLEFSR_3	h	aa	sp|O55143|AT2A2_MOUSE,sp|Q64518|AT2A3_MOUSE,sp|Q8R429|AT2A1_MOUSE	10	0.2271	0.9292	0.09048	0.1003	0.07592
KELSDIAHR_3	h	aa	sp|P00883|ALDOA_RABIT,sp|P05064|ALDOA_MOUSE	11	0.3374	0.9182	0.1158	0.1076	0.1302
KEQDTSAHLER_2	h	aa	sp|A2AQP0|MYH7B_MOUSE,sp|P13541|MYH3_MOUSE,sp|P13542|MYH8_MOUSE,sp|Q02566|MYH6_MOUSE,sp|Q5SX39|MYH4_MOUSE,sp|Q5SX40|MYH1_MOUSE,sp|Q91Z83|MYH7_MOUSE	8	0.07043	0.9834	0.006805	0.03118	0.006108
KEQDTSAHLER_3	h	aa	sp|A2AQP0|MYH7B_MOUSE,sp|P13541|MYH3_MOUSE,sp|P13542|MYH8_MOUSE,sp|Q02566|MYH6_MOUSE,sp|Q5SX39|MYH4_MOUSE,sp|Q5SX40|MYH1_MOUSE,sp|Q91Z83|MYH7_MOUSE	7	0.0891	0.9933	0.003431	0.02391	0.006172
KFDLNSPWEAFPAYR_3	h	aa	sp|Q9DCT2|NDUS3_MOUSE	11	0.05623	0.9698	0.02164	0.04652	0.007223
KGDIFLVR_2	h	aa	sp|Q01853|TERA_MOUSE	10	0.2353	0.9818	0.02998	0.05772	0.04567
KGDTVYILR_2	h	aa	sp|Q3UTJ2|SRBS2_MOUSE	10	0.1966	0.9372	0.09701	0.1038	0.06417
KGDVVIVLTGWR_3	h	aa	sp|P52480|KPYM_MOUSE	11	0.1136	0.9754	0.03825	0.06185	0.02023
KGEDPLATDTR_3	h	aa	sp|A2ASS6|TITIN_MOUSE	11	0.054	0.9791	0.01821	0.04268	0.006347
KGEITGEVR_2	h	aa	sp|Q8BTM8|FLNA_MOUSE,sp|Q8VHX6|FLNC_MOUSE	7	0.4775	0.9491	0.05827	0.09855	0.2068
KGESGQSWPR_3	h	aa	sp|Q9R0Q7|TEBP_MOUSE	11	0.2508	0.9528	0.0768	0.08764	0.07405
KGPAPLNLEVPAYEFTSDDVVVVG_2	h	aa	sp|Q9CR68|UCRI_MOUSE	11	0.04593	0.9939	0.003957	0.01989	0.002529
KGPAPLNLEVPAYEFTSDDVVVVG_3	h	aa	sp|Q9CR68|UCRI_MOUSE	11	0.06799	0.9283	0.06513	0.0807	0.01526
KGQHAAEIQPL_2	h	aa	sp|P04247|MYG_MOUSE	7	0.02278	0.9623	0.007035	0.03424	0.002346
KGQHAAEIQPLAQSH_4	h	aa	sp|P04247|MYG_MOUSE	11	0.05476	0.9509	0.03972	0.06302	0.009511
KGQVDLVDTMAFLVIPN_2	h	aa	sp|A2ASS6|TITIN_MOUSE	11	0.08103	0.9625	0.05003	0.07073	0.01614
KGQVDLVDTMAFLVIPNSTR_3	h	aa	sp|A2ASS6|TITIN_MOUSE	10	0.08379	0.9874	0.01222	0.03684	0.00875
KGTVMTFL_2	h	aa	sp|O35215|DOPD_MOUSE	11	0.04645	0.9569	0.02836	0.05325	0.00684
KHEAFESDLAAHQDR_2	h	aa	sp|P57780|ACTN4_MOUSE,sp|Q7TPR4|ACTN1_MOUSE,sp|Q9JI91|ACTN2_MOUSE	11	0.06172	0.9718	0.02559	0.05059	0.008735
KHEAFESDLAAHQDR_4	h	aa	sp|P57780|ACTN4_MOUSE,sp|Q7TPR4|ACTN1_MOUSE,sp|Q9JI91|ACTN2_MOUSE	11	0.07646	0.9791	0.0198	0.04449	0.009508
KHEAFESDLAAHQDR_5	h	aa	sp|P57780|ACTN4_MOUSE,sp|Q7TPR4|ACTN1_MOUSE,sp|Q9JI91|ACTN2_MOUSE	11	0.0709	0.9723	0.03257	0.05707	0.01125
KHHLDGETEEER_2	h	aa	sp|P10649|GSTM1_MOUSE	11	0.07517	0.9736	0.03126	0.05591	0.01173
KHHLDGETEEER_3	h	aa	sp|P10649|GSTM1_MOUSE	11	0.08447	0.9683	0.03107	0.05574	0.01337
KHHLIINEATLEDAGHYAVR_4	h	aa	sp|O70468|MYPC3_MOUSE	11	0.06782	0.9621	0.04029	0.06348	0.01197
KHHLIINEATLEDAGHYAVR_5	h	aa	sp|O70468|MYPC3_MOUSE	9	0.04222	0.985	0.0048	0.02449	0.002898
KHLEINPDHPIVETLR_4	h	aa	sp|P11499|HS90B_MOUSE	8	0.2092	0.9793	0.02384	0.05836	0.03924
KHNFTPLAR_3	h	aa	sp|Q8BWT1|THIM_MOUSE	9	0.03627	0.9907	0.002488	0.01763	0.001858
KHNLCGETEEER_3	h	aa	sp|O35660|GSTM6_MOUSE,sp|P15626|GSTM2_MOUSE,sp|P19639|GSTM3_MOUSE,sp|Q80W21|GSTM7_MOUSE	8	0.1497	0.9225	0.07693	0.1048	0.04716
KIEAHFDAR_2	h	aa	sp|A2ASS6|TITIN_MOUSE	6	0.03228	0.9172	0.01609	0.05673	0.00553
KIEAHFDAR_3	h	aa	sp|A2ASS6|TITIN_MOUSE	9	0.07986	0.9751	0.02	0.05	0.01122
KLAEQELIETSER_2	h	aa	sp|Q02566|MYH6_MOUSE,sp|Q91Z83|MYH7_MOUSE	11	0.08416	0.9831	0.01775	0.04213	0.01006
KLAEQELIETSER_3	h	aa	sp|Q02566|MYH6_MOUSE,sp|Q91Z83|MYH7_MOUSE	11	0.09075	0.98	0.02218	0.04709	0.01235
KLDELYGTWR_3	h	aa	sp|Q9D8E6|RL4_MOUSE	10	0.09581	0.9514	0.05295	0.0767	0.02113
KLDPAQSASR_2	h	aa	sp|P16546|SPTN1_MOUSE	11	0.04754	0.9632	0.02301	0.04796	0.006292
KLEAAEDIAYQLSR_3	h	aa	sp|P67778|PHB_MOUSE	6	0.02672	0.921	0.001748	0.0187	0.003541
KLETAVNLAWTAGNSNTR_2	h	aa	sp|Q60932|VDAC1_MOUSE	10	0.04625	0.9253	0.05747	0.07991	0.01022
KLEVNEAELLR_2	h	aa	sp|O54724|CAVN1_MOUSE	9	0.05632	0.9833	0.007295	0.0302	0.004697
KLEVNEAELLR_3	h	aa	sp|O54724|CAVN1_MOUSE	10	0.1208	0.9262	0.08974	0.09986	0.03497
KLHEYSR_2	h	aa	sp|Q99LC3|NDUAA_MOUSE	11	0.04385	0.9864	0.008646	0.0294	0.003586
KLLEGEESR_2	h	aa	sp|P11679|K2C8_MOUSE,sp|P15331|PERI_MOUSE,sp|P20152|VIME_MOUSE,sp|P31001|DESM_MOUSE,sp|Q9DCV7|K2C7_MOUSE	7	0.1295	0.9698	0.02363	0.06276	0.02457
KLLEGEESR_3	h	aa	sp|P11679|K2C8_MOUSE,sp|P15331|PERI_MOUSE,sp|P20152|VIME_MOUSE,sp|P31001|DESM_MOUSE,sp|Q9DCV7|K2C7_MOUSE	11	0.1383	0.9806	0.02793	0.05285	0.02187
KLVIIESDLER_2	h	aa	sp|P58771|TPM1_MOUSE	11	0.1195	0.9855	0.0189	0.04347	0.01504
KLVIIESDLER_3	h	aa	sp|P58771|TPM1_MOUSE	11	0.1247	0.9801	0.02532	0.05032	0.01829
KM[15.9949]EGDLNEMEIQLSQANR_3	h	aa	sp|Q02566|MYH6_MOUSE	11	0.06648	0.9453	0.06807	0.0825	0.01526
KMEGDLNEM[15.9949]EIQLSQANR_3	h	aa	sp|Q02566|MYH6_MOUSE	9	0.07805	0.9143	0.1117	0.1182	0.02584
KMEGDLNEMEIQLSQANR_2	h	aa	sp|Q02566|MYH6_MOUSE	11	0.103	0.9781	0.02713	0.05209	0.01538
KMEGDLNEMEIQLSQANR_3	h	aa	sp|Q02566|MYH6_MOUSE	11	0.1015	0.9677	0.03696	0.0608	0.01768
KMESDLTQLQTEVEEAVQECR_3	h	aa	sp|Q02566|MYH6_MOUSE	11	0.1257	0.9363	0.07387	0.08595	0.03154
KMWDDLPEVVR_3	h	aa	sp|Q80XN0|BDH_MOUSE	11	0.03206	0.9601	0.01561	0.03951	0.003491
KNQLLLEF_2	h	aa	sp|O55126|NIPS2_MOUSE	11	0.03132	0.9319	0.02838	0.05327	0.004613
KNVLGHMQQGGSPTPFDR_3	h	aa	sp|P47857|PFKAM_MOUSE	7	0.03697	0.9181	0.0276	0.06782	0.007245
KPCPYDGGVYVCR_3	h	aa	sp|O70468|MYPC3_MOUSE	11	0.07272	0.9862	0.0122	0.03493	0.007071
KPELLDML_2	h	aa	sp|Q02566|MYH6_MOUSE,sp|Q91Z83|MYH7_MOUSE	11	0.09545	0.9844	0.0181	0.04255	0.01168
KPELLDMLLVTNNPYDYAF_2	h	aa	sp|Q02566|MYH6_MOUSE	11	0.09982	0.965	0.03789	0.06155	0.01762
KPELLDMLLVTNNPYDYAF_3	h	aa	sp|Q02566|MYH6_MOUSE	11	0.1085	0.9699	0.03399	0.0583	0.01815
KPELLDMLLVTNNPYDYAFVSQGEVSVA_3	h	aa	sp|Q02566|MYH6_MOUSE	11	0.1181	0.9256	0.1071	0.1035	0.03533
KPFGEHWR_3	h	aa	sp|Q8K2B3|SDHA_MOUSE	11	0.06192	0.9893	0.009311	0.03051	0.005284
KPITTGGVTYR_2	h	aa	sp|O70433|FHL2_MOUSE	11	0.1368	0.9778	0.03638	0.06032	0.0246
KPITTGGVTYR_3	h	aa	sp|O70433|FHL2_MOUSE	11	0.1847	0.967	0.04367	0.06608	0.03773
KPMSQEEMEFIQR_2	h	aa	sp|Q9CQX8|RT36_MOUSE	9	0.04494	0.9621	0.01468	0.04284	0.005344
KPMSQEEMEFIQR_3	h	aa	sp|Q9CQX8|RT36_MOUSE	9	0.02365	0.9462	0.01595	0.04466	0.003134
KPMVVLGSSALQR_2	h	aa	sp|Q91VD9|NDUS1_MOUSE	11	0.03448	0.916	0.05367	0.07326	0.006917
KPMVVLGSSALQR_3	h	aa	sp|Q91VD9|NDUS1_MOUSE	11	0.05192	0.9866	0.009686	0.03112	0.004445
KPPPDGPYVEVVR_3	h	aa	sp|P24472|GSTA4_MOUSE	9	0.04772	0.9614	0.009046	0.03363	0.004736
KPVSEVGDGR_2	h	aa	sp|A2ASS6|TITIN_MOUSE	8	0.1131	0.9577	0.04764	0.08249	0.02883
KQDLQDLFR_3	h	aa	sp|Q924X2|CPT1B_MOUSE	11	0.03373	0.9225	0.04576	0.06764	0.006256
KQEALVAR_2	h	aa	sp|P16546|SPTN1_MOUSE	11	0.05215	0.9832	0.0125	0.03535	0.005072
KSPEIISGR_2	h	aa	sp|P63030|MPC1_MOUSE	11	0.07345	0.9802	0.02106	0.04589	0.00939
KTDQFLR_2	h	aa	sp|Q8K1Z0|COQ9_MOUSE	9	0.05793	0.9869	0.008064	0.03175	0.005094
KTEQGPPSSEYIFER_3	h	aa	sp|P29758|OAT_MOUSE	8	0.1769	0.9743	0.01879	0.05182	0.03082
KTGTAEMSSILEER_3	h	aa	sp|Q03265|ATPA_MOUSE	11	0.02471	0.9718	0.008628	0.02937	0.002122
KTHLTELQR_2	h	aa	sp|Q60597|ODO1_MOUSE	9	0.09507	0.9827	0.01139	0.03774	0.01032
KTHLTELQR_3	h	aa	sp|Q60597|ODO1_MOUSE	10	0.1082	0.9849	0.01294	0.03792	0.01178
KTPSPIEAER_2	h	aa	sp|A2ASS6|TITIN_MOUSE	11	0.05209	0.9629	0.03457	0.0588	0.008425
KTPSPIEAER_3	h	aa	sp|A2ASS6|TITIN_MOUSE	9	0.07874	0.9138	0.04543	0.07535	0.01664
KTQEQLASEMAELTAR_3	h	aa	sp|P26041|MOES_MOUSE	10	0.08635	0.9282	0.06367	0.08411	0.02072
KTTVLAMDQVPR_3	h	aa	sp|Q61941|NNTM_MOUSE	10	0.03522	0.9848	0.005126	0.02386	0.002299
KVHEEEIR_2	h	aa	sp|P31001|DESM_MOUSE	11	0.1231	0.9849	0.02153	0.0464	0.01661
KVLPLEEAYR_3	h	aa	sp|Q9EQP2|EHD4_MOUSE	10	0.2347	0.9069	0.1228	0.1168	0.09218
KVQHELDEAEER_2	h	aa	sp|Q02566|MYH6_MOUSE,sp|Q91Z83|MYH7_MOUSE	11	0.08857	0.9801	0.02252	0.04746	0.01207
KVQHELDEAEER_4	h	aa	sp|Q02566|MYH6_MOUSE,sp|Q91Z83|MYH7_MOUSE	11	0.08839	0.9833	0.01781	0.0422	0.01071
KWLPELVDR_2	h	aa	sp|Q9EQ20|MMSA_MOUSE	11	0.01765	0.9546	0.008778	0.02963	0.001763
KYEEVAR_2	h	aa	sp|P21107|TPM3_MOUSE,sp|P58771|TPM1_MOUSE,sp|P58774|TPM2_MOUSE,sp|Q6IRU2|TPM4_MOUSE	11	0.1244	0.9795	0.02591	0.0509	0.01845
KYESAYGTQFTPC_2	h	aa	sp|Q8BMS1|ECHA_MOUSE	11	0.03581	0.9677	0.01749	0.04182	0.004095
KYESAYGTQFTPCQL_2	h	aa	sp|Q8BMS1|ECHA_MOUSE	11	0.04226	0.9391	0.03476	0.05896	0.006886
KYGTDLSR_2	h	aa	sp|Q8VDN2|AT1A1_MOUSE	11	0.06473	0.9799	0.01677	0.04095	0.007386
KYPYWPHQPIENL_2	h	aa	sp|Q9DCX2|ATP5H_MOUSE	11	0.0413	0.9392	0.03151	0.05613	0.006386
KYTMGDAPDYDR_3	h	aa	sp|P15626|GSTM2_MOUSE	10	0.05143	0.9387	0.02811	0.05589	0.007907
LAAFWLVK_2	h	aa	sp|Q9DCV4|RMD1_MOUSE	10	0.02694	0.9332	0.02463	0.05231	0.004018
LAALADQWQFLVQK_2	h	aa	sp|P16546|SPTN1_MOUSE	11	0.05541	0.9501	0.03123	0.05588	0.00854
LAATNALLNSLEFTK_2	h	aa	sp|P70168|IMB1_MOUSE	11	0.06271	0.9831	0.01299	0.03604	0.006313
LAEISDVWEEMK_2	h	aa	sp|Q62261|SPTB2_MOUSE	11	0.1413	0.9075	0.08349	0.09137	0.03881
LAEPSQLLK_2	h	aa	sp|Q02257|PLAK_MOUSE	8	0.06452	0.9497	0.01704	0.04934	0.008873
LAGPQLVQMFIGDGAK_2	h	aa	sp|O88685|PRS6A_MOUSE	6	0.03416	0.9903	0.002272	0.02132	0.002156
LAIIEYMPLLAGQLGVEFFDEK_3	h	aa	sp|Q76MZ3|2AAA_MOUSE,sp|Q7TNP2|2AAB_MOUSE	9	0.1724	0.9835	0.01805	0.04749	0.02495
LAILGIHNEVSK_3	h	aa	sp|Q7TPR4|ACTN1_MOUSE	11	0.08789	0.9176	0.1009	0.1004	0.0253
LALESICLLLGESTTDWK_3	h	aa	sp|Q9JHU4|DYHC1_MOUSE	11	0.1396	0.9186	0.147	0.1212	0.05082
LALNCVGGK_2	h	aa	sp|Q9DCS3|MECR_MOUSE	7	0.1488	0.9859	0.01154	0.04385	0.01961
LAMQEFMILPVGASSFK_2	h	aa	sp|P21550|ENOB_MOUSE	11	0.08473	0.9772	0.02306	0.04802	0.01156
LAMQEFMILPVGASSFK_3	h	aa	sp|P21550|ENOB_MOUSE	8	0.09872	0.9868	0.01322	0.04345	0.01231
LANFGGLAVGLGIGALAEVAK_2	h	aa	sp|Q60936|COQ8A_MOUSE	8	0.3042	0.9857	0.01344	0.04381	0.04627
LANFGGLAVGLGIGALAEVAK_3	h	aa	sp|Q60936|COQ8A_MOUSE	11	0.2586	0.9714	0.05339	0.07307	0.06381
LAPALSVK_2	h	aa	sp|Q93092|TALDO_MOUSE	9	0.1587	0.9485	0.05831	0.08537	0.04086
LAPPLVIK_2	h	aa	sp|P29758|OAT_MOUSE	9	0.2462	0.9554	0.06563	0.09058	0.07507
LAQFVEHWK_3	h	aa	sp|P16546|SPTN1_MOUSE	10	0.0471	0.9896	0.007115	0.02812	0.003657
LAQGEYIAPEK_2	h	aa	sp|P41216|ACSL1_MOUSE,sp|Q8JZR0|ACSL5_MOUSE	11	0.05208	0.9818	0.01302	0.03608	0.00517
LAQPYVGVFLK_2	h	aa	sp|Q8CGK3|LONM_MOUSE	10	0.03068	0.9787	0.007456	0.02878	0.002449
LAQTHTNIPK_3	h	aa	sp|P31428|DPEP1_MOUSE	9	0.1784	0.9743	0.03044	0.06168	0.03375
LASADIETYLLEK_2	h	aa	sp|P13541|MYH3_MOUSE,sp|P13542|MYH8_MOUSE,sp|Q02566|MYH6_MOUSE,sp|Q5SX39|MYH4_MOUSE,sp|Q5SX40|MYH1_MOUSE,sp|Q91Z83|MYH7_MOUSE	11	0.09465	0.9274	0.07512	0.08667	0.02361
LASLSEKPPAIDWAY_2	h	aa	sp|Q9DCX2|ATP5H_MOUSE	11	0.03588	0.9859	0.005863	0.02421	0.002375
LASLSEKPPAIDWAYYR_2	h	aa	sp|Q9DCX2|ATP5H_MOUSE	11	0.03584	0.9777	0.011	0.03317	0.003251
LASLSEKPPAIDWAYYR_3	h	aa	sp|Q9DCX2|ATP5H_MOUSE	11	0.03772	0.9741	0.01151	0.03392	0.003499
LASSLTTK_2	h	aa	sp|Q9DB77|QCR2_MOUSE	11	0.03461	0.9888	0.004852	0.02203	0.002087
LATALQK_2	h	aa	sp|P21107|TPM3_MOUSE,sp|P58771|TPM1_MOUSE,sp|P58774|TPM2_MOUSE	11	0.1235	0.9808	0.02449	0.04949	0.01779
LATATFAGIENK_2	h	aa	sp|Q8BH59|CMC1_MOUSE	11	0.04337	0.9665	0.01797	0.04239	0.005104
LATDLTK_2	h	aa	sp|P07724|ALBU_MOUSE	11	0.4602	0.9512	0.08933	0.09451	0.1773
LATFWHYAK_2	h	aa	sp|Q9CPQ8|ATP5L_MOUSE	10	0.04619	0.9549	0.02605	0.0538	0.006875
LATFWHYAK_3	h	aa	sp|Q9CPQ8|ATP5L_MOUSE	11	0.03777	0.9866	0.006567	0.02563	0.002647
LAVLSSSLTHWK_3	h	aa	sp|Q9CQ22|LTOR1_MOUSE	11	0.2549	0.967	0.05213	0.0722	0.06207
LAVYIDK_2	h	aa	sp|P14733|LMNB1_MOUSE	6	0.003278	0.9265	3.34E-04	0.008178	3.28E-04
LAWALIEDNCEALSYTAIK_2	h	aa	sp|A2ASS6|TITIN_MOUSE	11	0.04981	0.9156	0.08204	0.09057	0.01242
LAWTNVATEVQVTK_2	h	aa	sp|A2ASS6|TITIN_MOUSE	11	0.07318	0.9737	0.03017	0.05493	0.0112
LAWTVVASEVVTNSLK_2	h	aa	sp|A2ASS6|TITIN_MOUSE	11	0.07139	0.9882	0.01185	0.03443	0.006839
LAWTVVASEVVTNSLK_3	h	aa	sp|A2ASS6|TITIN_MOUSE	11	0.07536	0.978	0.02295	0.04791	0.01008
LAYINPDLALEEK_2	h	aa	sp|Q60864|STIP1_MOUSE	11	0.1895	0.9346	0.1562	0.125	0.0737
LCAATATILDKPEDR_3	h	aa	sp|O35215|DOPD_MOUSE	11	0.03351	0.9025	0.03665	0.06054	0.005567
LCGSGFQSIVSGCQEICSK_2	h	aa	sp|Q8BWT1|THIM_MOUSE	11	0.04371	0.9781	0.0129	0.03591	0.004363
LCGSGFQSIVSGCQEICSK_3	h	aa	sp|Q8BWT1|THIM_MOUSE	11	0.04278	0.9834	0.00884	0.02973	0.003522
LDDLFLK_2	h	aa	sp|Q6PB66|LPPRC_MOUSE	11	0.1279	0.9818	0.02476	0.04976	0.01865
LDEFGEQLSK_2	h	aa	sp|O55143|AT2A2_MOUSE,sp|Q8R429|AT2A1_MOUSE	11	0.07013	0.9661	0.03413	0.05842	0.01139
LDESFLVSWTK_2	h	aa	sp|O08528|HXK2_MOUSE	11	0.2986	0.9397	0.1046	0.1023	0.1056
LDFPAMK_2	h	aa	sp|Q9CPU0|LGUL_MOUSE	11	0.07646	0.9847	0.01624	0.0403	0.008613
LDILDVLSEIK_2	h	aa	sp|P28650|PURA1_MOUSE	11	0.1384	0.9729	0.04531	0.06731	0.02788
LDIQLPVISDDFK_2	h	aa	sp|Q1XH17|TRI72_MOUSE	11	0.2082	0.9399	0.1012	0.1006	0.06718
LDITTLTGVPEEHIK_3	h	aa	sp|Q9CXZ1|NDUS4_MOUSE	11	0.05531	0.9906	0.006975	0.02641	0.004028
LDKENALDR_2	h	aa	sp|P58771|TPM1_MOUSE,sp|P58774|TPM2_MOUSE	11	0.19	0.9175	0.09738	0.09868	0.05837
LDPTQTSFLK_2	h	aa	sp|Q9QYG0|NDRG2_MOUSE	11	0.287	0.9754	0.0408	0.06388	0.06283
LDQAGEVLYQACNAITTAILTVK_2	h	aa	sp|A2ASS6|TITIN_MOUSE	9	0.07528	0.9868	0.01193	0.03862	0.008114
LDQAGEVLYQACNAITTAILTVK_3	h	aa	sp|A2ASS6|TITIN_MOUSE	11	0.09709	0.963	0.04068	0.06378	0.01779
LDQAGEVLYQACNAITTAILTVK_4	h	aa	sp|A2ASS6|TITIN_MOUSE	9	0.09777	0.9044	0.06091	0.08726	0.02532
LDQDTVFALANYILFK_2	h	aa	sp|P07758|A1AT1_MOUSE,sp|P22599|A1AT2_MOUSE,sp|Q00896|A1AT3_MOUSE,sp|Q00897|A1AT4_MOUSE	9	8.602	0.9413	0.07672	0.09793	25.93
LDQLIYIPLPDEK_2	h	aa	sp|Q01853|TERA_MOUSE	6	0.2229	0.9661	0.02512	0.07088	0.05318
LDQTGGVDFQAANVK_2	h	aa	sp|A2ASS6|TITIN_MOUSE	11	0.06726	0.9741	0.02551	0.0505	0.00945
LDTTHLLAK_2	h	aa	sp|Q5M8N4|D39U1_MOUSE	10	0.0354	0.9286	0.02366	0.05127	0.005312
LDVAEPK_2	h	aa	sp|A2AAJ9|OBSCN_MOUSE	11	0.083	0.9817	0.01971	0.04439	0.01042
LDVPISGDPAPTVVWQK_2	h	aa	sp|O70468|MYPC3_MOUSE	11	0.1061	0.9869	0.01558	0.03948	0.01201
LDVPISGDPAPTVVWQK_3	h	aa	sp|O70468|MYPC3_MOUSE	11	0.1055	0.9457	0.06408	0.08005	0.0242
LDWTSLLPSSIK_2	h	aa	sp|Q8BLF1|NCEH1_MOUSE	11	0.1278	0.9905	0.01416	0.03763	0.0141
LDYILGLK_2	h	aa	sp|Q6ZWN5|RS9_MOUSE	8	0.07702	0.9701	0.0229	0.0572	0.01232
LDYVSMMCNEQAYSIAVEK_2	h	aa	sp|Q91WD5|NDUS2_MOUSE	11	0.0276	0.9595	0.01674	0.04091	0.003199
LEAADEGSGDMK_2	h	aa	sp|Q60597|ODO1_MOUSE	11	0.106	0.9832	0.02173	0.04661	0.01416
LEADVHGKPLPTIEWLR_4	h	aa	sp|A2ASS6|TITIN_MOUSE	11	0.05647	0.9796	0.01816	0.04261	0.006647
LEALELK_2	h	aa	sp|O09131|GSTO1_MOUSE,sp|Q6DFV5|HELZ_MOUSE,DECOY_sp|Q9CXP9|EXO5_MOUSE	9	0.1042	0.9967	0.003442	0.02074	0.006196
LEAPELDLDSELRK_3	h	aa	sp|A2ASS6|TITIN_MOUSE	11	0.05102	0.9778	0.01432	0.03784	0.005311
LEASSGILEVLHCVLVESPEALNIIK_3	h	aa	sp|E9Q401|RYR2_MOUSE	6	0.07708	0.9734	0.007121	0.03774	0.008137
LEDAGEVQLTAK_2	h	aa	sp|A2ASS6|TITIN_MOUSE	11	0.04839	0.9425	0.04777	0.06911	0.009218
LEDEEEM[15.9949]NAELTAK_2	h	aa	sp|Q02566|MYH6_MOUSE,sp|Q91Z83|MYH7_MOUSE	11	0.06403	0.9468	0.06128	0.07828	0.01398
LEDLIVK_2	h	aa	sp|Q8QZT1|THIL_MOUSE	11	0.05282	0.9883	0.008242	0.02871	0.004173
LEDTLWAGLTDQHVK_2	h	aa	sp|Q8BWT1|THIM_MOUSE	11	0.03022	0.9759	0.009936	0.03152	0.002648
LEDTLWAGLTDQHVK_3	h	aa	sp|Q8BWT1|THIM_MOUSE	11	0.03543	0.9739	0.01245	0.03529	0.003419
LEEAGGATSVQIEM[15.9949]NK_2	h	aa	sp|Q02566|MYH6_MOUSE,sp|Q91Z83|MYH7_MOUSE	11	0.07569	0.9443	0.07371	0.08585	0.01815
LEEAGGATSVQIEMNK_3	h	aa	sp|Q02566|MYH6_MOUSE,sp|Q91Z83|MYH7_MOUSE	11	0.07308	0.978	0.02333	0.04831	0.009831
LEEDFLYMAYADIMAK_3	h	aa	sp|E9Q401|RYR2_MOUSE	9	0.1211	0.9053	0.1562	0.1397	0.0516
LEGDHQLIQEALVFDNK_3	h	aa	sp|Q9JI91|ACTN2_MOUSE	11	0.07202	0.9739	0.02421	0.04921	0.009862
LEGTNVQEAQNILK_2	h	aa	sp|Q9Z2I8|SUCB2_MOUSE	9	0.08714	0.9885	0.007433	0.03048	0.007718
LEGWELFPTPK_2	h	aa	sp|Q9D8B4|NDUAB_MOUSE	11	0.05528	0.9793	0.01548	0.03935	0.005998
LEILQIHTK_3	h	aa	sp|Q01853|TERA_MOUSE	11	0.3375	0.9771	0.03635	0.06029	0.07301
LEIMEFVNFLK_2	h	aa	sp|Q8JZQ2|AFG32_MOUSE,sp|Q920A7|AFG31_MOUSE	6	0.05959	0.997	9.67E-04	0.01391	0.002304
LELAAAPK_2	h	aa	sp|A2ASS6|TITIN_MOUSE	11	0.08759	0.9639	0.03668	0.06056	0.01519
LELDDVTSNMEQIIK_3	h	aa	sp|Q02566|MYH6_MOUSE,sp|Q91Z83|MYH7_MOUSE	11	0.05081	0.9932	0.004713	0.02171	0.003035
LELFLPEEYPMAAPK_2	h	aa	sp|P61089|UBE2N_MOUSE	10	0.05394	0.9595	0.03636	0.06356	0.009441
LELLAYLLGEK_2	h	aa	sp|Q9DCM2|GSTK1_MOUSE	11	0.05029	0.9882	0.007659	0.02767	0.00383
LELSVLYK_2	h	aa	sp|Q7TQI3|OTUB1_MOUSE	11	0.07873	0.905	0.1365	0.1168	0.02579
LEQQVDDLEGSLEQEK_2	h	aa	sp|P13542|MYH8_MOUSE,sp|Q02566|MYH6_MOUSE,sp|Q5SX39|MYH4_MOUSE,sp|Q5SX40|MYH1_MOUSE,sp|Q91Z83|MYH7_MOUSE	11	0.08712	0.9813	0.02079	0.0456	0.01136
LEQQVDDLEGSLEQEK_3	h	aa	sp|P13542|MYH8_MOUSE,sp|Q02566|MYH6_MOUSE,sp|Q5SX39|MYH4_MOUSE,sp|Q5SX40|MYH1_MOUSE,sp|Q91Z83|MYH7_MOUSE	11	0.1082	0.9555	0.04826	0.06947	0.02157
LETYYNATEPVISFYDK_2	h	aa	sp|Q9R0Y5|KAD1_MOUSE	11	0.05741	0.95	0.03875	0.06225	0.009888
LEVVDVTK_2	h	aa	sp|A2ASS6|TITIN_MOUSE	11	0.06634	0.9927	0.006607	0.0257	0.004746
LEVYQSIADLAVGAK_2	h	aa	sp|O70468|MYPC3_MOUSE	10	0.06482	0.985	0.008865	0.03138	0.005668
LEVYQSIADLAVGAK_3	h	aa	sp|O70468|MYPC3_MOUSE	6	0.08718	0.949	0.02278	0.0675	0.01683
LEYGGMGHEVQVEHIK_4	h	aa	sp|Q8R1G2|CMBL_MOUSE	6	0.02142	0.9635	0.001032	0.01437	0.001905
LFAPAQSQDDPYLSIYDPPVPDFTVMK_3	h	aa	sp|Q924M7|MPI_MOUSE	11	0.11	0.9241	0.1173	0.1083	0.0342
LFAQQCK_2	h	aa	sp|Q61941|NNTM_MOUSE	8	0.03803	0.9645	0.002318	0.0182	0.002846
LFDFILDNVGGSTETWALNFLK_2	h	aa	sp|Q924D0|RT4I1_MOUSE	8	0.02999	0.9437	0.02078	0.05448	0.004549
LFEMAYK_2	h	aa	sp|P38647|GRP75_MOUSE	10	0.07119	0.9728	0.03195	0.05959	0.0118
LFFLDLK_2	h	aa	sp|Q60714|S27A1_MOUSE	11	0.1619	0.9817	0.03178	0.05637	0.02757
LFFLQVK_2	h	aa	sp|P26040|EZRI_MOUSE,sp|P26041|MOES_MOUSE,sp|P26043|RADI_MOUSE,sp|P46662|MERL_MOUSE	8	0.1597	0.93	0.06404	0.09565	0.04608
LFGGSFTHQASVAK_3	h	aa	sp|O89023|TPP1_MOUSE	11	0.07677	0.9051	0.1021	0.101	0.02169
LFGLSPFEPWTTK_2	h	aa	sp|Q9DC69|NDUA9_MOUSE	11	0.05601	0.9852	0.01164	0.03412	0.005275
LFGMVLGSAPYTVPLPK_2	h	aa	sp|Q8CAQ8|MIC60_MOUSE	11	0.0387	0.9905	0.005383	0.0232	0.002458
LFMPNLVPPK_2	h	aa	sp|P50752|TNNT2_MOUSE	11	0.1757	0.973	0.04195	0.06477	0.03478
LFMPNLVPPK_3	h	aa	sp|P50752|TNNT2_MOUSE	11	0.1798	0.9851	0.02525	0.05025	0.02775
LFMWEEPEVQAALK_2	h	aa	sp|Q9WV35|ABEC2_MOUSE	11	0.177	0.9676	0.05177	0.07195	0.03899
LFNISGHVNHPCTVEEEMSVPLK_4	h	aa	sp|Q91YT0|NDUV1_MOUSE	11	0.09641	0.938	0.05918	0.07693	0.02131
LFQADNDLPVHLK_2	h	aa	sp|P56392|CX7A1_MOUSE	11	0.06189	0.9533	0.03408	0.05838	0.01011
LFQADNDLPVHLK_3	h	aa	sp|P56392|CX7A1_MOUSE	11	0.05888	0.9747	0.02337	0.04834	0.007901
LFQEDNGMPVHLK_2	h	aa	sp|P48771|CX7A2_MOUSE	11	0.04843	0.9125	0.08275	0.09097	0.01214
LFTVPSEALAIAVATEWDSQQDTIK_3	h	aa	sp|Q91YY4|ATPF2_MOUSE	6	0.03859	0.9508	0.008579	0.04142	0.004566
LFVETLHITK_2	h	aa	sp|A2ASS6|TITIN_MOUSE	7	0.06159	0.9565	0.02625	0.06614	0.01139
LFVETLHITK_3	h	aa	sp|A2ASS6|TITIN_MOUSE	11	0.07983	0.99	0.01057	0.03252	0.007295
LFVGGIK_2	h	aa	sp|O88569|ROA2_MOUSE,sp|P49312|ROA1_MOUSE,sp|Q8BG05|ROA3_MOUSE,sp|Q9CX86|ROA0_MOUSE	9	0.3143	0.9372	0.08367	0.1023	0.1126
LFVLFGAEILK_2	h	aa	sp|Q93092|TALDO_MOUSE	11	0.1834	0.9819	0.02641	0.05139	0.02908
LFVVKPSLYYDAR_3	h	aa	sp|Q9CQH3|NDUB5_MOUSE	11	0.03032	0.9834	0.007132	0.02671	0.00225
LFWGIFDALSQK_2	h	aa	sp|E9Q401|RYR2_MOUSE	11	0.2393	0.9177	0.1137	0.1066	0.0858
LFYGMSSDTAMK_2	h	aa	sp|Q9DCZ1|GMPR1_MOUSE	10	0.1089	0.9022	0.09057	0.1003	0.03136
LGADEVIDYTLGSVEEQLK_3	h	aa	sp|Q924D0|RT4I1_MOUSE	9	0.03763	0.943	0.01474	0.04292	0.004644
LGAGYPMGPFELLDYVGLDTTK_3	h	aa	sp|Q61425|HCDH_MOUSE	11	0.04485	0.9223	0.03677	0.06064	0.00755
LGAPQTHLGLK_3	h	aa	sp|Q9D4J1|EFHD1_MOUSE,sp|Q9D8Y0|EFHD2_MOUSE	6	0.2141	0.9249	0.03976	0.08917	0.06195
LGESCIFAPANVTSEK_2	h	aa	sp|O08756|HCD2_MOUSE	11	0.03145	0.961	0.01766	0.04202	0.003652
LGEWVGLCK_2	h	aa	sp|P63323|RS12_MOUSE	8	0.1142	0.9474	0.03395	0.06964	0.0229
LGFAGVVQEISFGTTK_2	h	aa	sp|P80316|TCPE_MOUSE	11	0.3265	0.933	0.1277	0.113	0.1309
LGFMSAFVK_2	h	aa	sp|Q9D2G2|ODO2_MOUSE	10	0.03888	0.9806	0.008944	0.03153	0.003357
LGFSEVELVQMVVDGVK_2	h	aa	sp|Q04447|KCRB_MOUSE	11	0.05312	0.981	0.01349	0.03673	0.005369
LGFSEVELVQMVVDGVK_3	h	aa	sp|Q04447|KCRB_MOUSE	10	0.08324	0.9494	0.03504	0.0624	0.0147
LGFYGLHESDLDK_3	h	aa	sp|Q60597|ODO1_MOUSE	11	0.1231	0.9796	0.02606	0.05105	0.01828
LGGEVSCLVAGTK_2	h	aa	sp|Q99LC5|ETFA_MOUSE	11	0.0468	0.935	0.03148	0.05611	0.007256
LGGSAVISLEGKPL_2	h	aa	sp|P18760|COF1_MOUSE	9	0.1962	0.9796	0.02646	0.05751	0.03546
LGGSVVVSLEGKPL_2	h	aa	sp|P45591|COF2_MOUSE	11	0.09585	0.9318	0.1119	0.1058	0.02915
LGIYEAMK_2	h	aa	sp|E9Q557|DESP_MOUSE	6	0.4066	0.9323	0.0261	0.07225	0.1153
LGLALNYSVFYYEIQNAPEQACHLAK_3	h	aa	sp|P61982|1433G_MOUSE	8	0.2634	0.9153	0.1491	0.146	0.1301
LGLDFPNLPYLIDGSHK_3	h	aa	sp|P10649|GSTM1_MOUSE,sp|P15626|GSTM2_MOUSE,sp|P19639|GSTM3_MOUSE,sp|Q80W21|GSTM7_MOUSE,sp|Q8R5I6|GSTM4_MOUSE	11	0.09175	0.9817	0.0203	0.04506	0.01193
LGLIPEEFFQFLYPK_3	h	aa	sp|Q9CQQ7|AT5F1_MOUSE	11	0.03948	0.9796	0.009316	0.03052	0.003304
LGLSTLGELK_2	h	aa	sp|Q9CYZ2|TPD54_MOUSE	11	0.3137	0.9726	0.05436	0.07373	0.081
LGNALGMIGVAGGLAATLGGLKPDPQLLAQ_3	h	aa	sp|Q61941|NNTM_MOUSE	7	0.03549	0.9606	0.0151	0.05016	0.004869
LGPALATGNVVVMK_2	h	aa	sp|P47738|ALDH2_MOUSE	11	0.1148	0.9878	0.01446	0.03803	0.01257
LGPNEQYK_2	h	aa	sp|Q62425|NDUA4_MOUSE	11	0.06109	0.9851	0.01177	0.03431	0.005852
LGPSQSTPTGESVISITELISAMK_3	h	aa	sp|Q9Z2I0|LETM1_MOUSE	9	0.041	0.955	0.01351	0.04109	0.004747
LGPWSVGK_2	h	aa	sp|Q7TQ48|SRCA_MOUSE	10	0.04727	0.9311	0.03045	0.05817	0.007591
LGQMLSIQDDAFINPHLAK_3	h	aa	sp|Q60936|COQ8A_MOUSE	9	0.2471	0.909	0.07397	0.09616	0.07999
LGSLASQPATK_2	h	aa	sp|Q8QZT1|THIL_MOUSE	10	0.03445	0.954	0.02438	0.05204	0.00491
LGSSEVEQVQLVVDGVK_2	h	aa	sp|P06732|KCRM_HUMAN,sp|P07310|KCRM_MOUSE	11	0.0464	0.9839	0.01137	0.03372	0.004326
LGSSEVEQVQLVVDGVK_3	h	aa	sp|P06732|KCRM_HUMAN,sp|P07310|KCRM_MOUSE	9	0.05809	0.9704	0.01303	0.04036	0.006497
LGSSGQLGTTDLTGGTFTLSNIGSIGGTYAK_3	h	aa	sp|P53395|ODB2_MOUSE	7	0.04686	0.9219	0.01679	0.0529	0.007358
LGTAAIQGAIEK_2	h	aa	sp|Q8QZT1|THIL_MOUSE	11	0.04485	0.9228	0.04263	0.06529	0.008131
LGTLTQK_2	h	aa	sp|O88990|ACTN3_MOUSE,sp|Q9JI91|ACTN2_MOUSE,DECOY_sp|Q9ES56|TPPC4_MOUSE	11	0.08377	0.9888	0.01187	0.03446	0.008181
LGVEFDEITADDRK_3	h	aa	sp|P04117|FABP4_MOUSE	10	0.08525	0.9848	0.01228	0.03694	0.008959
LGVTADDVK_2	h	aa	sp|P14152|MDHC_MOUSE	11	0.07469	0.9855	0.01424	0.03773	0.00786
LGWSIGPAHLIK_3	h	aa	sp|Q71RI9|KAT3_MOUSE	10	0.01774	0.9339	0.009287	0.03212	0.001917
LGWVRPDLGQLSK_2	h	aa	sp|Q9DCJ5|NDUA8_MOUSE	11	0.03163	0.9608	0.01942	0.04407	0.003849
LGWVRPDLGQLSK_3	h	aa	sp|Q9DCJ5|NDUA8_MOUSE	10	0.04559	0.9697	0.01284	0.03777	0.004831
LHDALSAK_2	h	aa	sp|P97807|FUMH_MOUSE	11	0.06233	0.9381	0.04381	0.06619	0.01153
LHEATDYPWRPALSPFEFQK_4	h	aa	sp|P02468|LAMC1_MOUSE	11	0.0175	0.9466	0.00741	0.02722	0.001613
LHEPAVLYNLK_2	h	aa	sp|Q02566|MYH6_MOUSE,sp|Q5SX39|MYH4_MOUSE,sp|Q5SX40|MYH1_MOUSE,sp|Q91Z83|MYH7_MOUSE	11	0.05065	0.912	0.09439	0.09716	0.01354
LHEPAVLYNLK_3	h	aa	sp|Q02566|MYH6_MOUSE,sp|Q5SX39|MYH4_MOUSE,sp|Q5SX40|MYH1_MOUSE,sp|Q91Z83|MYH7_MOUSE	11	0.05709	0.9738	0.02439	0.04938	0.007796
LHGGTPANFLDVGGGATVQQVTEAFK_3	h	aa	sp|Q9Z2I9|SUCB1_MOUSE	11	0.0478	0.9851	0.009396	0.03065	0.004042
LHHVSSLAWLDEHTLVTTSHDASVK_5	h	aa	sp|O88342|WDR1_MOUSE	9	0.1108	0.9756	0.03312	0.06434	0.02213
LHIIEVGTPPTGNQPFPK_3	h	aa	sp|Q68FD5|CLH1_MOUSE	8	0.09373	0.9369	0.05455	0.08827	0.02383
LHNMIVDLDNVVK_3	h	aa	sp|Q8CAQ8|MIC60_MOUSE	11	0.03758	0.9793	0.01073	0.03275	0.003366
LHPEDFPEK_2	h	aa	sp|Q9CQ54|NDUC2_MOUSE	10	0.0839	0.9557	0.04359	0.06959	0.01656
LHPEDFPEK_3	h	aa	sp|Q9CQ54|NDUC2_MOUSE	10	0.04055	0.9396	0.01463	0.04032	0.004618
LHSAPAVQTK_3	h	aa	sp|Q99JY0|ECHB_MOUSE	10	0.08311	0.9819	0.01835	0.04515	0.01062
LIALLEVLSQK_2	h	aa	sp|Q80X90|FLNB_MOUSE,sp|Q8BTM8|FLNA_MOUSE,sp|Q8VHX6|FLNC_MOUSE	11	0.2404	0.9711	0.04676	0.06838	0.05529
LIALLEVLSQK_3	h	aa	sp|Q80X90|FLNB_MOUSE,sp|Q8BTM8|FLNA_MOUSE,sp|Q8VHX6|FLNC_MOUSE	11	0.08497	0.9323	0.06851	0.08277	0.02
LIASVADDEAAVPNNK_2	h	aa	sp|P16125|LDHB_MOUSE	11	0.1157	0.977	0.0312	0.05585	0.01864
LIASVADDEAAVPNNK_3	h	aa	sp|P16125|LDHB_MOUSE	9	0.08444	0.9234	0.08442	0.1027	0.02463
LIAVVVPDVESLPSWAQK_2	h	aa	sp|P41216|ACSL1_MOUSE	11	0.07105	0.9638	0.03705	0.06087	0.01203
LIAVVVPDVESLPSWAQK_3	h	aa	sp|P41216|ACSL1_MOUSE	11	0.06733	0.9319	0.07147	0.08454	0.01583
LICCDILDVLDK_2	h	aa	sp|P62259|1433E_MOUSE	11	0.1669	0.9781	0.02992	0.0547	0.02767
LIDDHFLFDK_3	h	aa	sp|Q6P8J7|KCRS_MOUSE	11	0.04603	0.9644	0.02646	0.05144	0.006553
LIDDHFLFDKPVSPLLTC_3	h	aa	sp|Q6P8J7|KCRS_MOUSE	11	0.05799	0.9659	0.02326	0.04823	0.007748
LIDDHFLFDKPVSPLLTCAGM_3	h	aa	sp|Q6P8J7|KCRS_MOUSE	11	0.05857	0.9469	0.03299	0.05744	0.009331
LIDDHFLFDKPVSPLLTCAGMAR_3	h	aa	sp|Q6P8J7|KCRS_MOUSE	11	0.05686	0.943	0.04014	0.06336	0.009957
LIDDMVAQVLK_2	h	aa	sp|P54071|IDHP_MOUSE	11	0.03226	0.9666	0.0153	0.03912	0.003476
LIDLHSPSEIVK_3	h	aa	sp|P60867|RS20_MOUSE	6	0.1056	0.9604	0.02808	0.07494	0.02484
LIEAVDNMLTNK_2	h	aa	sp|Q9EQP2|EHD4_MOUSE	11	0.2333	0.9676	0.05839	0.07641	0.05995
LIEGLVVK_2	h	aa	sp|A2ASS6|TITIN_MOUSE	11	0.07449	0.9804	0.02061	0.0454	0.009431
LIEGVLDFK_2	h	aa	sp|P47934|CACP_MOUSE	6	0.0403	0.9644	0.002051	0.02025	0.00324
LIEHQEYK_3	h	aa	sp|A2ASS6|TITIN_MOUSE	9	0.08946	0.9832	0.01464	0.04278	0.01108
LIENTDAACK_2	h	aa	sp|Q9DCM2|GSTK1_MOUSE	10	0.05439	0.9138	0.06074	0.08215	0.01231
LIEYCHSK_2	h	aa	sp|P45376|ALDR_MOUSE	11	0.04103	0.9472	0.02588	0.05087	0.005745
LIEYCHSK_3	h	aa	sp|P45376|ALDR_MOUSE	10	0.08528	0.9731	0.02646	0.05422	0.01316
LIFDNLK_2	h	aa	sp|Q64436|ATP4A_MOUSE,sp|Q6PIC6|AT1A3_MOUSE,sp|Q6PIE5|AT1A2_MOUSE,sp|Q8VDN2|AT1A1_MOUSE,sp|Q9WV27|AT1A4_MOUSE,sp|Q9Z1W8|AT12A_MOUSE	10	0.06478	0.9801	0.01388	0.03926	0.007087
LIFSTITSK_2	h	aa	sp|P54775|PRS6B_MOUSE	10	0.08271	0.9156	0.0855	0.09747	0.02279
LIFVAMK_2	h	aa	sp|Q3TMP8|TM38A_MOUSE	9	0.1199	0.9545	0.0565	0.08404	0.03078
LIGPNCPGVINPGECK_2	h	aa	sp|Q9WUM5|SUCA_MOUSE	11	0.03857	0.9865	0.007547	0.02747	0.002901
LIGVTEIEK_2	h	aa	sp|Q9D517|PLCC_MOUSE	9	0.08835	0.9614	0.04207	0.07252	0.01839
LIIENQEKPR_2	h	aa	sp|Q8K215|LYRM4_MOUSE	7	9.31E-04	0.9194	5.89E-05	0.003132	1.18E-04
LIIWDSYTTNK_2	h	aa	sp|P29387|GBB4_MOUSE,sp|P62874|GBB1_MOUSE,sp|P62880|GBB2_MOUSE	11	0.09198	0.9419	0.05989	0.07739	0.02054
LILDWVPYINGK_2	h	aa	sp|Q9CPX8|QCR10_MOUSE	11	0.06824	0.9843	0.01639	0.04049	0.007683
LILEQMQK_2	h	aa	sp|Q60864|STIP1_MOUSE	11	0.3051	0.9616	0.0644	0.08025	0.08507
LILPHVDVQLK_2	h	aa	sp|P54071|IDHP_MOUSE	11	0.03592	0.9918	0.003887	0.01972	0.001936
LILPVGPAGGNQMLEQYDK_2	h	aa	sp|P23506|PIMT_MOUSE	11	0.06706	0.9595	0.04139	0.06433	0.012
LIPADNEK_2	h	aa	sp|Q8BMF4|ODP2_MOUSE	9	0.02128	0.9916	5.39E-04	0.008205	7.85E-04
LISGEFIGALAMSEPNAGSDVVSMK_2	h	aa	sp|Q9JHI5|IVD_MOUSE	11	0.04242	0.96	0.0301	0.05487	0.006436
LISGEFIGALAMSEPNAGSDVVSMK_3	h	aa	sp|Q9JHI5|IVD_MOUSE	11	0.0374	0.9787	0.01135	0.03369	0.003445
LISLFQAMK_2	h	aa	sp|Q9QXS1|PLEC_MOUSE	9	0.03237	0.9806	0.006222	0.02789	0.002485
LISSDGHEFIVK_3	h	aa	sp|P83940|ELOC_MOUSE	10	0.1909	0.976	0.03727	0.06435	0.03829
LITEDVQGK_2	h	aa	sp|P97351|RS3A_MOUSE	10	0.05579	0.9926	0.005526	0.02478	0.003815
LITEEASK_2	h	aa	sp|Q9D6R2|IDH3A_MOUSE	11	0.0359	0.9848	0.007567	0.02751	0.0027
LITEEASKR_2	h	aa	sp|Q9D6R2|IDH3A_MOUSE	11	0.04133	0.9876	0.007222	0.02687	0.00306
LITLEQGK_2	h	aa	sp|Q9EQ20|MMSA_MOUSE	11	0.0444	0.9902	0.006428	0.02535	0.003129
LIVEGAVVEFVK_2	h	aa	sp|A2ASS6|TITIN_MOUSE	11	0.07628	0.9857	0.0149	0.0386	0.008229
LKDDEVAQLR_2	h	aa	sp|P16125|LDHB_MOUSE	11	0.1237	0.9831	0.02209	0.047	0.01693
LKDDEVAQLR_3	h	aa	sp|P16125|LDHB_MOUSE	11	0.05602	0.971	0.01841	0.04291	0.006635
LKEIVTNFLAGFEP_2	h	aa	sp|Q03265|ATPA_MOUSE	11	0.04566	0.9902	0.006075	0.02465	0.003118
LKENQEFVNFR_2	h	aa	sp|O55126|NIPS2_MOUSE	11	0.02777	0.9312	0.03174	0.05634	0.004426
LKENQEFVNFR_3	h	aa	sp|O55126|NIPS2_MOUSE	8	0.0352	0.9494	0.009684	0.03719	0.003838
LKENTEYNFR_3	h	aa	sp|A2ASS6|TITIN_MOUSE	11	0.07658	0.9877	0.01214	0.03484	0.007458
LKLPAVVTADLR_3	h	aa	sp|Q9DCW4|ETFB_MOUSE	11	0.04038	0.9922	0.004231	0.02057	0.002282
LKNELFQR_2	h	aa	sp|Q61425|HCDH_MOUSE	11	0.03808	0.9607	0.02163	0.04651	0.004846
LKPEQLGDISVGNVLEPGAGAVMAR_3	h	aa	sp|Q921H8|THIKA_MOUSE	11	0.09192	0.9286	0.1164	0.1079	0.02862
LKPGYLEATVDWFR_3	h	aa	sp|Q9D819|IPYR_MOUSE	11	0.1014	0.9291	0.1128	0.1062	0.03087
LKPNPSLLFSDVYQEMPAQLR_3	h	aa	sp|P50136|ODBA_MOUSE	7	0.2098	0.9946	0.004402	0.02709	0.01828
LKQEYFVVAATLQDIIR_3	h	aa	sp|Q8CI94|PYGB_MOUSE,sp|Q9WUB3|PYGM_MOUSE	11	0.1628	0.9725	0.0453	0.06731	0.03311
LLADPTGAFGK_2	h	aa	sp|P99029|PRDX5_MOUSE	11	0.05026	0.9748	0.01551	0.03938	0.005447
LLAELLK_2	h	aa	sp|Q6PB66|LPPRC_MOUSE,sp|Q91XT4|SC16B_MOUSE,DECOY_sp|B1AZI6|THOC2_MOUSE,DECOY_sp|O70133|DHX9_MOUSE,DECOY_sp|Q6UJY2|SL9C1_MOUSE	8	0.1127	0.9862	0.01032	0.03839	0.01245
LLAGITVK_2	h	aa	sp|A2ASS6|TITIN_MOUSE	11	0.07359	0.977	0.02416	0.04915	0.01008
LLALSQEHK_2	h	aa	sp|Q62234|MYOM1_MOUSE	11	0.1519	0.9293	0.08034	0.08963	0.04094
LLDFGSLSNLQVTQPTVGMNFK_2	h	aa	sp|P63276|RS17_MOUSE	11	0.1047	0.9497	0.08755	0.09357	0.02808
LLDFGSLSNLQVTQPTVGMNFK_3	h	aa	sp|P63276|RS17_MOUSE	11	0.1743	0.9383	0.1026	0.1013	0.0539
LLDLLEGLTGQK_2	h	aa	sp|P11531|DMD_MOUSE	11	0.05275	0.975	0.02214	0.04705	0.006829
LLEAASVSSK_2	h	aa	sp|E9Q557|DESP_MOUSE	10	0.272	0.9805	0.03632	0.06353	0.06443
LLEAQACTGGIIHPTTGQK_3	h	aa	sp|E9Q557|DESP_MOUSE	10	0.1958	0.9432	0.09859	0.1047	0.06436
LLEAQIATGGIIDPK_2	h	aa	sp|E9Q557|DESP_MOUSE	10	0.114	0.9654	0.03875	0.06562	0.02153
LLEAQLASGGVVDPVNSVFLPK_2	h	aa	sp|E9Q557|DESP_MOUSE	11	0.1687	0.9435	0.1193	0.1092	0.05597
LLELAVK_2	h	aa	sp|Q8VE38|OXND1_MOUSE,DECOY_sp|Q60773|CDN2D_MOUSE	6	0.06139	0.9868	0.00889	0.04217	0.007234
LLELVYGIK_2	h	aa	sp|Q60766|IRGM1_MOUSE	8	0.03693	0.9615	0.009138	0.03613	0.003856
LLEPLVTQVTTLVNTNSK_3	h	aa	sp|P26231|CTNA1_MOUSE	11	0.2219	0.9334	0.09849	0.09924	0.07259
LLEPVLLLGK_2	h	aa	sp|P14131|RS16_MOUSE	10	0.1222	0.9967	0.004703	0.02286	0.008116
LLERPPEFTLPLYNK_3	h	aa	sp|A2ASS6|TITIN_MOUSE	11	0.07781	0.9826	0.01813	0.04258	0.009279
LLETIDQLHLEFAK_2	h	aa	sp|Q9JI91|ACTN2_MOUSE	11	0.06435	0.9893	0.01029	0.03208	0.005756
LLETIDQLHLEFAK_3	h	aa	sp|Q9JI91|ACTN2_MOUSE	11	0.09568	0.9587	0.04043	0.06358	0.01749
LLFCTGK_2	h	aa	sp|Q60597|ODO1_MOUSE	7	0.1586	0.9028	0.04684	0.08836	0.04223
LLGEGYK_2	h	aa	sp|P05622|PGFRB_MOUSE	8	0.03983	0.9806	0.007483	0.03269	0.003573
LLGEINSVIDYVDDIK_2	h	aa	sp|Q60675|LAMA2_MOUSE	11	0.01752	0.9233	0.01658	0.04072	0.002415
LLGNMIVIVLGHHLGK_3	h	aa	sp|P02088|HBB1_MOUSE	11	0.02873	0.9179	0.03799	0.06163	0.004972
LLGNMIVIVLGHHLGK_4	h	aa	sp|P02088|HBB1_MOUSE	11	0.03628	0.9654	0.01926	0.04388	0.004352
LLGSLDIDHNQYK_2	h	aa	sp|Q02566|MYH6_MOUSE,sp|Q91Z83|MYH7_MOUSE	11	0.1005	0.9702	0.03539	0.05949	0.01715
LLGWIQNK_2	h	aa	sp|Q80X90|FLNB_MOUSE,sp|Q8BTM8|FLNA_MOUSE,sp|Q8VHX6|FLNC_MOUSE	10	0.1108	0.925	0.08412	0.09668	0.03076
LLIHQSLAGGIIGVK_3	h	aa	sp|P61979|HNRPK_MOUSE	11	0.4199	0.951	0.08667	0.0931	0.1565
LLILADMADVYK_2	h	aa	sp|P26231|CTNA1_MOUSE	11	0.5562	0.9295	0.1269	0.1126	0.2697
LLIVSNPVDILTYVAWK_2	h	aa	sp|P06151|LDHA_MOUSE	11	0.1387	0.9818	0.02484	0.04984	0.02071
LLIVSNPVDILTYVAWK_3	h	aa	sp|P06151|LDHA_MOUSE	11	0.1615	0.9402	0.07366	0.08582	0.04185
LLLAGYDDFNCNIWDAMK_2	h	aa	sp|P62880|GBB2_MOUSE	11	0.1182	0.9674	0.04689	0.06848	0.0234
LLLATMEALNGGK_2	h	aa	sp|P24549|AL1A1_MOUSE	7	0.173	0.9709	0.03731	0.07886	0.04769
LLLDGAPLIAIHK_3	h	aa	sp|Q3UGR5|HDHD2_MOUSE	11	0.06103	0.9661	0.03071	0.05541	0.009442
LLLDTFEYQGLVK_2	h	aa	sp|Q9CXS4|CENPV_MOUSE	10	0.03172	0.9595	0.01926	0.04626	0.00405
LLLEGVENK_2	h	aa	sp|P41216|ACSL1_MOUSE	11	0.02835	0.9869	0.004245	0.0206	0.001645
LLLIGDSGVGK_2	h	aa	sp|P55258|RAB8A_MOUSE,sp|P61027|RAB10_MOUSE,sp|P61028|RAB8B_MOUSE,sp|P62821|RAB1A_MOUSE,sp|Q6PHN9|RAB35_MOUSE,sp|Q8K386|RAB15_MOUSE,sp|Q9D1G1|RAB1B_MOUSE,sp|Q9DD03|RAB13_MOUSE	6	0.2655	0.9769	0.02367	0.0688	0.07668
LLLPGELAK_2	h	aa	sp|P10853|H2B1F_MOUSE,sp|P10854|H2B1M_MOUSE,sp|P70696|H2B1A_MOUSE,sp|Q64475|H2B1B_MOUSE,sp|Q64478|H2B1H_MOUSE,sp|Q64524|H2B2E_MOUSE,sp|Q64525|H2B2B_MOUSE,sp|Q6ZWY9|H2B1C_MOUSE,sp|Q8CGP0|H2B3B_MOUSE,sp|Q8CGP1|H2B1K_MOUSE,sp|Q8CGP2|H2B1P_MOUSE,sp|Q9D2U9|H2B3A_MOUSE	11	0.0111	0.9509	0.003232	0.01798	8.94E-04
LLLQAAPQFHPGYPLK_3	h	aa	sp|A2ASS6|TITIN_MOUSE	11	0.06525	0.9802	0.01988	0.04459	0.008104
LLLQLEATK_2	h	aa	sp|Q99KJ8|DCTN2_MOUSE	11	0.1199	0.9823	0.02606	0.05105	0.01773
LLLQVQHASK_3	h	aa	sp|P48962|ADT1_MOUSE,sp|P51881|ADT2_MOUSE	11	0.03841	0.9904	0.004746	0.02178	0.00229
[truncated: 25,550 more rows]
