# Supplementary material for: Harmonizing Labeling and Analytical Strategies to Obtain Protein Turnover Rates in Intact Adult Animals
Source: Mol Cell Proteomics. 2022 May 28;21(7):100252. doi: 10.1016/j.mcpro.2022.100252 (PMC9249856; doi:10.1016/j.mcpro.2022.100252)
Supplement: Supplemental Data S5 [file mmc6.zip › mcpro_100252_mmc6.tsv]

protein.id	organ	label	n_pep	WeightedRefit_k	WeightedRefit_R2	WeightedRefit_dk	UnweightedRefit_k	UnweightedRefit_R2	UnweightedRefit_dk	PeptideMedian_k	PeptideMedian_dk	PeptideHarmonicMean_k	PeptideHarmonicMean_dk
sp|A2A935|PRD16_MOUSE	h	aa	1	0.06748	0.9111	0.02082	0.06682	0.9062	0.02119	0.06682	0	0.06682	0
sp|A2AAJ9|OBSCN_MOUSE	h	aa	9	0.07856	0.9597	0.014	0.0749	0.9503	0.01477	0.08069	0.014440523999999998	0.07328015744793466	0.003955789290106282
sp|A2AMM0|CAVN4_MOUSE	h	aa	3	0.07829	0.9561	0.01618	0.07649	0.952	0.01648	0.08264	0.014825999999999992	0.07673153461521207	0.00959178151203108
sp|A2ASS6|TITIN_MOUSE	h	aa	433	0.06556	0.9288	0.01463	0.06452	0.9202	0.01526	0.06672	0.014603609999999996	0.059489329429273624	0.0015729105622382241
sp|A3KMP2|TTC38_MOUSE	h	aa	1	0.07819	0.9922	0.006681	0.07832	0.9923	0.006654	0.07832	0	0.07832	0
sp|A6X8Z5|RHG31_MOUSE	h	aa	1	0.09451	0.9913	0.009366	0.09412	0.9912	0.009359	0.09412	0	0.09412	0
sp|E9PV24|FIBA_MOUSE	h	aa	5	8.635	0.9009	34.32	7.763	0.8932	28.59	0.9295	0.27561533999999993	1.0842759447071637	0.22300437498600856
sp|E9Q401|RYR2_MOUSE	h	aa	22	0.1253	0.9309	0.03592	0.1251	0.9225	0.03797	0.12285	0.04783608899999999	0.1162805366409985	0.008852600865600406
sp|E9Q557|DESP_MOUSE	h	aa	25	0.2061	0.9285	0.07132	0.2084	0.9264	0.0735	0.2334	0.10200287999999999	0.18027538370956273	0.02258008876745149
sp|O08528|HXK2_MOUSE	h	aa	5	0.2398	0.9397	0.08271	0.2277	0.934	0.08162	0.1915	0.04284714000000001	0.2135411293250063	0.028738841719747204
sp|O08553|DPYL2_MOUSE	h	aa	2	0.107	0.9479	0.02525	0.1071	0.9436	0.02632	0.10725	0.005411490000000001	0.1071257808857809	0.003645772496345922
sp|O08638|MYH11_MOUSE	h	aa	1	0.05586	0.9216	0.01449	0.05189	0.9034	0.0149	0.05189	0	0.05189	0
sp|O08709|PRDX6_MOUSE	h	aa	5	0.09642	0.9468	0.02087	0.09087	0.9489	0.01939	0.08718	0.016931291999999997	0.08499920074766416	0.009711543075600114
sp|O08749|DLDH_MOUSE	h	aa	12	0.03612	0.9079	0.006657	0.03533	0.8512	0.008281	0.034015000000000004	0.005470794	0.033141607720606044	0.0038777078195944407
sp|O08756|HCD2_MOUSE	h	aa	4	0.0346	0.9654	0.003731	0.03445	0.9643	0.003775	0.033729999999999996	0.004662777	0.033728333599878084	0.00213704106986708
sp|O08788|DCTN1_MOUSE	h	aa	1	0.0346	0.9309	0.005078	0.03471	0.9238	0.005347	0.03471	0	0.03471	0
sp|O08917|FLOT1_MOUSE	h	aa	1	0.06151	0.9228	0.01361	0.06009	0.9179	0.01366	0.06009	0	0.06008999999999999	0
sp|O09111|NDUBB_MOUSE	h	aa	2	0.03582	0.9523	0.004312	0.03397	0.941	0.004557	0.0334	0.008065344	0.03251396407185629	0.005295687561404138
sp|O09131|GSTO1_MOUSE	h	aa	1	0.1304	0.9616	0.03068	0.1318	0.9609	0.03125	0.1318	0	0.1318	0
sp|O09161|CASQ2_MOUSE	h	aa	9	0.05927	0.9703	0.00766	0.05802	0.9664	0.007952	0.05901	0.009903767999999997	0.05343660782899379	0.004809688180703243
sp|O09167|RL21_MOUSE	h	aa	1	0.03837	0.928	0.006939	0.03774	0.923	0.007056	0.03774	0	0.03774	0
sp|O09174|AMACR_MOUSE	h	aa	1	0.04502	0.9135	0.01071	0.04527	0.9108	0.01094	0.04527	0	0.04527	0
sp|O35129|PHB2_MOUSE	h	aa	2	0.03162	0.9715	0.003056	0.03145	0.973	0.002961	0.031445	0.0023350949999999997	0.03136611225950072	0.001571048713904075
sp|O35143|ATIF1_MOUSE	h	aa	2	0.05594	0.949	0.009242	0.05488	0.9499	0.00897	0.051705	0.018762302999999998	0.04860763949327918	0.011896908960205939
sp|O35206|COFA1_MOUSE	h	aa	1	0.0636	0.9838	0.006882	0.06354	0.9833	0.006973	0.06354	0	0.06354	0
sp|O35215|DOPD_MOUSE	h	aa	3	0.05579	0.8266	0.01873	0.05417	0.8339	0.01776	0.04645	0.019184844	0.04789330221358178	0.01232064859399344
sp|O35308|MOT3_MOUSE	h	aa	1	0.1292	0.9902	0.01412	0.129	0.9901	0.01419	0.129	0	0.129	0
sp|O35343|IMA3_MOUSE	h	aa	1	0.3167	0.9677	0.08107	0.3175	0.9672	0.08191	0.3175	0	0.3175	0
sp|O35350|CAN1_MOUSE	h	aa	1	0.03711	0.9323	0.005767	0.03728	0.9316	0.005817	0.03728	0	0.03728	0
sp|O35459|ECH1_MOUSE	h	aa	7	0.2091	0.9593	0.05229	0.2024	0.9554	0.05237	0.2358	0.013639919999999979	0.20293397410427702	0.019984563895199505
sp|O35566|CD151_MOUSE	h	aa	1	0.4739	0.9696	0.1364	0.4797	0.9702	0.137	0.4797	0	0.47969999999999996	0
sp|O35643|AP1B1_MOUSE	h	aa	1	0.08508	0.9435	0.01368	0.08414	0.9428	0.01364	0.08414	0	0.08414	0
sp|O35658|C1QBP_MOUSE	h	aa	1	0.04557	0.9257	0.007836	0.04551	0.9255	0.007841	0.04551	0	0.04551	0
sp|O35678|MGLL_MOUSE	h	aa	1	0.1149	0.9615	0.01319	0.1151	0.9608	0.01333	0.1151	0	0.1151	0
sp|O35855|BCAT2_MOUSE	h	aa	3	0.05054	0.916	0.01004	0.0502	0.9166	0.00994	0.04569	0.0033358500000000026	0.049628353169207065	0.00573084291551191
sp|O35857|TIM44_MOUSE	h	aa	2	0.07697	0.9793	0.009394	0.07537	0.9796	0.009099	0.079535	0.018525087	0.07757202740931665	0.012186615734952054
sp|O35887|CALU_MOUSE	h	aa	1	0.3818	0.9504	0.1045	0.377	0.9526	0.1003	0.377	0	0.377	0
sp|O54724|CAVN1_MOUSE	h	aa	6	0.0699	0.9231	0.01575	0.06769	0.93	0.01456	0.06168	0.004885166999999993	0.0640706448269423	0.006396971359505864
sp|O54950|AAKG1_MOUSE	h	aa	2	0.1667	0.9599	0.04134	0.1765	0.9576	0.04543	0.16225	0.05048252999999999	0.15510422187981512	0.0325503775347162
sp|O55126|NIPS2_MOUSE	h	aa	4	0.03118	0.9544	0.00352	0.03052	0.9441	0.003827	0.030755	0.0026316150000000008	0.03089490058239213	0.0015016685857268787
sp|O55143|AT2A2_MOUSE	h	aa	24	0.1644	0.9485	0.04206	0.1583	0.9315	0.04652	0.1722	0.021720089999999994	0.15230019648812576	0.01148611027035579
sp|O70133|DHX9_MOUSE	h	aa	1	0.2265	0.9904	0.03024	0.2267	0.9897	0.03143	0.2267	0	0.2267	0
sp|O70250|PGAM2_MOUSE	h	aa	3	0.07436	0.9836	0.008414	0.07421	0.9827	0.008608	0.07343	0.0023573339999999913	0.07422400160251551	0.0017017581857286716
sp|O70251|EF1B_MOUSE	h	aa	1	0.1654	0.9264	0.05781	0.1698	0.92490000000000006	0.06016	0.1698	0	0.1698	0
sp|O70400|PDLI1_MOUSE	h	aa	2	0.133	0.9324	0.03058	0.1299	0.9205	0.0322	0.14235	0.03150525	0.13917780119423956	0.02077645434055209
sp|O70433|FHL2_MOUSE	h	aa	12	0.1795	0.9539	0.04368	0.1704	0.9428	0.04575	0.18655	0.03758391000000001	0.1715508909086397	0.014608561337626615
sp|O70435|PSA3_MOUSE	h	aa	1	0.1073	0.9268	0.03564	0.1079	0.925	0.03632	0.1079	0	0.1079	0
sp|O70468|MYPC3_MOUSE	h	aa	32	0.08264	0.9054	0.02182	0.08185	0.9095	0.0211	0.089295	0.019436885999999994	0.07545864363535727	0.00685105461651768
sp|O70548|TELT_MOUSE	h	aa	2	64.17	0.9226	1443	63.12	0.9231	1391	58.86	12.157320000000004	57.717628270472304	8.040852052631212
sp|O70622|RTN2_MOUSE	h	aa	2	0.07654	0.9746	0.01146	0.07624	0.9751	0.01132	0.07622999999999999	2.5204199999999486e-4	0.07622962088416635	1.699991545363778e-4
sp|O88342|WDR1_MOUSE	h	aa	5	0.1084	0.9642	0.02113	0.10780000000000001	0.9632	0.02132	0.1108	0.016753380000000005	0.10698307302118128	0.007601815482320617
sp|O88441|MTX2_MOUSE	h	aa	2	0.02654	0.914	0.004193	0.0263	0.9099	0.004264	0.02479	0.009799985999999997	0.023027511093182736	0.006140050356028151
sp|O88492|PLIN4_MOUSE	h	aa	5	0.1447	0.8142	0.07772	0.1375	0.7626	0.08301	0.2436	0.24611159999999999	0.09282845961391396	0.046886409667318184
sp|O88531|PPT1_MOUSE	h	aa	1	0.05236	0.965	0.007974	0.05203	0.9632	0.008129	0.05203	0	0.05203	0
sp|O88569|ROA2_MOUSE	h	aa	3	0.3837	0.9452	0.1359	0.3804	0.9444	0.1351	0.4079	0.20207837999999995	0.3766017295460719	0.07708421204556741
sp|O88587|COMT_MOUSE	h	aa	2	0.1892	0.9649	0.04315	0.1913	0.9643	0.04409	0.17385	0.053151209999999983	0.1664572907679034	0.0343255327813019
sp|O88685|PRS6A_MOUSE	h	aa	1	0.03413	0.9911	0.002067	0.03416	0.9903	0.002156	0.03416	0	0.03416	0
sp|O89023|TPP1_MOUSE	h	aa	1	0.07616	0.9061	0.02139	0.07677	0.9051	0.02169	0.07677	0	0.07677	0
sp|P00397|COX1_MOUSE	h	aa	4	0.06316	0.8768	0.01825	0.06449	0.8824	0.01818	0.07123	0.016797858	0.05887780944672831	0.014379471494514389
sp|P00405|COX2_MOUSE	h	aa	6	0.03521	0.9354	0.005439	0.03485	0.9369	0.005323	0.03442	0.006649460999999999	0.03426074886363122	0.002604440151063971
sp|P00416|COX3_MOUSE	h	aa	4	0.04655	0.9768	0.004907	0.04559	0.9716	0.005327	0.048135	0.0011045370000000037	0.04535920051431976	0.0029543817094304743
sp|P00493|HPRT_MOUSE	h	aa	1	0.08417	0.9211	0.02492	0.0821	0.9155	0.02504	0.0821	0	0.0821	0
sp|P00848|ATP6_MOUSE	h	aa	1	0.03616	0.9711	0.003925	0.03606	0.9703	0.003966	0.03606	0	0.03606	0
sp|P00920|CAH2_MOUSE	h	aa	2	0.02854	0.9544	0.00346	0.02893	0.9559	0.003441	0.02898	0.002164595999999999	0.02890644582470669	0.0014562943721211788
sp|P01837|IGKC_MOUSE	h	aa	3	0.1341	0.953	0.02742	0.1336	0.9545	0.02684	0.1419	0.010526459999999993	0.1347148246190386	0.010024062553690375
sp|P01872|IGHM_MOUSE	h	aa	3	0.5686	0.8881	0.3308	0.504	0.8858	0.2842	0.3478	0.09592421999999996	0.4295386486888704	0.1653148278768427
sp|P01942|HBA_MOUSE	h	aa	8	0.03565	0.7982	0.01058	0.03534	0.7566	0.01152	0.031035	0.009540531	0.03115484398885657	0.004399017015605626
sp|P02088|HBB1_MOUSE	h	aa	4	0.02922	0.9063	0.005221	0.02902	0.9045	0.005244	0.030845	0.005596815000000001	0.02746873982708531	0.004301114488637716
sp|P02468|LAMC1_MOUSE	h	aa	4	0.02289	0.8761	0.003764	0.02353	0.8683	0.003949	0.024765000000000002	0.009006794999999998	0.023190123099375792	0.0033992413221012124
sp|P02469|LAMB1_MOUSE	h	aa	4	0.01667	0.8814	0.00258	0.01658	0.8695	0.002699	0.015425000000000001	0.005270643000000001	0.014715615857377937	0.0024110513490622986
sp|P03888|NU1M_MOUSE	h	aa	2	0.0386	0.986	0.002823	0.03866	0.9858	0.002851	0.038675	0.0014455350000000002	0.038650420168067225	9.743803403714439e-4
sp|P03893|NU2M_MOUSE	h	aa	1	0.03612	0.9647	0.004453	0.03617	0.9639	0.004507	0.03617	0	0.03617	0
sp|P03911|NU4M_MOUSE	h	aa	6	0.03788	0.9331	0.006093	0.03709	0.9373	0.005775	0.036965	0.00808017	0.03637229664719366	0.0028992969514455903
sp|P03921|NU5M_MOUSE	h	aa	5	0.04122	0.984	0.003341	0.04097	0.9783	0.003868	0.04127	0.006508613999999997	0.03951312069175144	0.002593767912708404
sp|P03930|ATP8_MOUSE	h	aa	1	0.02315	0.9177	0.003769	0.02325	0.9156	0.003827	0.02325	0	0.02325	0
sp|P04117|FABP4_MOUSE	h	aa	4	0.09203	0.9829	0.01053	0.09095	0.9825	0.01054	0.09072	0.004647950999999998	0.09125317653983549	0.002881490575778673
sp|P04186|CFAB_MOUSE	h	aa	1	96.95	0.9353	3414	97.46	0.9342	3478	97.45	0	97.45	0
sp|P04247|MYG_MOUSE	h	aa	20	0.05212	0.9477	0.008466	0.04882	0.9202	0.009808	0.052855	0.007620563999999998	0.04612221104038437	0.0036993564524974492
sp|P05064|ALDOA_MOUSE	h	aa	4	0.1579	0.9794	0.02544	0.1561	0.9812	0.02401	0.1518	0.01971858000000001	0.15520519661815754	0.011724644859252687
sp|P05125|ANF_MOUSE	h	aa	3	4.698	0.9322	8.093	4.514	0.933	7.469	1.465	0.33210239999999996	1.680962387274372	0.4336742168166034
sp|P05201|AATC_MOUSE	h	aa	16	0.08994	0.965	0.01567	0.08787	0.9606	0.01614	0.08538	0.017161095	0.0812227012794495	0.007103377159943163
sp|P05202|AATM_MOUSE	h	aa	9	0.03658	0.9777	0.00314	0.03712	0.9664	0.00391	0.03682	0.002742809999999996	0.03706913243640631	6.932161754046891e-4
sp|P05622|PGFRB_MOUSE	h	aa	1	0.03974	0.9808	0.003548	0.03983	0.9806	0.003573	0.03983	0	0.03983	0
sp|P06151|LDHA_MOUSE	h	aa	13	0.1226	0.9464	0.02869	0.1208	0.9307	0.03208	0.1277	0.03795455999999997	0.10849626427979639	0.015464495384743154
sp|P06745|G6PI_MOUSE	h	aa	13	0.09129	0.9709	0.01483	0.09208	0.9638	0.01666	0.09098	0.012957924000000016	0.09171092167929223	0.004586719254200098
sp|P07309|TTHY_MOUSE	h	aa	1	93.14	0.9129	3663	91.9	0.9045	3735	91.9	0	91.9	0
sp|P07310|KCRM_MOUSE	h	aa	4	0.07042	0.9482	0.01349	0.06644	0.9312	0.01468	0.07231499999999999	0.007783650000000017	0.06561431332913548	0.007859453012123785
sp|P07356|ANXA2_MOUSE	h	aa	3	0.04378	0.924	0.008155	0.04251	0.911	0.008525	0.04073	0.012557622000000008	0.04143850818368642	0.007024268137541274
sp|P07724|ALBU_MOUSE	h	aa	22	0.3849	0.9437	0.1423	0.3554	0.9361	0.1346	0.37385	0.08732514000000001	0.34398562762090745	0.029031387769514312
sp|P07759|SPA3K_MOUSE	h	aa	2	1.164	0.952	0.6564	2.271	0.9349	2.33	2.0561	1.7463545399999998	1.3813038276348426	0.7913222988040859
sp|P07901|HS90A_MOUSE	h	aa	2	0.08475	0.9791	0.01178	0.08429	0.9743	0.01296	0.084835	0.002779874999999992	0.08479355926209703	0.001874084088129092
sp|P08113|ENPL_MOUSE	h	aa	3	0.2768	0.9013	0.1265	0.2796	0.9001	0.1288	0.4013	0.012009059999999993	0.25285500320450116	0.09511410922485188
sp|P08122|CO4A2_MOUSE	h	aa	1	0.01813	0.9849	0.001035	0.01813	0.985	0.001029	0.01813	0	0.01813	0
sp|P08228|SODC_MOUSE	h	aa	2	0.07737	0.9258	0.01771	0.07746	0.9264	0.01765	0.07880000000000001	0.021453222000000004	0.07614288197969543	0.013982074901601433
sp|P08249|MDHM_MOUSE	h	aa	12	0.03532	0.9691	0.003397	0.03344	0.9354	0.00467	0.034795	0.0010229939999999995	0.025815774422224262	0.004860945182777774
sp|P09055|ITB1_MOUSE	h	aa	3	0.07067	0.9759	0.00955	0.0697	0.9745	0.009679	0.06999	0.005841443999999999	0.06874923550630992	0.003192044462802029
sp|P09103|PDIA1_MOUSE	h	aa	6	0.226	0.9583	0.06293	0.2234	0.9469	0.0698	0.23365	0.05344772999999999	0.21637062207831514	0.01919707970294517
sp|P09411|PGK1_MOUSE	h	aa	11	0.0662	0.9542	0.01163	0.06205	0.9312	0.01343	0.0688	0.006894090000000002	0.05895908533755813	0.0065439286445630575
sp|P09528|FRIH_MOUSE	h	aa	2	0.1472	0.9684	0.03141	0.1427	0.962	0.03337	0.14365	0.01549316999999998	0.1428898016011138	0.010394698410940739
sp|P09541|MYL4_MOUSE	h	aa	3	0.1272	0.9582	0.02767	0.1238	0.9506	0.02913	0.1239	0.013343399999999991	0.12276359273124225	0.005758530944363573
sp|P09542|MYL3_MOUSE	h	aa	13	0.07931	0.9709	0.01223	0.07833	0.9501	0.01578	0.08347	0.010259591999999993	0.07821883773337669	0.004429352470593231
sp|P09671|SODM_MOUSE	h	aa	8	0.0364	0.8388	0.01018	0.03925	0.7703	0.01313	0.033955	0.003024504	0.03474656470481603	0.004083271667436756
sp|P0DN34|NDUB1_MOUSE	h	aa	2	0.03466	0.9734	0.003213	0.03332	0.9692	0.003338	0.03325	0.005871095999999999	0.03277837293233083	0.003903830280061054
sp|P10126|EF1A1_MOUSE	h	aa	1	0.2079	0.988	0.03118	0.208	0.9867	0.03285	0.208	0	0.20800000000000002	0
sp|P10493|NID1_MOUSE	h	aa	4	0.03721	0.7499	0.01346	0.04115	0.7788	0.0141	0.052065	0.010393026000000003	0.030186855791510647	0.013343105178843646
sp|P10518|HEM2_MOUSE	h	aa	2	0.1063	0.9484	0.02663	0.1028	0.9454	0.02649	0.10281	0.024151554	0.10022888824044353	0.015881028980029417
sp|P10605|CATB_MOUSE	h	aa	2	0.4478	0.8758	0.2318	0.3085	0.8031	0.1727	0.2964	0.33417804	0.12499257759784076	0.09505171049444436
sp|P10639|THIO_MOUSE	h	aa	1	0.0785	0.9336	0.01592	0.07832	0.9347	0.01574	0.07832	0	0.07832	0
sp|P10649|GSTM1_MOUSE	h	aa	6	0.08117	0.9689	0.01244	0.0788	0.968	0.01219	0.07982	0.009288488999999999	0.07918535736130382	0.004650545639494194
sp|P10922|H10_MOUSE	h	aa	2	0.01732	0.9705	0.001211	0.01715	0.9691	0.001233	0.01716	0.0021349439999999976	0.01703916083916084	0.0014298596508386706
sp|P11276|FINC_MOUSE	h	aa	1	5.528	0.9339	13.31	5.477	0.9301	13.45	5.477	0	5.477	0
sp|P11499|HS90B_MOUSE	h	aa	6	0.275	0.8956	0.1184	0.2537	0.8964	0.10780000000000001	0.23305	0.13172900999999998	0.21240426719455124	0.0493090227518218
sp|P11531|DMD_MOUSE	h	aa	7	0.05219	0.9356	0.01012	0.05134	0.9385	0.009735	0.05275	0.015804515999999994	0.048037661189626685	0.004918224095784549
sp|P11930|NUD19_MOUSE	h	aa	1	0.1612	0.9665	0.03103	0.1595	0.9689	0.02955	0.1595	0	0.1595	0
sp|P11983|TCPA_MOUSE	h	aa	1	9.829	0.911	39.87	9.505	0.9088	37.67	9.505	0	9.505	0
sp|P12367|KAP2_MOUSE	h	aa	2	0.03841	0.9356	0.00695	0.04088	0.9159	0.008494	0.040984999999999994	0.006382593	0.04053280956447481	0.004257502627182239
sp|P12382|PFKAL_MOUSE	h	aa	1	0.1957	0.9745	0.03523	0.1967	0.9727	0.03668	0.1967	0	0.1967	0
sp|P12787|COX5A_MOUSE	h	aa	9	0.03891	0.9419	0.005813	0.03842	0.9362	0.006009	0.03748	0.004180932000000004	0.03793342524884883	0.0021208287514197835
sp|P12970|RL7A_MOUSE	h	aa	3	0.08448	0.9041	0.02655	0.09454	0.9053	0.02993	0.1156	0.039288900000000015	0.08759743243155863	0.027640654394414738
sp|P13634|CAH1_MOUSE	h	aa	1	0.02622	0.9177	0.004486	0.02623	0.9171	0.004504	0.02623	0	0.02623	0
sp|P14094|AT1B1_MOUSE	h	aa	2	0.07219	0.9784	0.00899	0.07205	0.9778	0.009104	0.07211999999999999	0.004017845999999996	0.07201816833056018	0.002706173546531029
sp|P14131|RS16_MOUSE	h	aa	1	0.1222	0.9967	0.0080510000000000009	0.1222	0.9967	0.008116	0.1222	0	0.1222	0
sp|P14148|RL7_MOUSE	h	aa	2	0.1373	0.9545	0.0346	0.1417	0.9454	0.03936	0.14155	0.03447045	0.1377311197456729	0.022622737789381106
sp|P14152|MDHC_MOUSE	h	aa	9	0.07818	0.9668	0.0123	0.07598	0.9608	0.01294	0.07469	0.005381837999999991	0.07511990644545621	0.003147456783082779
sp|P14211|CALR_MOUSE	h	aa	3	0.2476	0.9652	0.06556	0.2548	0.9612	0.07132	0.2374	0.02001510000000002	0.25246828236760127	0.024567633698793553
sp|P14602|HSPB1_MOUSE	h	aa	2	0.2178	0.9756	0.04173	0.2175	0.9756	0.04169	0.21534999999999999	0.01875489000000001	0.21460691896912004	0.012606350243600517
sp|P14733|LMNB1_MOUSE	h	aa	1	0.003299	0.9256	3.299e-4	0.003278	0.9265	3.277e-4	0.003278	0	0.0032780000000000005	0
sp|P14824|ANXA6_MOUSE	h	aa	10	0.07997	0.7913	0.0348	0.08077	0.7942	0.03496	0.095625	0.05422609500000001	0.06083695755927115	0.018864844784627646
sp|P14869|RLA0_MOUSE	h	aa	2	0.06786	0.9677	0.01109	0.06938	0.967	0.01144	0.06954	0.012572448000000002	0.06850591314351454	0.008353899100618397
sp|P15116|CADH2_MOUSE	h	aa	3	0.06885	0.9082	0.01885	0.06926	0.9042	0.01937	0.06086	0.009696203999999995	0.067154024637954	0.011692753715937271
sp|P15508|SPTB1_MOUSE	h	aa	1	0.06304	0.9312	0.0165	0.06721	0.9193	0.01899	0.06721	0	0.06721	0
sp|P15626|GSTM2_MOUSE	h	aa	1	0.05192	0.9371	0.008086	0.05143	0.9387	0.007907	0.05143	0	0.05142999999999999	0
sp|P15864|H12_MOUSE	h	aa	1	0.03955	0.9878	0.0027	0.03952	0.9877	0.002708	0.03952	0	0.03952	0
sp|P16045|LEG1_MOUSE	h	aa	1	0.09773	0.9832	0.01276	0.09768	0.9825	0.01304	0.09768	0	0.09768	0
sp|P16125|LDHB_MOUSE	h	aa	18	0.1062	0.9209	0.02974	0.1043	0.9135	0.03051	0.11524999999999999	0.025070766	0.08779552734594093	0.01577180907614851
sp|P16332|MUTA_MOUSE	h	aa	9	0.06703	0.8875	0.02058	0.0674	0.8853	0.02089	0.07388	0.04108284599999999	0.06384029313200461	0.008423212885837018
sp|P16546|SPTN1_MOUSE	h	aa	17	0.05355	0.9328	0.00995	0.05175	0.9208	0.01044	0.04818	0.010215113999999999	0.04902366209902707	0.003642044985038037
sp|P16858|G3P_MOUSE	h	aa	12	0.1128	0.9499	0.02581	0.1053	0.9377	0.02677	0.11145	0.024055185000000003	0.09854651709157744	0.010942097539438003
sp|P17182|ENOA_MOUSE	h	aa	6	0.07193	0.8398	0.02535	0.0822	0.8058	0.03237	0.0892	0.068006862	0.0708716373483435	0.016868095298836358
sp|P17563|SBP1_MOUSE	h	aa	3	0.08633	0.9669	0.01415	0.08604	0.9642	0.01464	0.086	0.001008168	0.08606193355627835	4.5103785497969495e-4
sp|P17665|COX7C_MOUSE	h	aa	1	0.0426	0.9877	0.00309	0.04257	0.9879	0.003064	0.04257	0	0.04257	0
sp|P17710|HXK1_MOUSE	h	aa	1	0.03641	0.9861	0.002892	0.03641	0.9859	0.00292	0.03641	0	0.03641	0
sp|P17751|TPIS_MOUSE	h	aa	10	0.07359	0.9711	0.01059	0.07218	0.968	0.01092	0.07368	0.009051273000000009	0.07079892254099199	0.003884306944564001
sp|P18242|CATD_MOUSE	h	aa	4	0.1853	0.8807	0.06602	0.1944	0.8718	0.07277	0.2024	0.086027865	0.17270167610704715	0.05807727918359963
sp|P18572|BASI_MOUSE	h	aa	1	0.1275	0.9838	0.01422	0.1271	0.984	0.01408	0.1271	0	0.1271	0
sp|P18760|COF1_MOUSE	h	aa	2	0.1889	0.9751	0.0365	0.18	0.9703	0.03758	0.1758	0.03024504	0.1734327645051195	0.020125303730969504
sp|P19123|TNNC1_MOUSE	h	aa	4	0.0688	0.9019	0.01801	0.06915	0.8898	0.01918	0.07577500000000001	0.018213740999999995	0.06368991208929685	0.014814521264270733
sp|P19253|RL13A_MOUSE	h	aa	1	0.111	0.971	0.01957	0.1113	0.9704	0.01984	0.1113	0	0.1113	0
sp|P19258|MPV17_MOUSE	h	aa	1	0.04669	0.9697	0.00562	0.04666	0.9697	0.005609	0.04666	0	0.04666	0
sp|P19324|SERPH_MOUSE	h	aa	1	0.3882	0.949	0.1398	0.3811	0.9464	0.1394	0.3811	0	0.38110000000000005	0
sp|P19536|COX5B_MOUSE	h	aa	3	0.0353	0.8515	0.008019	0.03228	0.7911	0.008756	0.04115	4.299539999999979e-4	0.016777518791999714	0.009960998352185554
sp|P19783|COX41_MOUSE	h	aa	4	0.04081	0.9635	0.00497	0.04092	0.9534	0.005631	0.04016	0.0020978790000000043	0.04075941245998131	0.001609550604295324
sp|P20029|BIP_MOUSE	h	aa	5	0.1864	0.9409	0.05518	0.178	0.9381	0.05333	0.1557	0.14351567999999998	0.1185356633427977	0.04267416221362464
sp|P20108|PRDX3_MOUSE	h	aa	4	0.03656	0.9719	0.003544	0.03644	0.9706	0.003614	0.036235	0.0042847140000000054	0.036250158601456126	0.001947241182788294
sp|P20152|VIME_MOUSE	h	aa	6	0.08745	0.9585	0.01631	0.08561	0.9557	0.01641	0.08727	0.008309972999999998	0.07176419827516936	0.014388802326161944
sp|P21550|ENOB_MOUSE	h	aa	14	0.08224	0.9696	0.01286	0.0803	0.9669	0.01306	0.07916000000000001	0.010170636000000007	0.07892550950962651	0.0031354523783536053
sp|P21844|CMA1_MOUSE	h	aa	1	0.04032	0.9878	0.00287699999999999	0.04006	0.988	0.002833	0.04006	0	0.04006	0
sp|P21981|TGM2_MOUSE	h	aa	3	0.08385	0.9461	0.01838	0.07895	0.9399	0.01808	0.09036	0.018147024	0.07539134551631613	0.016384912128152188
sp|P22599|A1AT2_MOUSE	h	aa	1	9.361	0.9376	32.8	9.775	0.9307	37.81	9.775	0	9.775	0
sp|P23242|CXA1_MOUSE	h	aa	3	0.06557	0.8545	0.02276	0.07679	0.8113	0.03048	0.07036	0.03567135600000001	0.07094985442379953	0.02198213801183563
sp|P23492|PNPH_MOUSE	h	aa	1	0.07191	0.9225	0.01904	0.07075	0.9241	0.01843	0.07075	0	0.07075	0
sp|P23506|PIMT_MOUSE	h	aa	1	0.06687	0.9607	0.01179	0.06706	0.9595	0.012	0.06706	0	0.06706	0
sp|P23927|CRYAB_MOUSE	h	aa	2	0.3507	0.9704	0.08568	0.3508	0.97	0.0863	0.3508	0.005337359999999988	0.3507630558722919	0.003599620869841058
sp|P24472|GSTA4_MOUSE	h	aa	3	0.07047	0.9229	0.01585	0.06936	0.9227	0.01562	0.05813	0.015433866000000003	0.06249880844659866	0.01274920290079799
sp|P24527|LKHA4_MOUSE	h	aa	1	0.0725	0.9662	0.01125	0.07272	0.9635	0.01173	0.07272	0	0.07272	0
sp|P24549|AL1A1_MOUSE	h	aa	1	0.1727	0.9763	0.04296	0.173	0.9709	0.04769	0.173	0	0.173	0
sp|P25444|RS2_MOUSE	h	aa	3	0.2013	0.9038	0.07692	0.1629	0.8981	0.06109	0.1511	0.08579806200000002	0.14351997513819256	0.042770278351207544
sp|P26039|TLN1_MOUSE	h	aa	7	0.2701	0.9206	0.1107	0.2358	0.9215	0.09526	0.2377	0.05633880000000001	0.23079965580780118	0.019269692289875795
sp|P26040|EZRI_MOUSE	h	aa	1	0.1771	0.912	0.07729	0.1807	0.9003	0.08428	0.1807	0	0.1807	0
sp|P26041|MOES_MOUSE	h	aa	4	0.08623	0.8638	0.03079	0.08587	0.86240000000000006	0.0308	0.097175	0.04014139500000001	0.07907965940540425	0.02156801024351658
sp|P26231|CTNA1_MOUSE	h	aa	3	0.4244	0.901	0.2263	0.4242	0.8948	0.2332	0.5562	0.07546433999999992	0.3772814212743898	0.13223735172272727
sp|P26443|DHE3_MOUSE	h	aa	1	0.02444	0.9712	0.002149	0.02438	0.9713	0.002141	0.02438	0	0.02438	0
sp|P26883|FKB1A_MOUSE	h	aa	2	0.02157	0.8913	0.003688	0.02154	0.8844	0.003802	0.02231	0.006553092	0.021434320932317348	0.004246512708240372
sp|P27546|MAP4_MOUSE	h	aa	1	0.3007	0.9357	0.101	0.2914	0.9386	0.09498	0.2914	0	0.2914	0
sp|P27773|PDIA3_MOUSE	h	aa	2	0.2926	0.9119	0.1237	0.2881	0.9111	0.122	0.3359	0.21571829999999997	0.2728745459958321	0.11819960238878705
sp|P28271|ACOC_MOUSE	h	aa	1	0.06195	0.9264	0.01659	0.06225	0.92490000000000006	0.01684	0.06225	0	0.06225	0
sp|P28650|PURA1_MOUSE	h	aa	6	0.1011	0.9398	0.02401	0.1067	0.9228	0.02867	0.11324999999999999	0.030838080000000018	0.10168250510586642	0.011840712662312439
sp|P28654|PGS2_MOUSE	h	aa	3	0.1314	0.8306	0.05339	0.1361	0.8285	0.05616	0.171	0.09355205999999998	0.12669478548175814	0.046059606953588884
sp|P28656|NP1L1_MOUSE	h	aa	1	0.5555	0.9875	0.1018	0.5598	0.9876	0.1021	0.5598	0	0.5598	0
sp|P28665|MUG1_MOUSE	h	aa	1	0.5393	0.9582	0.2209	0.5378	0.9509	0.2383	0.5378	0	0.5378	0
sp|P29758|OAT_MOUSE	h	aa	4	0.1557	0.9242	0.04596	0.1445	0.9221	0.04312	0.15615	0.056931840000000025	0.14765495851731905	0.027670690117233793
sp|P30999|CTND1_MOUSE	h	aa	1	0.1955	0.9597	0.04261	0.1923	0.9515	0.04576	0.1923	0	0.1923	0
sp|P31001|DESM_MOUSE	h	aa	9	0.1212	0.9624	0.02402	0.1194	0.959	0.02464	0.1291	0.013936440000000027	0.11738964671245504	0.011025562556462623
sp|P31428|DPEP1_MOUSE	h	aa	1	0.1807	0.9742	0.03432	0.1784	0.9743	0.03375	0.1784	0	0.1784	0
sp|P31786|ACBP_MOUSE	h	aa	2	0.07593	0.9816	0.009052	0.07574	0.9805	0.009289	0.07576	0.0035434139999999943	0.07568460269271383	0.002387621441863594
sp|P32020|SCP2_MOUSE	h	aa	5	0.1889	0.8183	0.09133	0.1897	0.8114	0.09359	0.2626	0.03261720000000003	0.15386180200029198	0.06851449050262909
sp|P32067|LA_MOUSE	h	aa	1	0.002711	0.9547	2.023e-4	0.002708	0.955	2.017e-4	0.002708	0	0.002708	0
sp|P34914|HYES_MOUSE	h	aa	9	0.09685	0.9284	0.0247	0.08928	0.9049	0.02628	0.1096	0.010822980000000001	0.0837617493299612	0.0123123810557775
sp|P35282|RAB21_MOUSE	h	aa	1	0.2015	0.9721	0.0449	0.2005	0.9707	0.04574	0.2005	0	0.20050000000000004	0
sp|P35293|RAB18_MOUSE	h	aa	1	0.1427	0.9304	0.04483	0.1511	0.9168	0.05191	0.1511	0	0.1511	0
sp|P35441|TSP1_MOUSE	h	aa	1	0.5903	0.9194	0.4807	0.5228	0.9292	0.3532	0.5228	0	0.5228	0
sp|P35486|ODPA_MOUSE	h	aa	7	0.04695	0.9334	0.008168	0.05001	0.8527	0.01289	0.04822	0.011964582	0.04440598551269456	0.007870380817255655
sp|P35564|CALX_MOUSE	h	aa	1	0.1293	0.941	0.03842	0.1269	0.9414	0.03703	0.1269	0	0.1269	0
sp|P35700|PRDX1_MOUSE	h	aa	2	0.1863	0.9435	0.05169	0.1922	0.9401	0.05537	0.2046	0.08050518000000002	0.19018900293255134	0.050475380543683
sp|P38647|GRP75_MOUSE	h	aa	14	0.09185	0.9371	0.02242	0.08767	0.9199	0.02397	0.09816	0.017227812000000006	0.08300013524673693	0.009828689081936234
sp|P39447|ZO1_MOUSE	h	aa	1	0.1444	0.9579	0.03861	0.1422	0.9547	0.03925	0.1422	0	0.1422	0
sp|P40124|CAP1_MOUSE	h	aa	1	0.3776	0.9777	0.09922	0.3645	0.9749	0.09991	0.3645	0	0.3645	0
sp|P40142|TKT_MOUSE	h	aa	2	0.04452	0.8736	0.009738	0.04179	0.881	0.008804	0.040995000000000004	0.014744456999999997	0.03858243688254665	0.00935973496272537
sp|P40630|TFAM_MOUSE	h	aa	1	0.005735	0.9524	4.465e-4	0.005734	0.9518	4.492e-4	0.005734	0	0.005734	0
sp|P41105|RL28_MOUSE	h	aa	1	0.1035	0.9542	0.01356	0.1033	0.9553	0.01337	0.1033	0	0.1033	0
sp|P41216|ACSL1_MOUSE	h	aa	13	0.05529	0.936	0.01066	0.05681	0.9365	0.01094	0.05885	0.008524949999999996	0.054758351665398323	0.004592170669743955
sp|P42125|ECI1_MOUSE	h	aa	5	0.03756	0.9609	0.004437	0.03761	0.9576	0.004625	0.03511	0.0024314639999999934	0.03708919546173427	0.002532108008032999
sp|P42669|PURA_MOUSE	h	aa	1	0.04944	0.9862	0.004104	0.04944	0.9861	0.004118	0.04944	0	0.04944	0
sp|P42925|PXMP2_MOUSE	h	aa	3	0.1369	0.9631	0.02997	0.1208	0.9489	0.03024	0.1543	0.02001510000000002	0.12240448268269148	0.02929536679829181
sp|P42932|TCPQ_MOUSE	h	aa	1	0.1919	0.9755	0.04115	0.1918	0.9753	0.04135	0.1918	0	0.1918	0
sp|P43274|H14_MOUSE	h	aa	1	0.01264	0.9884	5.617e-4	0.01264	0.9883	5.662e-4	0.01264	0	0.012640000000000002	0
sp|P45376|ALDR_MOUSE	h	aa	9	0.06612	0.957	0.01114	0.06497	0.9464	0.01223	0.06365	0.009058685999999996	0.0632440954950108	0.0050797247382475584
sp|P45591|COF2_MOUSE	h	aa	2	0.1011	0.9525	0.02385	0.1016	0.9537	0.02365	0.102125	0.009303314999999993	0.1017394369645043	0.006251309345921801
sp|P45952|ACADM_MOUSE	h	aa	11	0.05465	0.9611	0.008027	0.05167	0.9429	0.009179	0.05613	0.0051149700000000025	0.051059555365510274	0.002575103072623108
sp|P46412|GPX3_MOUSE	h	aa	1	0.1655	0.9955	0.01402	0.1652	0.9954	0.01412	0.1652	0	0.1652	0
sp|P47738|ALDH2_MOUSE	h	aa	8	0.1177	0.9047	0.03439	0.09488	0.8078	0.0392	0.11555	0.047220809999999995	0.052483598880131044	0.02377545178174275
sp|P47754|CAZA2_MOUSE	h	aa	1	0.08735	0.9668	0.01572	0.08771	0.9658	0.01604	0.08771	0	0.08771	0
sp|P47757|CAPZB_MOUSE	h	aa	2	0.06709	0.1557	0.03439	0.04304	0.1351	0.02747	0.07919749999999999	0.10467526649999997	0.016257217715205656	0.014492884418546133
sp|P47857|PFKAM_MOUSE	h	aa	12	0.1952	0.8841	0.08129	0.1845	0.8674	0.08088	0.2148	0.11482737000000003	0.13888121023031794	0.03924863640738781
sp|P47911|RL6_MOUSE	h	aa	2	0.1063	0.9864	0.01159	0.1073	0.9861	0.01182	0.107725	0.012565034999999994	0.10705825017405432	0.008422545093758275
sp|P47934|CACP_MOUSE	h	aa	14	0.04031	0.9414	0.006025	0.03974	0.9341	0.006288	0.040235	0.0047146680000000035	0.038112822695724254	0.0028743331486784512
sp|P47955|RLA1_MOUSE	h	aa	1	0.2585	0.9772	0.05871	0.2583	0.9758	0.0604	0.2583	0	0.2583	0
sp|P47962|RL5_MOUSE	h	aa	3	0.07651	0.9801	0.009611	0.07591	0.9785	0.009917	0.07433	0.008065344	0.06845997064201592	0.0076577349741196125
sp|P48024|EIF1_MOUSE	h	aa	1	54.64	0.9397	957.2	53.39	0.9343	954.1	53.39	0	53.39	0
sp|P48036|ANXA5_MOUSE	h	aa	2	0.0988	0.9227	0.02418	0.09937	0.9204	0.02467	0.11210999999999999	0.055879193999999986	0.09943908661136383	0.033430195115353695
sp|P48678|LMNA_MOUSE	h	aa	1	0.03639	0.9143	0.00704	0.03649	0.9093	0.007264	0.03649	0	0.03649	0
sp|P48722|HS74L_MOUSE	h	aa	1	0.2412	0.9892	0.03337	0.2398	0.9891	0.0333	0.2398	0	0.23979999999999999	0
sp|P48758|CBR1_MOUSE	h	aa	1	0.04456	0.9128	0.008028	0.04472	0.9109	0.008139	0.04472	0	0.044719999999999996	0
sp|P48771|CX7A2_MOUSE	h	aa	1	0.04513	0.9216	0.01078	0.04843	0.9125	0.01214	0.04843	0	0.04843	0
sp|P48772|COX8B_MOUSE	h	aa	1	0.03954	0.9889	0.002629	0.03945	0.9888	0.00264	0.03945	0	0.03945	0
sp|P48774|GSTM5_MOUSE	h	aa	1	0.08165	0.9231	0.02707	0.08312	0.9171	0.02852	0.08312	0	0.08312	0
sp|P48787|TNNI3_MOUSE	h	aa	5	0.1803	0.9622	0.0402	0.1746	0.9562	0.04168	0.1726	0.04536756000000002	0.17375654477740504	0.014176292889614816
sp|P48962|ADT1_MOUSE	h	aa	2	0.03864	0.9911	0.002215	0.03844	0.9905	0.002281	0.03845	9.340379999999979e-4	0.03843967750325097	6.298308667632792e-4
sp|P49722|PSA2_MOUSE	h	aa	1	0.08066	0.9381	0.02036	0.08061	0.938	0.02037	0.08061	0	0.08061	0
sp|P49813|TMOD1_MOUSE	h	aa	2	0.2009	0.9432	0.06012	0.1983	0.9432	0.05907	0.22585	0.06412245	0.21756767766216514	0.041663945357045117
sp|P49817|CAV1_MOUSE	h	aa	2	0.07447	0.9284	0.01518	0.07318	0.9296	0.01479	0.07291	0.017613288	0.07097426553284872	0.011564590241808295
sp|P50136|ODBA_MOUSE	h	aa	1	0.2097	0.9948	0.01803	0.2098	0.9946	0.01828	0.2098	0	0.20980000000000001	0
sp|P50171|DHB8_MOUSE	h	aa	2	0.03207	0.939	0.004878	0.03175	0.9384	0.00486	0.032105	0.0045589950000000014	0.03181047811867311	0.003046790849242169
sp|P50247|SAHH_MOUSE	h	aa	1	0.005133	0.9182	7.521e-4	0.005156	0.9163	7.613e-4	0.005156	0	0.005156	0
sp|P50285|FMO1_MOUSE	h	aa	1	0.1185	0.9753	0.01909	0.1175	0.9758	0.01873	0.1175	0	0.11750000000000001	0
sp|P50396|GDIA_MOUSE	h	aa	1	0.1005	0.951	0.02312	0.1021	0.9467	0.02448	0.1021	0	0.1021	0
sp|P50462|CSRP3_MOUSE	h	aa	3	0.1	0.9427	0.0228	0.09222	0.9343	0.02263	0.09929	0.032483766	0.09068243870329115	0.015944343494177126
sp|P50518|VATE1_MOUSE	h	aa	1	0.6955	0.9207	0.4074	0.697	0.9146	0.4242	0.697	0	0.697	0
sp|P50544|ACADV_MOUSE	h	aa	20	0.06986	0.9575	0.0115	0.06792	0.9516	0.01193	0.068385	0.01060059	0.06715814384653726	0.00272643720212376
sp|P50580|PA2G4_MOUSE	h	aa	2	0.05648	0.9221	0.01221	0.06598	0.8734	0.01832	0.070645	0.031735053000000006	0.06415941680232147	0.01943990822639523
sp|P50752|TNNT2_MOUSE	h	aa	10	0.1636	0.9597	0.03722	0.1583	0.9557	0.03761	0.16849999999999998	0.020608139999999994	0.14743097997132784	0.01493859752754703
sp|P51174|ACADL_MOUSE	h	aa	13	0.03936	0.9173	0.006906	0.03869	0.9057	0.007239	0.03709	0.005782140000000001	0.03605095901097338	0.0029222819301771316
sp|P51410|RL9_MOUSE	h	aa	2	0.1245	0.9627	0.02825	0.125	0.9627	0.02838	0.1252	0.004299539999999989	0.12513282747603835	0.002898444086905036
sp|P51660|DHB4_MOUSE	h	aa	3	0.1737	0.9415	0.05337	0.2137	0.9274	0.07774	0.1604	0.054411419999999974	0.17342818731256313	0.04487497155411327
sp|P51667|MLRV_MOUSE	h	aa	12	0.07117	0.9404	0.01399	0.06763	0.9378	0.01358	0.0686	0.009258837	0.06529832683365992	0.004442129043541364
sp|P51881|ADT2_MOUSE	h	aa	4	0.05515	0.9533	0.007971	0.05382	0.9498	0.008056	0.05379	0.013803006000000003	0.05115941618419794	0.006381779552254519
sp|P51885|LUM_MOUSE	h	aa	2	0.03149	0.9576	0.00352	0.03117	0.9581	0.003467	0.031385	0.006263985000000001	0.03081623705591844	0.004148434015015308
sp|P52196|THTR_MOUSE	h	aa	1	0.05362	0.9943	0.002974	0.05353	0.9943	0.00297	0.05353	0	0.05353	0
sp|P52480|KPYM_MOUSE	h	aa	14	0.1426	0.9634	0.03066	0.1342	0.9411	0.03613	0.14375	0.028614180000000017	0.11639094733908618	0.01395995467679871
sp|P52503|NDUS6_MOUSE	h	aa	6	0.07949	0.9738	0.01123	0.07797	0.9724	0.01128	0.07519999999999999	0.006011942999999984	0.07770114825630997	0.0037821860650969936
sp|P52825|CPT2_MOUSE	h	aa	8	0.05873	0.8801	0.01661	0.05756	0.873	0.01672	0.04795	0.018221154	0.05067290474218668	0.0074270111272650464
sp|P53026|RL10A_MOUSE	h	aa	2	0.1028	0.9792	0.01595	0.1028	0.9771	0.01672	0.1028	7.413000000000006e-4	0.10279756809338521	4.999881716604334e-4
sp|P53395|ODB2_MOUSE	h	aa	7	0.0438	0.9025	0.009787	0.04368	0.9034	0.00971	0.04043	0.00867321	0.043362796179610606	0.0034337818841254308
sp|P53986|MOT1_MOUSE	h	aa	1	0.134	0.991	0.01437	0.134	0.9906	0.01467	0.134	0	0.134	0
sp|P54071|IDHP_MOUSE	h	aa	14	0.03391	0.9732	0.00301	0.03281	0.9603	0.003553	0.032885	0.003951129000000001	0.032612967889790324	0.0010835662991954056
sp|P54116|STOM_MOUSE	h	aa	1	0.08114	0.9749	0.01538	0.08135	0.9749	0.01543	0.08135	0	0.08135	0
sp|P54310|LIPS_MOUSE	h	aa	1	0.1649	0.9595	0.04305	0.1669	0.9574	0.04478	0.1669	0	0.1669	0
sp|P54775|PRS6B_MOUSE	h	aa	2	0.0925	0.9069	0.0276	0.1133	0.9012	0.03473	0.120855	0.05655377699999999	0.10881543999007075	0.034344999862821135
sp|P54822|PUR8_MOUSE	h	aa	2	0.09623	0.9594	0.01549	0.09597	0.9585	0.01563	0.09572	5.337359999999988e-4	0.09571864605098204	3.599949078390414e-4
sp|P55096|ABCD3_MOUSE	h	aa	1	0.1881	0.9586	0.05111	0.1872	0.9581	0.05105	0.1872	0	0.1872	0
sp|P55264|ADK_MOUSE	h	aa	3	0.1018	0.9378	0.02502	0.1109	0.9391	0.02702	0.1213	0.02120117999999999	0.09590682007083728	0.02418612519656127
sp|P56375|ACYP2_MOUSE	h	aa	1	0.08502	0.9775	0.01189	0.08458	0.9765	0.012070000000000001	0.08458	0	0.08458	0
sp|P56376|ACYP1_MOUSE	h	aa	1	0.04528	0.9844	0.003458	0.04523	0.9839	0.003513	0.04523	0	0.04523	0
sp|P56391|CX6B1_MOUSE	h	aa	1	0.05433	0.92	0.01198	0.05685	0.9045	0.01375	0.05685	0	0.056850000000000005	0
sp|P56392|CX7A1_MOUSE	h	aa	2	0.05972	0.9671	0.008478	0.06032	0.965	0.008844	0.060385	0.002231312999999999	0.06034749027076261	0.001504065129709329
sp|P56393|COX7B_MOUSE	h	aa	1	0.04642	0.9929	0.002438	0.04609	0.9929	0.002424	0.04609	0	0.04609	0
sp|P56394|COX17_MOUSE	h	aa	1	0.276	0.95	0.08166	0.2778	0.949	0.08307	0.2778	0	0.2778	0
sp|P56399|UBP5_MOUSE	h	aa	2	0.1491	0.9541	0.03516	0.1198	0.9312	0.0333	0.12931	0.06240263399999999	0.11560983682623156	0.03763063979596385
sp|P56480|ATPB_MOUSE	h	aa	12	0.03584	0.9383	0.005007	0.03557	0.9182	0.005727	0.03689	0.004692428999999996	0.034840871478463514	0.0020067960716039462
sp|P56565|S10A1_MOUSE	h	aa	3	0.1411	0.9325	0.04244	0.1336	0.9168	0.04398	0.1516	0.02950374	0.13406348109616828	0.022735757985121174
sp|P57780|ACTN4_MOUSE	h	aa	1	0.1436	0.9401	0.03895	0.1411	0.9408	0.03805	0.1411	0	0.1411	0
sp|P58252|EF2_MOUSE	h	aa	10	0.2483	0.9364	0.08566	0.2522	0.9351	0.08795	0.2569	0.08554602000000001	0.22734843707252547	0.03415876911944001
sp|P58281|OPA1_MOUSE	h	aa	5	0.04239	0.9426	0.006837	0.04362	0.938	0.007347	0.04333	0.009696203999999995	0.042254284988426365	0.0036092130594795402
sp|P58771|TPM1_MOUSE	h	aa	5	0.1192	0.9802	0.01662	0.1189	0.9798	0.01675	0.1209	0.0020756399999999975	0.11877669108297194	0.0029831675978145094
sp|P59017|B2L13_MOUSE	h	aa	1	0.04057	0.9582	0.005951	0.04058	0.9571	0.00603	0.04058	0	0.04058	0
sp|P59325|IF5_MOUSE	h	aa	1	0.3225	0.9684	0.08129	0.3238	0.967	0.08348	0.3238	0	0.3238	0
sp|P60229|EIF3E_MOUSE	h	aa	1	0.1906	0.9522	0.05347	0.1938	0.9528	0.05432	0.1938	0	0.1938	0
sp|P60335|PCBP1_MOUSE	h	aa	2	0.4072	0.9585	0.1381	0.4029	0.9563	0.1393	0.4043	0.06360353999999999	0.39974790996784565	0.04241698080044663
sp|P60603|ROMO1_MOUSE	h	aa	1	0.06347	0.9683	0.01003	0.06362	0.9674	0.01019	0.06362	0	0.06362	0
sp|P60766|CDC42_MOUSE	h	aa	1	0.05513	0.9797	0.006952	0.05637	0.9813	0.0069	0.05637	0	0.05637	0
sp|P60867|RS20_MOUSE	h	aa	1	0.1058	0.9624	0.02425	0.1056	0.9604	0.02484	0.1056	0	0.10559999999999999	0
sp|P61089|UBE2N_MOUSE	h	aa	3	0.06917	0.9251	0.0199	0.09195	0.8952	0.03248	0.1126	2.965199999999879e-4	0.08267797160956222	0.022024467606629395
sp|P61161|ARP2_MOUSE	h	aa	1	0.08189	0.9727	0.01224	0.08178	0.9731	0.01214	0.08178	0	0.08178	0
sp|P61922|GABT_MOUSE	h	aa	2	0.0446	0.9477	0.006529	0.04424	0.9464	0.006562	0.043664999999999995	0.007524194999999999	0.04307515401351197	0.0050064446723594004
sp|P61971|NTF2_MOUSE	h	aa	1	0.1406	0.9409	0.03956	0.1417	0.9385	0.04064	0.1417	0	0.1417	0
sp|P61979|HNRPK_MOUSE	h	aa	5	0.453	0.9284	0.1894	0.4014	0.9294	0.1597	0.353	0.09918594000000001	0.38515248345756575	0.06477488294141685
sp|P61982|1433G_MOUSE	h	aa	7	0.1386	0.9396	0.03867	0.1364	0.9348	0.03936	0.1444	0.029355480000000017	0.1382151603932463	0.01642395539081318
sp|P62082|RS7_MOUSE	h	aa	1	0.1182	0.9368	0.0388	0.1194	0.9307	0.04108	0.1194	0	0.1194	0
sp|P62242|RS8_MOUSE	h	aa	1	0.09331	0.972	0.01647	0.09385	0.9722	0.0165	0.09385	0	0.09385	0
sp|P62259|1433E_MOUSE	h	aa	5	0.1374	0.9669	0.02719	0.1386	0.9656	0.02802	0.1411	0.035137619999999994	0.13792049144665458	0.010848968706539728
sp|P62264|RS14_MOUSE	h	aa	1	0.1242	0.9685	0.02668	0.125	0.9645	0.02855	0.125	0	0.125	0
sp|P62267|RS23_MOUSE	h	aa	3	0.07796	0.9234	0.01978	0.077	0.9255	0.01924	0.06123	0.002312855999999998	0.07078078559242434	0.012125830855217002
sp|P62281|RS11_MOUSE	h	aa	2	0.1221	0.9713	0.0227	0.1209	0.9699	0.02298	0.11964999999999999	0.016679249999999993	0.11859222732971166	0.01115054373137698
sp|P62301|RS13_MOUSE	h	aa	1	0.1224	0.9877	0.01463	0.1223	0.9877	0.01466	0.1223	0	0.1223	0
sp|P62315|SMD1_MOUSE	h	aa	1	0.05873	0.9714	0.008772	0.05885	0.97	0.009006	0.05885	0	0.05885	0
sp|P62320|SMD3_MOUSE	h	aa	1	0.1489	0.9826	0.02246	0.1494	0.9816	0.02317	0.1494	0	0.1494	0
sp|P62631|EF1A2_MOUSE	h	aa	6	0.1079	0.8834	0.0352	0.08509	0.7591	0.03955	0.10738	0.079830597	0.029404653415460863	0.0206694838511912
sp|P62702|RS4X_MOUSE	h	aa	2	0.1505	0.9365	0.04142	0.1533	0.9329	0.04342	0.1541	0.036620219999999995	0.1501409474367294	0.02406542116604294
sp|P62717|RL18A_MOUSE	h	aa	1	0.14	0.9867	0.01779	0.1404	0.9861	0.01821	0.1404	0	0.1404	0
sp|P62751|RL23A_MOUSE	h	aa	1	0.1065	0.9817	0.01314	0.1065	0.982	0.01301	0.1065	0	0.1065	0
sp|P62754|RS6_MOUSE	h	aa	1	0.1452	0.9233	0.05225	0.1455	0.9209	0.05314	0.1455	0	0.1455	0
sp|P62806|H4_MOUSE	h	aa	4	0.008991	0.8625	0.001132	0.008731	0.8623	0.001125	0.008281	0.0016056558000000008	0.008251241764243277	9.750131990995252e-4
sp|P62827|RAN_MOUSE	h	aa	2	0.1312	0.9645	0.02923	0.133	0.9642	0.02988	0.13095	0.020385749999999998	0.12950622374952273	0.013598400737349654
sp|P62830|RL23_MOUSE	h	aa	1	0.113	0.9181	0.04182	0.1111	0.9121	0.04254	0.1111	0	0.1111	0
sp|P62843|RS15_MOUSE	h	aa	2	0.09623	0.9142	0.0317	0.09078	0.914	0.0301	0.093475	0.032950785	0.0881906926985825	0.020968581387814884
sp|P62849|RS24_MOUSE	h	aa	1	0.178	0.9678	0.03785	0.1764	0.9678	0.03744	0.1764	0	0.1764	0
sp|P62852|RS25_MOUSE	h	aa	1	0.1566	0.9912	0.01605	0.1565	0.9908	0.01644	0.1565	0	0.1565	0
sp|P62874|GBB1_MOUSE	h	aa	1	0.04493	0.9163	0.008952	0.04443	0.9151	0.00893	0.04443	0	0.04443	0
sp|P62880|GBB2_MOUSE	h	aa	1	0.1182	0.9693	0.02271	0.1182	0.9674	0.0234	0.1182	0	0.1182	0
sp|P62897|CYC_MOUSE	h	aa	2	0.02999	0.914	0.004341	0.0272	0.8977	0.004386	0.026994999999999998	0.009392270999999997	0.025508345989998148	0.005986122313266837
sp|P62900|RL31_MOUSE	h	aa	1	0.153	0.9699	0.03244	0.152	0.9694	0.03244	0.152	0	0.152	0
sp|P62908|RS3_MOUSE	h	aa	1	0.08763	0.9436	0.02301	0.08646	0.9402	0.02329	0.08646	0	0.08646	0
sp|P62918|RL8_MOUSE	h	aa	1	0.07977	0.9383	0.02189	0.07954	0.9349	0.02241	0.07954	0	0.07954	0
sp|P62962|PROF1_MOUSE	h	aa	3	0.1803	0.9536	0.04851	0.1611	0.9422	0.04746	0.1894	0.03543413999999996	0.15822059351067383	0.03372364880856433
sp|P63017|HSP7C_MOUSE	h	aa	12	0.1597	0.9062	0.05439	0.1643	0.916	0.05312	0.19115	0.04277300999999998	0.13377669967935352	0.03221805887729283
sp|P63028|TCTP_MOUSE	h	aa	1	0.2598	0.9503	0.08728	0.2535	0.9466	0.08814	0.2535	0	0.2535	0
sp|P63030|MPC1_MOUSE	h	aa	2	0.08383	0.9774	0.01138	0.08048	0.9763	0.0111	0.080985	0.011171391	0.08028392912267704	0.007469771018575924
sp|P63038|CH60_MOUSE	h	aa	16	0.03749	0.9629	0.004278	0.03769	0.9557	0.004705	0.038209999999999994	0.004084563	0.03706778620441377	0.0015455880761044895
sp|P63101|1433Z_MOUSE	h	aa	4	0.15310000000000001	0.945	0.03948	0.1492	0.9475	0.03753	0.137	0.009192120000000015	0.14847591643296398	0.01806566734411317
sp|P63242|IF5A1_MOUSE	h	aa	2	0.1844	0.9601	0.05042	0.1964	0.9446	0.06441	0.202	0.039288900000000015	0.19852351485148512	0.02604392645328891
sp|P63276|RS17_MOUSE	h	aa	2	0.1418	0.9293	0.04648	0.1332	0.9263	0.04389	0.1395	0.051594480000000005	0.13081870967741938	0.03263434477974332
sp|P63323|RS12_MOUSE	h	aa	1	0.1142	0.947	0.023	0.1142	0.9474	0.0229	0.1142	0	0.1142	0
sp|P63325|RS10_MOUSE	h	aa	1	0.1473	0.9869	0.01986	0.1477	0.9866	0.02017	0.1477	0	0.1477	0
sp|P67778|PHB_MOUSE	h	aa	4	0.04033	0.9384	0.00594	0.03954	0.9326	0.006082	0.035835	0.010548699	0.034958530267807285	0.004792248245145553
sp|P68040|RACK1_MOUSE	h	aa	2	0.2509	0.947	0.07858	0.2509	0.9417	0.08244	0.2507	0.028317659999999988	0.2492448344635022	0.01898913577284758
sp|P68368|TBA4A_MOUSE	h	aa	1	0.1326	0.9827	0.01955	0.1324	0.9829	0.01945	0.1324	0	0.1324	0
sp|P68372|TBB4B_MOUSE	h	aa	1	0.05842	0.9892	0.004642	0.05837	0.9893	0.004629	0.05837	0	0.058370000000000005	0
sp|P68510|1433F_MOUSE	h	aa	2	0.192	0.9342	0.06301	0.175	0.9262	0.05951	0.1775	0.08287734	0.1598954366197183	0.05035580229319579
sp|P70168|IMB1_MOUSE	h	aa	3	0.0774	0.8822	0.02145	0.1004	0.8417	0.03305	0.1121	0.073225614	0.10115112177524149	0.03331515790739593
sp|P70296|PEBP1_MOUSE	h	aa	4	0.07353	0.953	0.01297	0.07319	0.9497	0.01335	0.0732	0.010726610999999997	0.07289095459431985	0.004442543430401909
sp|P70349|HINT1_MOUSE	h	aa	2	0.07565	0.9741	0.01047	0.0758	0.9733	0.01064	0.076115	0.007998626999999996	0.07573260461144321	0.00536789597160528
sp|P70404|IDHG1_MOUSE	h	aa	3	0.08314	0.9818	0.01031	0.08316	0.9819	0.01028	0.08135	0.001260210000000005	0.08311314896903095	0.0022645097647748295
sp|P70414|NAC1_MOUSE	h	aa	2	0.1596	0.9334	0.05014	0.1726	0.9119	0.06298	0.16765000000000002	0.051372089999999995	0.1604885177453027	0.03316986066134649
sp|P70670|NACAM_MOUSE	h	aa	8	0.08262	0.8233	0.03869	0.1054	0.8236	0.04998	0.11587	0.107725716	0.06446288447853128	0.01915055782836913
sp|P70695|F16P2_MOUSE	h	aa	1	0.1037	0.9866	0.01402	0.1041	0.9882	0.01319	0.1041	0	0.1041	0
sp|P80313|TCPH_MOUSE	h	aa	1	0.2075	0.9647	0.05909	0.2111	0.9645	0.06074	0.2111	0	0.2111	0
sp|P80314|TCPB_MOUSE	h	aa	2	0.1638	0.9595	0.04338	0.1641	0.9593	0.04361	0.16215000000000002	0.017124029999999985	0.16132728954671602	0.011491398052818807
sp|P80315|TCPD_MOUSE	h	aa	1	0.2111	0.9677	0.05515	0.2116	0.966	0.05679	0.2116	0	0.2116	0
sp|P80316|TCPE_MOUSE	h	aa	2	0.2889	0.9479	0.099	0.2878	0.9459	0.1004	0.29205000000000003	0.05107557000000001	0.2879863037151173	0.03397064941957129
sp|P80317|TCPZ_MOUSE	h	aa	1	0.1589	0.9711	0.03408	0.1586	0.9712	0.03401	0.1586	0	0.1586	0
sp|P80318|TCPG_MOUSE	h	aa	1	0.07674	0.9948	0.005889	0.07573	0.9941	0.006237	0.07573	0	0.07573	0
sp|P82198|BGH3_MOUSE	h	aa	1	0.1221	0.9673	0.04086	0.1183	0.9495	0.04995	0.1183	0	0.1183	0
sp|P82347|SGCD_MOUSE	h	aa	1	0.05334	0.9359	0.01198	0.05365	0.9323	0.01238	0.05365	0	0.05365	0
sp|P83940|ELOC_MOUSE	h	aa	2	0.1429	0.9242	0.04819	0.1288	0.913	0.04548	0.141315	0.07351472099999998	0.1239164773732442	0.04348015801968873
sp|P85094|ISC2A_MOUSE	h	aa	1	0.01047	0.983	5.505e-4	0.01043	0.9839	5.345e-4	0.01043	0	0.01043	0
sp|P97315|CSRP1_MOUSE	h	aa	1	0.1784	0.9806	0.0282	0.1777	0.9807	0.02801	0.1777	0	0.1777	0
sp|P97351|RS3A_MOUSE	h	aa	1	0.05593	0.9927	0.003782	0.05579	0.9926	0.003815	0.05579	0	0.05578999999999999	0
sp|P97371|PSME1_MOUSE	h	aa	2	0.225	0.9362	0.07631	0.2073	0.9217	0.07517	0.20205	0.11971994999999998	0.16977797574857711	0.0678523709066944
sp|P97429|ANXA4_MOUSE	h	aa	1	0.08232	0.9592	0.01482	0.08304	0.9615	0.01455	0.08304	0	0.08304	0
sp|P97443|SMYD1_MOUSE	h	aa	3	0.05512	0.9568	0.008375	0.05181	0.9513	0.008333	0.04789	0.021127049999999998	0.04522436813650411	0.008360037480574473
sp|P97447|FHL1_MOUSE	h	aa	4	0.152	0.9246	0.04817	0.1453	0.9197	0.04746	0.14834999999999998	0.047613698999999995	0.13895520422429436	0.022057957054325283
sp|P97449|AMPN_MOUSE	h	aa	1	0.06118	0.9151	0.01531	0.06048	0.9135	0.01524	0.06048	0	0.06048	0
sp|P97450|ATP5J_MOUSE	h	aa	3	0.03805	0.9674	0.004096	0.03762	0.9664	0.004105	0.03922	0.006493788000000003	0.03713562305129826	0.0038762916716727942
sp|P97807|FUMH_MOUSE	h	aa	14	0.04038	0.9561	0.005179	0.04089	0.9415	0.006063	0.03858	0.004054911000000001	0.04005412018664655	0.0019397756457576795
sp|P97823|LYPA1_MOUSE	h	aa	1	0.06371	0.9085	0.01825	0.06303	0.9006	0.01884	0.06303	0	0.06303	0
sp|P98192|GNPAT_MOUSE	h	aa	1	0.1773	0.9676	0.04044	0.1743	0.9657	0.04075	0.1743	0	0.1743	0
sp|P99024|TBB5_MOUSE	h	aa	1	0.0923	0.9477	0.02103	0.09213	0.9472	0.02108	0.09213	0	0.09213	0
sp|P99027|RLA2_MOUSE	h	aa	2	0.3775	0.9418	0.1445	0.3779	0.9393	0.1477	0.39470000000000005	0.1423296	0.37135062072460095	0.09032090091097464
sp|P99028|QCR6_MOUSE	h	aa	1	0.03509	0.954	0.003854	0.03497	0.9523	0.003914	0.03497	0	0.03497	0
sp|P99029|PRDX5_MOUSE	h	aa	4	0.04889	0.9632	0.006313	0.04882	0.96	0.006577	0.049210000000000004	0.0011638410000000014	0.048792715875404805	8.117897430851858e-4
sp|Q00623|APOA1_MOUSE	h	aa	3	67.69	0.9425	1627	66.85	0.9358	1677	51.95	3.024504000000009	57.02360347958848	6.888010018628006
sp|Q01768|NDKB_MOUSE	h	aa	3	0.1005	0.9876	0.01093	0.1001	0.9876	0.01089	0.09705	0.0018235979999999925	0.09994456580745484	0.0036614215032909816
sp|Q01853|TERA_MOUSE	h	aa	14	0.2232	0.9211	0.082170000000000007	0.2183	0.9078	0.08594	0.2404	0.11134326	0.20400179637825702	0.028246574147726525
sp|Q02053|UBA1_MOUSE	h	aa	3	0.08396	0.9345	0.02115	0.08243	0.9308	0.02127	0.07836	0.015048389999999988	0.08205018728238464	0.010899996597030559
sp|Q02257|PLAK_MOUSE	h	aa	7	0.05994	0.9277	0.01308	0.06444	0.9193	0.01489	0.06452	0.017479854000000013	0.06149404085040713	0.007387078376085263
sp|Q02566|MYH6_MOUSE	h	aa	51	0.08563	0.9062	0.02447	0.08157	0.8798	0.02614	0.08746	0.02215004400000001	0.04930096450649101	0.011547234390928446
sp|Q02788|CO6A2_MOUSE	h	aa	1	0.004807	0.9159	5.477e-4	0.004794	0.916	5.471e-4	0.004794	0	0.004794	0
sp|Q03265|ATPA_MOUSE	h	aa	8	0.04143	0.956	0.005222	0.04026	0.9478	0.005508	0.04395	0.004047497999999999	0.04002580074595305	0.0037439756545558462
sp|Q04447|KCRB_MOUSE	h	aa	2	0.06322	0.938	0.01166	0.06402	0.9331	0.01226	0.06817999999999999	0.022327955999999996	0.06485345849222647	0.014325213917467444
sp|Q05793|PGBM_MOUSE	h	aa	6	0.05321	0.8717	0.01399	0.04947	0.8675	0.01322	0.050855	0.027724619999999995	0.04430365137827351	0.008365141300402936
sp|Q05816|FABP5_MOUSE	h	aa	1	0.08256	0.9255	0.02073	0.08343	0.9206	0.02167	0.08343	0	0.08343	0
sp|Q06185|ATP5I_MOUSE	h	aa	4	0.0352	0.9584	0.004207	0.03415	0.9481	0.004567	0.033639999999999996	0.004811036999999996	0.03389857606644074	0.0023602177956762063
sp|Q07417|ACADS_MOUSE	h	aa	10	0.03875	0.9288	0.006088	0.03825	0.9276	0.006053	0.037775	0.007390761000000004	0.03737829216694124	0.002454083186262338
sp|Q08857|CD36_MOUSE	h	aa	11	0.1577	0.9543	0.03603	0.1521	0.9436	0.03854	0.1748	0.028465919999999992	0.14269390165610973	0.01848872121813863
sp|Q0II04|NEBL_MOUSE	h	aa	7	0.04584	0.9728	0.005201	0.04596	0.9707	0.005413	0.0461	0.0021349439999999954	0.04606369694389381	0.0014688249419372813
sp|Q11011|PSA_MOUSE	h	aa	2	0.05236	0.8297	0.0186	0.05518	0.8192	0.02024	0.059015	0.039296313	0.04711099212064729	0.021158635027666805
sp|Q149B8|PERM1_MOUSE	h	aa	1	0.2429	0.9173	0.088	0.244	0.9151	0.0896	0.244	0	0.24400000000000002	0
sp|Q1XH17|TRI72_MOUSE	h	aa	3	0.2122	0.9404	0.06375	0.1904	0.9388	0.05586	0.2082	0.08317385999999997	0.18840185156018627	0.037493770062474535
sp|Q2TPA8|HSDL2_MOUSE	h	aa	5	0.07694	0.9655	0.01306	0.0763	0.9631	0.01338	0.07481	0.012394535999999987	0.07571785711913652	0.0043268609900216325
sp|Q3B7Z2|OSBP1_MOUSE	h	aa	1	0.2637	0.9114	0.1263	0.2611	0.9112	0.1244	0.2611	0	0.2611	0
sp|Q3TEA8|HP1B3_MOUSE	h	aa	1	0.07573	0.9572	0.01654	0.07613	0.955	0.01706	0.07613	0	0.07613	0
sp|Q3TMP8|TM38A_MOUSE	h	aa	2	0.253	0.856	0.1499	0.2259	0.8585	0.1309	0.27075	0.22365020999999996	0.18670301015697138	0.10402271129152035
sp|Q3U1J4|DDB1_MOUSE	h	aa	1	0.3896	0.9812	0.07467	0.381	0.9813	0.07287	0.381	0	0.381	0
sp|Q3UGR5|HDHD2_MOUSE	h	aa	2	0.04541	0.8466	0.01271	0.04029	0.8393	0.01143	0.043275	0.026323562999999998	0.03599042403235125	0.014766261783810429
sp|Q3UIJ9|MYZAP_MOUSE	h	aa	1	11.57	0.9606	123.8	11.4	0.9595	121.7	11.4	0	11.4	0
sp|Q3UIU2|NDUB6_MOUSE	h	aa	1	0.04641	0.9746	0.004299	0.04642	0.9709	0.0046	0.04642	0	0.04642	0
sp|Q3UMT1|PP12C_MOUSE	h	aa	1	0.05016	0.9212	0.009394	0.0503	0.9227	0.009335	0.0503	0	0.0503	0
sp|Q3URD3|SLMAP_MOUSE	h	aa	2	0.1053	0.9617	0.02403	0.1083	0.9593	0.02585	0.1129	0.009340379999999999	0.11254844995571302	0.006280382947041555
sp|Q3UTJ2|SRBS2_MOUSE	h	aa	3	0.1717	0.9366	0.05036	0.1558	0.92	0.05077	0.1966	0.032617199999999985	0.14995871421836457	0.04146526027109609
sp|Q497K7|TM247_MOUSE	h	aa	1	0.07149	0.9902	0.006196	0.07114	0.9903	0.006136	0.07114	0	0.07114	0
sp|Q5EBG6|HSPB6_MOUSE	h	aa	3	0.3877	0.9446	0.1563	0.3941	0.9327	0.1767	0.2884	0.0054856199999999715	0.3524447233590734	0.08108197403566156
sp|Q5M8N4|D39U1_MOUSE	h	aa	1	0.03523	0.937	0.004971	0.0354	0.9286	0.005312	0.0354	0	0.0354	0
sp|Q5PRE5|PRSR1_MOUSE	h	aa	1	0.05116	0.9719	0.006164	0.05124	0.9725	0.006116	0.05124	0	0.05124	0
sp|Q60597|ODO1_MOUSE	h	aa	29	0.1146	0.9536	0.0245	0.1092	0.9499	0.02416	0.1082	0.024937332	0.10615749370281104	0.004642402480737081
sp|Q60605|MYL6_MOUSE	h	aa	1	0.4827	0.9518	0.1992	0.4718	0.951	0.1954	0.4718	0	0.4718	0
sp|Q60668|HNRPD_MOUSE	h	aa	2	0.05995	0.9334	0.01546	0.06153	0.928	0.01657	0.06321	0.011104674	0.06232248062015504	0.0073848343591988806
sp|Q60675|LAMA2_MOUSE	h	aa	7	0.01542	0.9173	0.001957	0.01542	0.9174	0.001956	0.01534	0.0016308600000000003	0.015136858754705771	9.552904033193896e-4
sp|Q60714|S27A1_MOUSE	h	aa	1	0.162	0.9818	0.0275	0.1619	0.9817	0.02757	0.1619	0	0.1619	0
sp|Q60759|GCDH_MOUSE	h	aa	2	0.03084	0.7235	0.0105	0.03077	0.7279	0.01039	0.033775	0.027494816999999998	0.023592408586232422	0.012953996069035682
sp|Q60766|IRGM1_MOUSE	h	aa	1	0.03666	0.9617	0.003826	0.03693	0.9615	0.003856	0.03693	0	0.03693	0
sp|Q60823|AKT2_MOUSE	h	aa	1	0.3312	0.9001	0.108	0.3245	0.9031	0.1035	0.3245	0	0.3245	0
sp|Q60854|SPB6_MOUSE	h	aa	3	0.08031	0.9285	0.02112	0.07618	0.9227	0.02069	0.07779	0.028376963999999994	0.07619024763648828	0.01272729593768318
sp|Q60864|STIP1_MOUSE	h	aa	3	0.1997	0.9257	0.07251	0.1863	0.9187	0.06933	0.1895	0.11905277999999998	0.16937508809384372	0.049517902743792745
sp|Q60870|REEP5_MOUSE	h	aa	1	0.08699	0.9469	0.01732	0.08685	0.9471	0.01724	0.08685	0	0.08685	0
sp|Q60930|VDAC2_MOUSE	h	aa	8	0.04978	0.9577	0.006364	0.04998	0.9571	0.006434	0.04877	0.005537511000000003	0.04789637976085839	0.0029024515583225387
sp|Q60931|VDAC3_MOUSE	h	aa	3	0.04488	0.9783	0.004412	0.04454	0.9772	0.004486	0.04478	0.004848102000000003	0.04441078701406119	0.002055839769329678
sp|Q60932|VDAC1_MOUSE	h	aa	6	0.04726	0.9592	0.006364	0.04563	0.942	0.007354	0.04736	0.004047497999999999	0.04474491834458286	0.003802088411542889
sp|Q60936|COQ8A_MOUSE	h	aa	5	0.1864	0.9292	0.05656	0.1992	0.9322	0.06037	0.2471	0.08465646000000006	0.19223829383740934	0.036572937371859106
sp|Q60994|ADIPO_MOUSE	h	aa	1	0.1872	0.9179	0.07827	0.1867	0.9185	0.07771	0.1867	0	0.1867	0
sp|Q61102|ABCB7_MOUSE	h	aa	1	0.05189	0.9657	0.007831	0.05235	0.9634	0.008166	0.05235	0	0.05235	0
sp|Q61166|MARE1_MOUSE	h	aa	2	0.2373	0.9506	0.07179	0.2515	0.95	0.07672	0.2422	0.08198777999999998	0.22957369942196532	0.052417116342009414
sp|Q61171|PRDX2_MOUSE	h	aa	4	0.1008	0.9643	0.01787	0.09382	0.9549	0.01877	0.10111	0.010437503999999997	0.08714752333859865	0.014280164881961347
sp|Q61187|TS101_MOUSE	h	aa	1	0.1463	0.9051	0.05636	0.1445	0.9032	0.05618	0.1445	0	0.1445	0
sp|Q61207|SAP_MOUSE	h	aa	6	0.3164	0.7112	0.2154	0.3945	0.7588	0.2698	0.6896	0.5683547099999999	0.24555185373620933	0.1505680732362247
sp|Q61247|A2AP_MOUSE	h	aa	1	1.407	0.9404	1.06	1.452	0.9354	1.158	1.452	0	1.4519999999999997	0
sp|Q61292|LAMB2_MOUSE	h	aa	1	0.01867	0.9809	0.001188	0.01869	0.9807	0.001196	0.01869	0	0.01869	0
sp|Q61316|HSP74_MOUSE	h	aa	3	0.1256	0.8948	0.04593	0.1357	0.8932	0.05095	0.1443	0.07635389999999997	0.10620468328146308	0.03877485889037919
sp|Q61425|HCDH_MOUSE	h	aa	5	0.0378	0.9543	0.004611	0.03805	0.9474	0.004984	0.03808	0.004447799999999993	0.038339727762330404	0.001898873980860423
sp|Q61598|GDIB_MOUSE	h	aa	5	0.1087	0.867	0.04237	0.105	0.8602	0.04194	0.1345	0.035137620000000015	0.09419966259376675	0.02947027538801034
sp|Q61738|ITA7_MOUSE	h	aa	1	0.01977	0.9348	0.002556	0.01972	0.9336	0.002577	0.01972	0	0.01972	0
sp|Q61838|PZP_MOUSE	h	aa	9	0.306	0.8792	0.1433	0.3105	0.8671	0.1532	0.4239	0.26894364	0.2492549237927704	0.06713414882861403
sp|Q61941|NNTM_MOUSE	h	aa	27	0.03674	0.9479	0.004692	0.03646	0.946	0.00474	0.03711	0.004314366000000004	0.035891905755943435	0.001313927163592709
sp|Q61990|PCBP2_MOUSE	h	aa	2	0.3912	0.9599	0.1347	0.4536	0.9205	0.2329	0.6577999999999999	0.42980573999999994	0.5300377470355732	0.23359371065006485
sp|Q62000|MIME_MOUSE	h	aa	1	0.09617	0.9682	0.01932	0.0967	0.9663	0.01999	0.0967	0	0.0967	0
sp|Q62234|MYOM1_MOUSE	h	aa	45	0.09883	0.9373	0.02431	0.09557	0.9271	0.02541	0.09949	0.01854732600000001	0.0918984326865946	0.00462358887891882
sp|Q62261|SPTB2_MOUSE	h	aa	12	0.1511	0.9238	0.04799	0.142	0.9114	0.04864	0.14845	0.04499691	0.135816130549731	0.017329202515666397
sp|Q62407|SPEG_MOUSE	h	aa	1	0.06431	0.9634	0.01139	0.06385	0.9629	0.0114	0.06385	0	0.06385	0
sp|Q62417|SRBS1_MOUSE	h	aa	1	0.1198	0.9862	0.01601	0.1203	0.9851	0.01669	0.1203	0	0.12029999999999999	0
sp|Q62425|NDUA4_MOUSE	h	aa	3	0.0636	0.9857	0.005989	0.06374	0.9855	0.006038	0.06476	9.933420000000058e-4	0.06370179955777071	0.0013742711297078673
sp|Q62426|CYTB_MOUSE	h	aa	1	0.07538	0.9865	0.007711	0.07546	0.9855	0.007983	0.07546	0	0.07546	0
sp|Q62446|FKBP3_MOUSE	h	aa	1	0.4172	0.9357	0.1895	0.4061	0.9362	0.1807	0.4061	0	0.4061	0
sp|Q62465|VAT1_MOUSE	h	aa	1	0.0609	0.9644	0.0119	0.06187	0.9599	0.01297	0.06187	0	0.06187	0
sp|Q63918|CAVN2_MOUSE	h	aa	3	0.09525	0.9595	0.01886	0.09388	0.9528	0.02011	0.09622	0.021171528000000002	0.09220337371883158	0.010110390386975508
sp|Q64010|CRK_MOUSE	h	aa	1	0.066	0.9584	0.0106	0.06653	0.9593	0.01057	0.06653	0	0.06653	0
sp|Q64105|SPRE_MOUSE	h	aa	1	0.1387	0.9551	0.0284	0.1389	0.9545	0.02866	0.1389	0	0.1389	0
sp|Q64433|CH10_MOUSE	h	aa	3	0.04638	0.9864	0.00365	0.04557	0.9733	0.005042	0.04627	4.299539999999979e-4	0.04557004607087003	8.330531349707438e-4
sp|Q64521|GPDM_MOUSE	h	aa	1	0.05467	0.9766	0.006302	0.05405	0.9751	0.006418	0.05405	0	0.05405	0
sp|Q64669|NQO1_MOUSE	h	aa	3	0.07151	0.9805	0.008711	0.0716	0.9803	0.008774	0.07123	0.0036620219999999996	0.07177737820317272	0.001996896924164102
sp|Q64727|VINC_MOUSE	h	aa	12	0.05408	0.9208	0.01106	0.05501	0.9147	0.01169	0.05479	0.016323426	0.05295295159447291	0.0038019969764872836
sp|Q65CL1|CTNA3_MOUSE	h	aa	2	0.05123	0.8546	0.01827	0.07025	0.8236	0.02789	0.07704	0.05657601599999999	0.058138317757009346	0.02879748449646257
sp|Q68FD5|CLH1_MOUSE	h	aa	10	0.1222	0.8546	0.04912	0.112	0.8377	0.04709	0.1354	0.060319581000000004	0.07407432145552753	0.02345912594347872
sp|Q6IRU2|TPM4_MOUSE	h	aa	1	0.5081	0.923	0.2372	0.4835	0.918	0.2298	0.4835	0	0.4835	0
sp|Q6P069|SORCN_MOUSE	h	aa	2	0.08544	0.9671	0.01598	0.08551	0.9656	0.01635	0.08549999999999999	7.26473999999996e-4	0.0854971918128655	4.899839062959498e-4
sp|Q6P3A8|ODBB_MOUSE	h	aa	3	0.06178	0.943	0.01231	0.06214	0.9405	0.01265	0.05785	0.002713157999999997	0.06698019061306561	0.011860414793174155
sp|Q6P8J7|KCRS_MOUSE	h	aa	12	0.05271	0.966	0.006851	0.05252	0.9608	0.00733	0.052665000000000003	0.007012697999999997	0.052360914883627735	0.001573207390719917
sp|Q6P9R2|OXSR1_MOUSE	h	aa	1	0.05909	0.959	0.01064	0.05804	0.952	0.01128	0.05804	0	0.058039999999999994	0
sp|Q6PB66|LPPRC_MOUSE	h	aa	13	0.104	0.9352	0.02584	0.09684	0.9203	0.02675	0.1113	0.01838423999999999	0.09183544612886718	0.010849113852520043
sp|Q6PD03|2A5A_MOUSE	h	aa	1	0.04293	0.9501	0.007028	0.0421	0.9465	0.007118	0.0421	0	0.0421	0
sp|Q6PER3|MARE3_MOUSE	h	aa	1	2.255	0.9236	2.367	2.195	0.9266	2.203	2.195	0	2.195	0
sp|Q6PIE5|AT1A2_MOUSE	h	aa	1	32.82	0.9132	553	32.32	0.9062	557.4	32.32	0	32.32	0
sp|Q6ZQ38|CAND1_MOUSE	h	aa	1	0.07255	0.95	0.01604	0.07434	0.9376	0.01838	0.07434	0	0.07434	0
sp|Q6ZQ73|CAND2_MOUSE	h	aa	1	0.1581	0.9578	0.03173	0.1571	0.957	0.03179	0.1571	0	0.1571	0
sp|Q6ZWN5|RS9_MOUSE	h	aa	1	0.07735	0.9712	0.01214	0.07702	0.9701	0.01232	0.07702	0	0.07702	0
sp|Q71LX4|TLN2_MOUSE	h	aa	1	0.009895	0.9033	0.001415	0.0101	0.9018	0.001427	0.0101	0	0.0101	0
sp|Q71RI9|KAT3_MOUSE	h	aa	1	0.01774	0.9327	0.001935	0.01774	0.9339	0.001917	0.01774	0	0.01774	0
sp|Q76MZ3|2AAA_MOUSE	h	aa	5	0.1673	0.9657	0.03563	0.1699	0.965	0.0366	0.1755	0.06508613999999999	0.16074026438234132	0.018783328304428207
sp|Q78IK4|MIC27_MOUSE	h	aa	3	0.02534	0.9215	0.004141	0.02663	0.8894	0.005094	0.0268	0.012839316000000002	0.02508683542403061	0.00514661404592427
sp|Q78J03|MSRB2_MOUSE	h	aa	2	0.02833	0.9493	0.003647	0.02863	0.9484	0.003712	0.028665	0.0032098290000000004	0.028501482644339788	0.002152649918890483
sp|Q7TMF3|NDUAC_MOUSE	h	aa	1	0.05354	0.981	0.005823	0.05335	0.9811	0.005784	0.05335	0	0.05335000000000001	0
sp|Q7TMK9|HNRPQ_MOUSE	h	aa	1	0.06453	0.9441	0.0145	0.06128	0.9496	0.01262	0.06128	0	0.06128	0
sp|Q7TMM9|TBB2A_MOUSE	h	aa	1	0.08408	0.9076	0.02572	0.08148	0.91	0.02446	0.08148	0	0.08148	0
sp|Q7TNS2|MIC10_MOUSE	h	aa	1	0.02377	0.9412	0.003053	0.02353	0.9368	0.003147	0.02353	0	0.02353	0
sp|Q7TPR4|ACTN1_MOUSE	h	aa	1	0.09055	0.9202	0.02585	0.08789	0.9176	0.0253	0.08789	0	0.08789	0
sp|Q7TQ48|SRCA_MOUSE	h	aa	13	0.03478	0.9435	0.004599	0.0344	0.9368	0.004813	0.03448	0.0036471960000000053	0.03392286135686437	0.001801576079951399
sp|Q7TQI3|OTUB1_MOUSE	h	aa	2	0.1018	0.9015	0.03519	0.1018	0.8955	0.03624	0.105165	0.039192530999999996	0.09852011600817762	0.024764696112548622
sp|Q80X50|UBP2L_MOUSE	h	aa	1	0.3776	0.9185	0.1595	0.3796	0.9181	0.1612	0.3796	0	0.37959999999999994	0
sp|Q80XN0|BDH_MOUSE	h	aa	6	0.03141	0.9521	0.003586	0.03056	0.9509	0.003545	0.0293	0.005248403999999999	0.029531852595941422	0.0018707710706521391
sp|Q80Y14|GLRX5_MOUSE	h	aa	1	0.05782	0.9343	0.01421	0.05811	0.9336	0.01436	0.05811	0	0.058109999999999995	0
sp|Q811I0|ATPF1_MOUSE	h	aa	3	0.09876	0.9116	0.02876	0.08966	0.8963	0.0284	0.1048	0.03469284	0.08620591235773815	0.022084983014952018
sp|Q8BFR5|EFTU_MOUSE	h	aa	12	0.04001	0.9291	0.006601	0.03896	0.9128	0.007113	0.038105	0.009184707000000004	0.03487504154344823	0.0040134789183133976
sp|Q8BFZ1|TECRL_MOUSE	h	aa	1	0.03492	0.9213	0.006851	0.03542	0.9198	0.007009	0.03542	0	0.03542	0
sp|Q8BG05|ROA3_MOUSE	h	aa	1	0.1365	0.942	0.04019	0.1353	0.9382	0.04103	0.1353	0	0.1353	0
sp|Q8BG32|PSD11_MOUSE	h	aa	2	0.1722	0.9635	0.03722	0.172	0.9629	0.03746	0.17195	0.027947009999999987	0.1698835708054667	0.01862346792487959
sp|Q8BG95|MYPT2_MOUSE	h	aa	3	0.10780000000000001	0.9033	0.0378	0.1226	0.8682	0.05084	0.09788	0.021705264	0.11227379957069943	0.028593221810246736
sp|Q8BGC4|PTGR3_MOUSE	h	aa	2	0.03009	0.8987	0.004885	0.03241	0.8843	0.005563	0.032605	0.007479717000000001	0.03182438276337985	0.004924214416232214
sp|Q8BGH2|SAM50_MOUSE	h	aa	1	0.02764	0.9142	0.004925	0.02757	0.9112	0.004999	0.02757	0	0.02757	0
sp|Q8BGK2|ARHL1_MOUSE	h	aa	1	0.05453	0.9278	0.01246	0.05424	0.9251	0.01262	0.05424	0	0.05424	0
sp|Q8BH59|CMC1_MOUSE	h	aa	8	0.03531	0.9258	0.005522	0.0352	0.9269	0.005467	0.036095	0.004129040999999999	0.033977510086704625	0.0035309918752061582
sp|Q8BH61|F13A_MOUSE	h	aa	1	0.01422	0.9247	0.001556	0.0141	0.9204	0.001597	0.0141	0	0.0141	0
sp|Q8BH64|EHD2_MOUSE	h	aa	5	0.06421	0.9417	0.01276	0.06121	0.9431	0.01204	0.05831	0.005426315999999994	0.06063096356619007	0.006478200933778892
sp|Q8BH95|ECHM_MOUSE	h	aa	8	0.03922	0.9499	0.005135	0.03886	0.9496	0.005099	0.03794	0.0049815360000000026	0.03851008774317283	0.0018209839230771754
sp|Q8BK30|NDUV3_MOUSE	h	aa	1	0.03792	0.9872	0.00259	0.03791	0.987	0.002602	0.03791	0	0.03791	0
sp|Q8BKC5|IPO5_MOUSE	h	aa	1	0.337	0.9677	0.09789	0.341	0.967	0.1005	0.341	0	0.341	0
sp|Q8BKZ9|ODPX_MOUSE	h	aa	6	0.03376	0.9548	0.004272	0.03445	0.9462	0.004749	0.03401	0.004521929999999998	0.034222282869319894	0.0017415159266304218
sp|Q8BLF1|NCEH1_MOUSE	h	aa	2	0.08588	0.7921	0.03797	0.07497	0.7533	0.03535	0.077515	0.07455254099999999	0.04489445913694124	0.02912362610721912
sp|Q8BMF3|MAON_MOUSE	h	aa	1	0.03078	0.9696	0.003347	0.0308	0.9691	0.003375	0.0308	0	0.030800000000000004	0
sp|Q8BMF4|ODP2_MOUSE	h	aa	13	0.03772	0.9263	0.006083	0.03746	0.9234	0.00616	0.03681	0.0053077079999999995	0.03567223561105782	0.002633891682580113
sp|Q8BMS1|ECHA_MOUSE	h	aa	25	0.04166	0.9525	0.005607	0.04012	0.9412	0.005981	0.04226	0.005233577999999997	0.038964723380186576	0.001783430402836219
sp|Q8BMS4|COQ3_MOUSE	h	aa	1	0.02103	0.9712	0.001873	0.02138	0.9677	0.002003	0.02138	0	0.02138	0
sp|Q8BP67|RL24_MOUSE	h	aa	1	0.1971	0.9666	0.04948	0.1941	0.967	0.04853	0.1941	0	0.1941	0
sp|Q8BQM4|HEAT3_MOUSE	h	aa	1	0.06849	0.9795	0.008053	0.06867	0.9782	0.008313	0.06867	0	0.06867	0
sp|Q8BTM8|FLNA_MOUSE	h	aa	7	0.2921	0.9257	0.1133	0.2875	0.9119	0.1211	0.2834	0.10556111999999997	0.28674690933681213	0.03802525570630239
sp|Q8BVI4|DHPR_MOUSE	h	aa	3	0.06216	0.8845	0.01855	0.0624	0.8793	0.01903	0.05054	0.010066854000000005	0.0568901026036493	0.012452342322432704
sp|Q8BW75|AOFB_MOUSE	h	aa	3	0.04096	0.9346	0.006849	0.0407	0.931	0.006988	0.04261	6.968219999999973e-4	0.03888502475847274	0.0035946481417515564
sp|Q8BWF0|SSDH_MOUSE	h	aa	2	0.04546999999999999	0.9126	0.009261	0.03937	0.8836	0.009152	0.041299999999999996	0.019051409999999998	0.03730187651331719	0.011606031796516364
sp|Q8BWT1|THIM_MOUSE	h	aa	16	0.03791	0.9569	0.004535	0.03681	0.9462	0.004917	0.037705	0.004625712000000007	0.03400773975011897	0.003089373679690499
sp|Q8BYM8|SYCM_MOUSE	h	aa	1	0.04593	0.9856	0.003092	0.04574	0.9861	0.003024	0.04574	0	0.04574	0
sp|Q8BZF8|PGM5_MOUSE	h	aa	1	0.1983	0.9191	0.07437	0.2071	0.9063	0.08489	0.2071	0	0.20710000000000003	0
sp|Q8C0M9|ASGL1_MOUSE	h	aa	2	0.08236	0.9495	0.01767	0.08164	0.9518	0.01707	0.07389499999999999	0.016553229000000003	0.07220804925908383	0.010910113945160987
sp|Q8C129|LCAP_MOUSE	h	aa	1	0.1863	0.979	0.0359	0.1861	0.9773	0.03723	0.1861	0	0.1861	0
sp|Q8C3X2|CC90B_MOUSE	h	aa	1	0.02284	0.9902	0.001121	0.02292	0.9889	0.001197	0.02292	0	0.02292	0
sp|Q8C8U0|LIPB1_MOUSE	h	aa	1	0.05025	0.9572	0.007798	0.05014	0.9576	0.007749	0.05014	0	0.050140000000000004	0
sp|Q8CAQ8|MIC60_MOUSE	h	aa	14	0.03834	0.8736	0.00829	0.03713	0.884	0.007682	0.03814	0.006478961999999998	0.036402321793636054	0.0030514156923384618
sp|Q8CC88|VWA8_MOUSE	h	aa	5	0.0445	0.9169	0.009442	0.04451	0.9061	0.01004	0.0449	0.0057673139999999965	0.043927710849465666	0.004433169321326368
sp|Q8CCM6|TIM21_MOUSE	h	aa	1	0.02426	0.9519	0.002499	0.02391	0.953	0.002456	0.02391	0	0.02391	0
sp|Q8CEI1|BOLA3_MOUSE	h	aa	1	0.03975	0.974	0.004513	0.04012	0.9731	0.004633	0.04012	0	0.04012	0
sp|Q8CG76|ARK72_MOUSE	h	aa	2	0.05153	0.9415	0.009065	0.05017	0.9523	0.007978	0.04995	0.007086827999999999	0.04949257457457457	0.0047362263556850115
sp|Q8CGC7|SYEP_MOUSE	h	aa	1	0.0905	0.9349	0.0268	0.09218	0.923	0.02962	0.09218	0	0.09218	0
sp|Q8CGK3|LONM_MOUSE	h	aa	2	0.03135	0.9555	0.003881	0.03166	0.9449	0.004353	0.031535	0.0012676230000000022	0.03151181861423815	8.543714893031128e-4
sp|Q8CHS7|DRS7C_MOUSE	h	aa	1	0.1062	0.9712	0.01867	0.1062	0.9714	0.01859	0.1062	0	0.10619999999999999	0
sp|Q8CHT0|AL4A1_MOUSE	h	aa	4	0.03208	0.9077	0.005672	0.03137	0.8938	0.005968	0.031030000000000002	0.009177294000000004	0.02969045378662957	0.004827658446844384
sp|Q8CI51|PDLI5_MOUSE	h	aa	7	0.112	0.9187	0.03193	0.09829	0.9004	0.03096	0.09444	0.05568645600000001	0.08910147931830978	0.016540223348605568
sp|Q8CI94|PYGB_MOUSE	h	aa	9	0.1582	0.9304	0.04756	0.1521	0.9188	0.04927	0.1578	0.050260140000000016	0.14378574140415193	0.01824489466577318
sp|Q8CIB5|FERM2_MOUSE	h	aa	2	0.1611	0.9369	0.039	0.1293	0.932	0.0316	0.1638	0.08183952	0.14519780219780218	0.04893112748057802
sp|Q8CIE6|COPA_MOUSE	h	aa	1	0.0678	0.9745	0.007372	0.06813	0.9761	0.007166	0.06813	0	0.06813	0
sp|Q8JZN5|ACAD9_MOUSE	h	aa	1	0.03843	0.9366	0.004902	0.03836	0.9361	0.004921	0.03836	0	0.03836	0
sp|Q8K0D5|EFGM_MOUSE	h	aa	1	0.1223	0.9654	0.02801	0.1259	0.9668	0.02841	0.1259	0	0.1259	0
sp|Q8K0E8|FIBB_MOUSE	h	aa	3	5.527	0.9051	12.72	4.505	0.8996	8.837	1.035	0.05040840000000004	1.225934755314609	0.2512227297809687
sp|Q8K1J6|TRNT1_MOUSE	h	aa	1	0.1403	0.962	0.03567	0.1356	0.963	0.03367	0.1356	0	0.1356	0
sp|Q8K1M6|DNM1L_MOUSE	h	aa	5	0.1044	0.8582	0.04333	0.1052	0.8381	0.04666	0.08465	0.022757910000000003	0.09405306885696181	0.020485678245923955
sp|Q8K1Z0|COQ9_MOUSE	h	aa	7	0.04727	0.8309	0.01345	0.04987	0.8524	0.01322	0.06001	0.003810281999999994	0.04471401201931939	0.011307401833948027
sp|Q8K215|LYRM4_MOUSE	h	aa	1	9.257e-4	0.9195	1.175e-4	9.312e-4	0.9194	1.177e-4	9.312e-4	0	9.312e-4	0
sp|Q8K2B3|SDHA_MOUSE	h	aa	10	0.05572	0.9522	0.008712	0.05554	0.9473	0.009115	0.059405	0.0036101310000000043	0.05441687633774792	0.00395913858577201
sp|Q8K2C6|SIR5_MOUSE	h	aa	2	0.02841	0.8018	0.006759	0.02259	0.7204	0.006844	0.018261	0.0186347994	0.009609789168172608	0.006614393519235613
sp|Q8K370|ACD10_MOUSE	h	aa	4	0.04662	0.6996	0.02377	0.05608	0.5918	0.03329	0.032935	0.006590157000000001	0.03825392945950936	0.012128828478547272
sp|Q8K3J1|NDUS8_MOUSE	h	aa	1	0.04773	0.9825	0.00439	0.0477	0.9822	0.004413	0.0477	0	0.0477	0
sp|Q8K4G5|ABLM1_MOUSE	h	aa	6	0.1372	0.9442	0.03804	0.132	0.9427	0.0367	0.1169	0.016012080000000005	0.12676957120322188	0.012214457590078784
sp|Q8K4L3|SVIL_MOUSE	h	aa	1	0.3629	0.9354	0.151	0.3671	0.9363	0.1525	0.3671	0	0.3671	0
sp|Q8QZS1|HIBCH_MOUSE	h	aa	4	0.03365	0.9316	0.004969	0.03351	0.9314	0.00496	0.035355	0.0048999930000000035	0.03268677554002824	0.003908125888426967
sp|Q8QZT1|THIL_MOUSE	h	aa	19	0.04639	0.9592	0.006188	0.04295	0.9255	0.007756	0.04485	0.006983045999999998	0.04095048668262043	0.0030257710667560738
sp|Q8R001|MARE2_MOUSE	h	aa	1	0.2463	0.9155	0.1046	0.2417	0.9093	0.1063	0.2417	0	0.2417	0
sp|Q8R016|BLMH_MOUSE	h	aa	1	0.1331	0.9463	0.03419	0.1348	0.9448	0.03525	0.1348	0	0.1348	0
sp|Q8R081|HNRPL_MOUSE	h	aa	1	0.1242	0.953	0.03152	0.1293	0.9586	0.03106	0.1293	0	0.1293	0
sp|Q8R164|BPHL_MOUSE	h	aa	2	0.02603	0.7979	0.006655	0.02499	0.7868	0.006646	0.02675	0.018354587999999998	0.021020489719626168	0.00972836122351297
sp|Q8R180|ERO1A_MOUSE	h	aa	1	0.2006	0.958	0.06054	0.205	0.9566	0.0627	0.205	0	0.20500000000000002	0
sp|Q8R1G2|CMBL_MOUSE	h	aa	2	0.05468	0.8944	0.014880000000000001	0.05512	0.8915	0.01521	0.043655	0.032965611	0.03232994616882373	0.016466758746164146
sp|Q8R1S0|COQ6_MOUSE	h	aa	2	0.04383	0.9766	0.004451	0.04198	0.9757	0.004313	0.04178	0.005500446000000002	0.04145055768310196	0.0036807460269102045
sp|Q8R2G4|NAR3_MOUSE	h	aa	1	0.05599	0.9356	0.01254	0.05615	0.9324	0.01288	0.05615	0	0.05614999999999999	0
sp|Q8R2Y2|MUC18_MOUSE	h	aa	1	0.01349	0.947	0.001384	0.01331	0.9468	0.00138	0.01331	0	0.013310000000000002	0
sp|Q8R3Q6|MIX23_MOUSE	h	aa	1	0.07275	0.9939	0.005327	0.07283	0.9938	0.005385	0.07283	0	0.07283	0
sp|Q8R404|MIC13_MOUSE	h	aa	3	0.04342	0.9616	0.004963	0.04396	0.9611	0.005067	0.04513	1.7791199999999275e-4	0.04234939618756516	0.002662149823573351
sp|Q8R4N0|CLYBL_MOUSE	h	aa	3	0.03881	0.9754	0.003748	0.03903	0.9739	0.003885	0.03936	0.005693184000000004	0.03809184828500041	0.00301780520958247
sp|Q8R5H1|UBP15_MOUSE	h	aa	1	0.2514	0.944	0.0918	0.253	0.9415	0.09447	0.253	0	0.253	0
sp|Q8VCM7|FIBG_MOUSE	h	aa	3	2.548	0.9138	3.994	0.7779	0.9192	0.5288	0.7978	0.3039329999999999	0.8437059536447999	0.22152206319983195
sp|Q8VCT4|EST1D_MOUSE	h	aa	5	0.1748	0.8979	0.06424	0.173	0.9005	0.06267	0.1575	0.046257120000000006	0.16576789333387976	0.03152357742142953
sp|Q8VCW8|ACSF2_MOUSE	h	aa	3	0.06395	0.9067	0.01623	0.06962	0.8991	0.01832	0.07266	0.030022650000000005	0.06878612501238164	0.01151714847463296
sp|Q8VD26|TM143_MOUSE	h	aa	1	0.04706	0.9662	0.006946	0.04644	0.9667	0.006807	0.04644	0	0.04644	0
sp|Q8VDD5|MYH9_MOUSE	h	aa	3	0.3514	0.9123	0.1874	0.3211	0.9059	0.1716	0.3533	0.03691673999999996	0.32558176920341325	0.03587666906203523
sp|Q8VDM4|PSMD2_MOUSE	h	aa	2	0.1645	0.865	0.07062	0.1687	0.8596	0.07407	0.21696	0.187311684	0.14338977691740412	0.08349863760944339
sp|Q8VDN2|AT1A1_MOUSE	h	aa	5	0.06484	0.952	0.01135	0.06293	0.9288	0.01344	0.06473	0.007976388000000015	0.060550105289700513	0.008284583467019784
sp|Q8VDQ1|PTGR2_MOUSE	h	aa	1	0.2175	0.9691	0.04895	0.2162	0.9663	0.05065	0.2162	0	0.2162	0
sp|Q8VE38|OXND1_MOUSE	h	aa	1	0.03488	0.9716	0.003733	0.03512	0.9713	0.00378	0.03512	0	0.03512	0
sp|Q8VEK3|HNRPU_MOUSE	h	aa	1	0.1147	0.9149	0.03764	0.1121	0.9075	0.03829	0.1121	0	0.1121	0
sp|Q8VEM8|MPCP_MOUSE	h	aa	5	0.04481	0.9729	0.00463	0.04415	0.9664	0.00509	0.0439	0.003054155999999999	0.04400804304437397	0.0014745315488692789
sp|Q8VHR0|PCD18_MOUSE	h	aa	1	0.03582	0.9609	0.004658	0.03579	0.9602	0.004695	0.03579	0	0.03579	0
sp|Q8VHX6|FLNC_MOUSE	h	aa	6	0.1252	0.8445	0.04392	0.1191	0.8505	0.04063	0.11315	0.022098153000000002	0.1120929026218948	0.01906117033986079
sp|Q91V12|BACH_MOUSE	h	aa	1	0.07587	0.9681	0.01054	0.07576	0.9667	0.01074	0.07576	0	0.07576	0
sp|Q91V64|ISOC1_MOUSE	h	aa	1	0.07425	0.9673	0.01156	0.07438	0.9685	0.01137	0.07438	0	0.07438	0
sp|Q91VD9|NDUS1_MOUSE	h	aa	15	0.05181	0.9551	0.007783	0.05202	0.9332	0.009528	0.05	0.0061231379999999915	0.05109315990977338	0.0026392057283973268
sp|Q91VK1|BZW2_MOUSE	h	aa	1	0.4853	0.9886	0.08404	0.4772	0.9884	0.08328	0.4772	0	0.47719999999999996	0
sp|Q91VM9|IPYR2_MOUSE	h	aa	2	0.02518	0.8389	0.005848	0.02561	0.8322	0.006038	0.026479999999999997	0.015092867999999999	0.022566389728096672	0.00867544741057493
sp|Q91VR2|ATPG_MOUSE	h	aa	9	0.03502	0.9751	0.003005	0.03503	0.975	0.003009	0.03464	6.07866000000001e-4	0.03500772000798071	4.375891209211022e-4
sp|Q91VR5|DDX1_MOUSE	h	aa	3	0.1671	0.9346	0.05226	0.1677	0.9317	0.05364	0.1647	0.018680759999999998	0.17251194256139263	0.016251843862811633
sp|Q91VT4|CBR4_MOUSE	h	aa	1	0.01671	0.9229	0.002689	0.01678	0.9231	0.00269	0.01678	0	0.01678	0
sp|Q91WD5|NDUS2_MOUSE	h	aa	8	0.05639	0.9534	0.008692	0.05306	0.9288	0.01008	0.059095	0.0023721600000000008	0.051489726644253137	0.0064275102660728166
sp|Q91WS0|CISD1_MOUSE	h	aa	4	0.05361	0.8778	0.01355	0.05097	0.8728	0.01313	0.04884	0.014329329	0.049050516957668114	0.010177706667915344
sp|Q91X72|HEMO_MOUSE	h	aa	1	1.481	0.9089	1.369	1.465	0.9005	1.406	1.465	0	1.465	0
sp|Q91YE8|SYNP2_MOUSE	h	aa	1	0.1031	0.9096	0.03626	0.1035	0.9073	0.03688	0.1035	0	0.1035	0
sp|Q91YM4|FAKD4_MOUSE	h	aa	1	0.02766	0.9027	0.004582	0.02808	0.9022	0.004646	0.02808	0	0.028080000000000004	0
sp|Q91YT0|NDUV1_MOUSE	h	aa	9	0.07229	0.9594	0.01196	0.07182	0.9532	0.01274	0.06949	0.005989704000000003	0.0714148566819868	0.003074563620807772
sp|Q91YY4|ATPF2_MOUSE	h	aa	1	0.03896	0.9501	0.00463	0.03859	0.9508	0.004566	0.03859	0	0.03859	0
sp|Q91Z53|GRHPR_MOUSE	h	aa	1	0.04951	0.9484	0.009392	0.04973	0.944	0.009826	0.04973	0	0.04973	0
sp|Q91Z83|MYH7_MOUSE	h	aa	7	0.1135	0.9642	0.02125	0.112	0.9516	0.02434	0.1131	0.01586382	0.10876310711616069	0.008937229757767593
sp|Q91ZA3|PCCA_MOUSE	h	aa	8	0.03317	0.8706	0.0072	0.0323	0.8429	0.007749	0.03270000000000001	0.011875625999999997	0.019617184563295142	0.00724692741045001
sp|Q91ZJ5|UGPA_MOUSE	h	aa	5	0.1175	0.9313	0.03246	0.1135	0.9292	0.0317	0.09973	0.04203171	0.10451264741900229	0.015904163494251104
sp|Q921F2|TADBP_MOUSE	h	aa	1	0.1483	0.9712	0.0317	0.149	0.971	0.03197	0.149	0	0.149	0
sp|Q921G7|ETFD_MOUSE	h	aa	16	0.03537	0.9572	0.004081	0.03536	0.947	0.004538	0.035975	0.002839179	0.03441640176881266	0.001441713073922886
sp|Q921H8|THIKA_MOUSE	h	aa	1	0.09374	0.9356	0.02767	0.09192	0.9286	0.02862	0.09192	0	0.09192	0
sp|Q921I1|TRFE_MOUSE	h	aa	11	18.69	0.8864	175.7	18.86	0.8829	181.7	1.113	0.32913719999999996	0.9583028658747516	0.11998857172891769
sp|Q922B1|MACD1_MOUSE	h	aa	1	0.07456	0.9467	0.01542	0.07404	0.9446	0.0156	0.07404	0	0.07404	0
sp|Q922R8|PDIA6_MOUSE	h	aa	1	0.2102	0.9549	0.05971	0.2054	0.9553	0.05753	0.2054	0	0.2054	0
sp|Q923D2|BLVRB_MOUSE	h	aa	2	0.0569	0.9369	0.01183	0.05724	0.9345	0.01213	0.05629000000000001	0.016145514	0.054183194173032516	0.010482412232089611
sp|Q924D0|RT4I1_MOUSE	h	aa	3	0.02472	0.8984	0.004125	0.0283	0.8891	0.004754	0.02999	0.011327063999999996	0.02762316950106229	0.00499087642023375
sp|Q924M7|MPI_MOUSE	h	aa	2	0.08763	0.9434	0.02141	0.09204	0.9309	0.02505	0.09331	0.024744594000000005	0.09032472403815239	0.01615603519662162
sp|Q924X2|CPT1B_MOUSE	h	aa	11	0.05248	0.8658	0.01502	0.05359	0.8595	0.0157	0.06425	0.023810556000000007	0.045401909342272485	0.008043717657838269
sp|Q93092|TALDO_MOUSE	h	aa	2	0.172	0.9673	0.03554	0.1718	0.9669	0.03569	0.17105	0.018310109999999997	0.17015831628178896	0.012285619445075089
sp|Q99020|ROAA_MOUSE	h	aa	1	0.264	0.9465	0.08144	0.2659	0.945	0.08319	0.2659	0	0.2659	0
sp|Q99J39|DCMC_MOUSE	h	aa	1	0.03015	0.9819	0.002611	0.03033	0.982	0.00262	0.03033	0	0.03033	0
sp|Q99JY0|ECHB_MOUSE	h	aa	11	0.07515	0.958	0.01243	0.07264	0.9472	0.01344	0.07888	0.0018532500000000016	0.06926881441658984	0.007179022222115525
sp|Q99JY9|ARP3_MOUSE	h	aa	1	0.0475	0.9236	0.0111	0.04779	0.9203	0.0114	0.04779	0	0.04779	0
sp|Q99K51|PLST_MOUSE	h	aa	1	0.1317	0.9462	0.03432	0.1311	0.9489	0.03329	0.1311	0	0.1311	0
sp|Q99KB8|GLO2_MOUSE	h	aa	1	0.07793	0.9492	0.01801	0.07858	0.9472	0.01854	0.07858	0	0.07858	0
sp|Q99KC8|VMA5A_MOUSE	h	aa	1	0.152	0.9511	0.04353	0.1522	0.9509	0.04371	0.1522	0	0.1522	0
sp|Q99KI0|ACON_MOUSE	h	aa	23	0.04136	0.9382	0.00657	0.04082	0.9069	0.007948	0.0421	0.0038399339999999923	0.03967178365990563	0.0020437245179078826
sp|Q99KJ8|DCTN2_MOUSE	h	aa	1	0.1203	0.9826	0.01763	0.1199	0.9823	0.01773	0.1199	0	0.11989999999999999	0
sp|Q99KQ4|NAMPT_MOUSE	h	aa	3	0.2717	0.9424	0.09221	0.2661	0.9423	0.09015	0.2662	0.027428099999999983	0.2676416852157636	0.012879086945662607
sp|Q99KR7|PPIF_MOUSE	h	aa	2	0.03693	0.9646	0.003708	0.03719	0.962	0.003871	0.03703	0.0010378199999999988	0.037016767485822305	6.997498579550532e-4
sp|Q99L13|3HIDH_MOUSE	h	aa	1	0.029760000000000002	0.9551	0.003603	0.02961	0.954	0.003629	0.02961	0	0.02961	0
sp|Q99L47|F10A1_MOUSE	h	aa	1	0.6047	0.9639	0.1902	0.6091	0.9641	0.1918	0.6091	0	0.6091	0
sp|Q99LB2|DHRS4_MOUSE	h	aa	4	0.04614	0.6038	0.01952	0.0449	0.602	0.0191	0.03563	0.006538266000000001	0.042520919627888946	0.011613013533502494
sp|Q99LC3|NDUAA_MOUSE	h	aa	5	0.04221	0.9344	0.007265	0.04254	0.9438	0.006781	0.04385	0.008258081999999998	0.041483835563545825	0.004010365694370957
sp|Q99LC5|ETFA_MOUSE	h	aa	18	0.03683	0.9541	0.004519	0.03527	0.9406	0.004928	0.037825	0.0021497699999999996	0.03376607166417137	0.002022577048807316
sp|Q99LP6|GRPE1_MOUSE	h	aa	2	0.04005	0.437	0.02613	0.04154	0.4202	0.02762	0.063832	0.0814955568	0.016497104900363456	0.014206242357488068
sp|Q99LX0|PARK7_MOUSE	h	aa	8	0.07608	0.9704	0.01103	0.07642	0.9665	0.01179	0.07459	0.006597570000000003	0.07543740848575967	0.00307028249692927
sp|Q99M87|DNJA3_MOUSE	h	aa	1	0.1763	0.9713	0.03438	0.1752	0.9706	0.03454	0.1752	0	0.1752	0
sp|Q99MN9|PCCB_MOUSE	h	aa	4	0.02883	0.9512	0.003246	0.02835	0.9408	0.003529	0.028990000000000002	0.002831766000000003	0.029604055628037522	0.002168371085287713
sp|Q99MR8|MCCA_MOUSE	h	aa	2	0.03075	0.8221	0.008519	0.03893	0.7114	0.01357	0.05088	0.039333378	0.03704664897798742	0.01931697321906459
sp|Q99N93|RM16_MOUSE	h	aa	1	0.04343	0.9421	0.006657	0.04304	0.9407	0.006682	0.04304	0	0.04304	0
sp|Q99NB1|ACS2L_MOUSE	h	aa	6	0.06466	0.9527	0.01193	0.06386	0.9396	0.01333	0.060805	0.014307089999999993	0.06099366941469207	0.004953852021592925
sp|Q9CPP6|NDUA5_MOUSE	h	aa	2	0.1085	0.7153	0.06698	0.1189	0.7106	0.07462	0.15778999999999999	0.161469966	0.08261801128081628	0.05702470123958236
sp|Q9CPQ1|COX6C_MOUSE	h	aa	5	0.04265999999999999	0.965	0.005214	0.04178	0.9623	0.005281	0.0429	0.003899238	0.0404375399870363	0.0033147575226157985
sp|Q9CPQ3|TOM22_MOUSE	h	aa	1	0.04659	0.9256	0.0111	0.04696	0.9207	0.01154	0.04696	0	0.04696	0
sp|Q9CPQ8|ATP5L_MOUSE	h	aa	6	0.03658	0.96	0.004246	0.0357	0.9439	0.004907	0.036385	0.0034766969999999995	0.03389265264952968	0.00351721564499423
sp|Q9CPR4|RL17_MOUSE	h	aa	3	0.1566	0.944	0.04013	0.1575	0.9452	0.0399	0.1795	0.02001510000000002	0.1556216211213623	0.025566167884019005
sp|Q9CPU0|LGUL_MOUSE	h	aa	5	0.08674	0.9483	0.01854	0.08666	0.9436	0.01933	0.08159	0.007605737999999993	0.0860258202638361	0.007005476683872646
sp|Q9CPV4|GLOD4_MOUSE	h	aa	2	0.06625	0.9644	0.0102	0.06584	0.964	0.0102	0.06622	0.002298029999999994	0.06618371942011476	0.0015491507867891495
sp|Q9CPX8|QCR10_MOUSE	h	aa	1	0.06836	0.9852	0.007475	0.06824	0.9843	0.007683	0.06824	0	0.06824	0
sp|Q9CPY7|AMPL_MOUSE	h	aa	1	0.04225	0.9426	0.00738	0.04236	0.9399	0.007576	0.04236	0	0.04236	0
sp|Q9CPZ8|COXM1_MOUSE	h	aa	1	0.1213	0.9179	0.04465	0.1214	0.9202	0.0441	0.1214	0	0.12139999999999998	0
sp|Q9CQ22|LTOR1_MOUSE	h	aa	1	0.2554	0.9674	0.06182	0.2549	0.967	0.06207	0.2549	0	0.2549	0
sp|Q9CQ54|NDUC2_MOUSE	h	aa	3	0.04941	0.8637	0.01277	0.05115	0.8496	0.01387	0.04055	0.008006040000000002	0.046133004171187465	0.010640916913521268
sp|Q9CQ60|6PGL_MOUSE	h	aa	2	0.05483	0.9127	0.01408	0.05778	0.9144	0.01476	0.060160000000000005	0.021809046000000006	0.05656318982712766	0.013830527299817952
sp|Q9CQ62|DECR_MOUSE	h	aa	7	0.03278	0.9587	0.003635	0.03198	0.9475	0.004011	0.03444	0.0022387260000000064	0.030913141790348028	0.002636118145925052
sp|Q9CQ69|QCR8_MOUSE	h	aa	2	0.04069	0.9758	0.004101	0.04179	0.9742	0.004367	0.04197	0.007427826	0.041371951393852746	0.0049386103522326
sp|Q9CQ75|NDUA2_MOUSE	h	aa	1	0.04597	0.9627	0.005704	0.04587	0.9626	0.005701	0.04587	0	0.04587	0
sp|Q9CQ91|NDUA3_MOUSE	h	aa	1	0.048280000000000003	0.972	0.005397	0.0483	0.9718	0.00541	0.0483	0	0.048299999999999996	0
sp|Q9CQ92|FIS1_MOUSE	h	aa	3	0.07022	0.9679	0.01131	0.06911	0.9631	0.01193	0.07157	0.012246276000000004	0.06847911661591485	0.00664203281111307
sp|Q9CQA3|SDHB_MOUSE	h	aa	7	0.06885	0.9773	0.008625	0.0677	0.9703	0.009701	0.06467	0.007709520000000004	0.06675703975166618	0.0027141525048544066
sp|Q9CQB5|CISD2_MOUSE	h	aa	1	0.3142	0.9401	0.1359	0.3151	0.9374	0.1395	0.3151	0	0.3151	0
sp|Q9CQC7|NDUB4_MOUSE	h	aa	2	0.04893	0.8245	0.01382	0.04623	0.8174	0.01338	0.049165	0.027213122999999992	0.04231244177768738	0.015796702305083937
sp|Q9CQH3|NDUB5_MOUSE	h	aa	4	0.03868	0.9683	0.004154	0.03793	0.966	0.004212	0.040209999999999996	0.0022016610000000054	0.03752173151852683	0.0030231696094186167
sp|Q9CQJ8|NDUB9_MOUSE	h	aa	2	0.04295	0.9855	0.003304	0.0428	0.9852	0.003321	0.04281	0.001734641999999996	0.04277802382620883	0.0011691260891535673
sp|Q9CQM5|TXD17_MOUSE	h	aa	1	0.05484	0.9694	0.008067	0.05532	0.9683	0.008284	0.05532	0	0.055319999999999994	0
sp|Q9CQN1|TRAP1_MOUSE	h	aa	1	0.1146	0.953	0.024140000000000002	0.114	0.9526	0.0241	0.114	0	0.11400000000000002	0
sp|Q9CQQ7|AT5F1_MOUSE	h	aa	6	0.03404	0.9678	0.003287	0.03355	0.9571	0.003747	0.03444	0.0011267760000000003	0.03324325069945779	0.001939056525933589
sp|Q9CQR4|ACO13_MOUSE	h	aa	3	0.04427	0.9078	0.008921	0.0391	0.8429	0.01013	0.04737	0.006997871999999993	0.02901369880762205	0.012057152715133614
sp|Q9CQX8|RT36_MOUSE	h	aa	3	0.03717	0.8984	0.007029	0.03596	0.8929	0.006981	0.04146	0.005159448000000006	0.03383910657332244	0.007315533954661593
sp|Q9CQZ5|NDUA6_MOUSE	h	aa	5	0.05961	0.9485	0.01061	0.05755	0.9454	0.0105	0.06225	0.021912828000000002	0.05556785312192366	0.006473235629923299
sp|Q9CQZ6|NDUB3_MOUSE	h	aa	2	0.03771	0.9895	0.002321	0.03746	0.9893	0.002323	0.03748	0.001215732000000002	0.03746205976520811	8.19607497531235e-4
sp|Q9CR16|PPID_MOUSE	h	aa	2	0.1806	0.9657	0.04272	0.1841	0.9586	0.04809	0.1827	0.034396319999999994	0.17975396825396825	0.02282590073066264
sp|Q9CR21|ACPM_MOUSE	h	aa	5	0.05239	0.9767	0.005439	0.05152	0.9735	0.005697	0.05345	0.005633880000000007	0.05094072861374806	0.0023106643648959863
sp|Q9CR24|NUDT8_MOUSE	h	aa	1	0.05305	0.983	0.005558	0.05312	0.9828	0.005595	0.05312	0	0.05312	0
sp|Q9CR61|NDUB7_MOUSE	h	aa	2	0.03555	0.9467	0.005361	0.03587	0.9389	0.005786	0.035925	0.005581989000000001	0.035530421711899796	0.0037236475364036954
sp|Q9CR62|M2OM_MOUSE	h	aa	9	0.03988	0.9742	0.003895	0.03898	0.9599	0.004739	0.04023	0.0033358499999999926	0.038335824704074234	0.0019870262197302143
sp|Q9CR68|UCRI_MOUSE	h	aa	6	0.04868	0.9576	0.006762	0.04939	0.9475	0.007624	0.0492	0.0036546090000000027	0.04870151508979006	0.0036456837275839187
sp|Q9CRA7|ATP5S_MOUSE	h	aa	1	0.04513	0.9218	0.01032	0.04517	0.9175	0.0106	0.04517	0	0.04517	0
sp|Q9CRB8|MTFP1_MOUSE	h	aa	2	0.04834	0.8492	0.01252	0.02992	0.6657	0.01165	0.0300415	0.0375372081	0.008703469533811561	0.007335146160871062
sp|Q9CRB9|MIC19_MOUSE	h	aa	1	0.03167	0.9297	0.004434	0.03163	0.9301	0.004418	0.03163	0	0.03163	0
sp|Q9CRD0|OCAD1_MOUSE	h	aa	1	0.08366	0.9104	0.017	0.08327	0.9086	0.0171	0.08327	0	0.08327	0
sp|Q9CWJ9|PUR9_MOUSE	h	aa	3	0.04462	0.8919	0.01173	0.05181	0.8885	0.0137	0.06033	0.025070766	0.048884381081571324	0.013838387869989897
sp|Q9CX56|PSMD8_MOUSE	h	aa	1	0.104	0.9863	0.01196	0.1047	0.9856	0.01233	0.1047	0	0.1047	0
sp|Q9CXI0|COQ5_MOUSE	h	aa	1	0.1023	0.9867	0.01342	0.1028	0.9869	0.01341	0.1028	0	0.1028	0
sp|Q9CXS4|CENPV_MOUSE	h	aa	1	0.03157	0.9607	0.00397	0.03172	0.9595	0.00405	0.03172	0	0.03172	0
sp|Q9CXV1|DHSD_MOUSE	h	aa	1	0.03415	0.9889	0.002084	0.03411	0.9885	0.002116	0.03411	0	0.03411	0
sp|Q9CXW4|RL11_MOUSE	h	aa	1	0.1283	0.934	0.04233	0.1285	0.9349	0.04208	0.1285	0	0.1285	0
sp|Q9CXZ1|NDUS4_MOUSE	h	aa	3	0.06057	0.9466	0.01002	0.06076	0.9448	0.01022	0.0583	0.004432973999999999	0.06057118929552792	0.004177723901392243
sp|Q9CY16|RT28_MOUSE	h	aa	1	0.07694	0.9273	0.02305	0.07907	0.9168	0.02543	0.07907	0	0.07907	0
sp|Q9CY58|PAIRB_MOUSE	h	aa	1	0.3823	0.9715	0.1015	0.3826	0.9713	0.1019	0.3826	0	0.3826	0
sp|Q9CY64|BIEA_MOUSE	h	aa	1	0.04812	0.9289	0.009754	0.05279	0.9284	0.01072	0.05279	0	0.052790000000000004	0
sp|Q9CYT6|CAP2_MOUSE	h	aa	1	0.4642	0.9583	0.178	0.4635	0.9569	0.1805	0.4635	0	0.4635	0
sp|Q9CYZ2|TPD54_MOUSE	h	aa	1	0.314	0.9736	0.07957	0.3137	0.9726	0.081	0.3137	0	0.3137	0
sp|Q9CZ13|QCR1_MOUSE	h	aa	3	0.02687	0.8603	0.005026	0.02391	0.804	0.005488	0.02924	0.005530098000000001	0.01921778225311797	0.007313152815961283
sp|Q9CZ30|OLA1_MOUSE	h	aa	3	0.08015	0.9702	0.01357	0.08047	0.9606	0.01567	0.07982	0.013951266000000002	0.08005515699643267	0.0064006271114789666
sp|Q9CZB0|C560_MOUSE	h	aa	3	0.0384	0.9309	0.006052	0.0379	0.9216	0.006361	0.03394	4.744320000000012e-4	0.037338910717902164	0.0039364061765343366
sp|Q9CZL5|PHS2_MOUSE	h	aa	1	0.02612	0.9205	0.003595	0.02595	0.9186	0.003633	0.02595	0	0.025950000000000004	0
sp|Q9CZM2|RL15_MOUSE	h	aa	2	0.1428	0.9843	0.02	0.1428	0.983	0.02082	0.14295000000000002	0.0036323699999999907	0.14290800979363413	0.0024492803357425855
sp|Q9CZN7|GLYM_MOUSE	h	aa	1	0.1425	0.9548	0.04202	0.1451	0.9551	0.04235	0.1451	0	0.1451	0
sp|Q9CZU6|CISY_MOUSE	h	aa	5	0.03479	0.9582	0.003963	0.03274	0.9372	0.00459	0.03591	0.0019422060000000082	0.031230854851932107	0.004620747145977843
sp|Q9CZW5|TOM70_MOUSE	h	aa	1	0.06835	0.975	0.01007	0.06836	0.975	0.01006	0.06836	0	0.06836	0
sp|Q9CZX8|RS19_MOUSE	h	aa	2	0.1062	0.9492	0.02773	0.1083	0.9476	0.02878	0.11157	0.022283477999999992	0.10954525410056466	0.01475723912459878
sp|Q9D020|5NT3A_MOUSE	h	aa	1	0.08966	0.9705	0.01234	0.08982	0.9708	0.01229	0.08982	0	0.08982	0
sp|Q9D023|MPC2_MOUSE	h	aa	1	0.05387	0.988	0.003366	0.05374	0.9879	0.003367	0.05374	0	0.05374	0
sp|Q9D051|ODPB_MOUSE	h	aa	13	0.04102	0.9511	0.005752	0.04115	0.9256	0.007123	0.03959	0.005693184000000004	0.04029997800776962	0.002342407033849423
sp|Q9D0E1|HNRPM_MOUSE	h	aa	1	0.1129	0.9384	0.02727	0.1127	0.942	0.02642	0.1127	0	0.1127	0
sp|Q9D0F9|PGM1_MOUSE	h	aa	6	0.07544	0.9752	0.01047	0.07411	0.9632	0.01251	0.07701	0.004529343000000003	0.07401359952278748	0.0039000425939726044
sp|Q9D0K2|SCOT1_MOUSE	h	aa	13	0.09959	0.9334	0.0243	0.09553	0.9336	0.02332	0.09031	0.013684398000000002	0.09219752146400927	0.004794270522182253
sp|Q9D0M3|CY1_MOUSE	h	aa	3	0.03083	0.9299	0.004213	0.03012	0.9325	0.004056	0.0303	0.007857779999999998	0.02972172699507533	0.003090259901562668
sp|Q9D0S9|HINT2_MOUSE	h	aa	2	0.07624	0.803	0.0362	0.1184	0.7238	0.06893	0.181515	0.19167794100000002	0.08943108833980662	0.06369775641689061
sp|Q9D0Y8|RM52_MOUSE	h	aa	1	0.04296	0.9406	0.006758	0.04246	0.9331	0.007104	0.04246	0	0.04246	0
sp|Q9D172|GAL3A_MOUSE	h	aa	9	0.03876	0.9481	0.005133	0.03652	0.9271	0.005718	0.03755	0.0052039259999999985	0.030146659797869062	0.00565288660147347
sp|Q9D1D4|TMEDA_MOUSE	h	aa	1	0.1383	0.9598	0.02449	0.1383	0.9602	0.02436	0.1383	0	0.1383	0
sp|Q9D1G1|RAB1B_MOUSE	h	aa	1	0.07292	0.9529	0.01228	0.07242	0.9526	0.01223	0.07242	0	0.07242	0
sp|Q9D1G3|HHATL_MOUSE	h	aa	3	0.04345	0.9746	0.004564	0.04292	0.9738	0.004567	0.04292	0.0023573340000000017	0.04289617066779043	9.316951527393052e-4
sp|Q9D1H6|NDUF4_MOUSE	h	aa	1	0.03322	0.9484	0.004735	0.0333	0.9494	0.004701	0.0333	0	0.0333	0
sp|Q9D1I5|MCEE_MOUSE	h	aa	1	0.04124	0.9101	0.007962	0.04134	0.9079	0.008073	0.04134	0	0.04134	0
sp|Q9D2G2|ODO2_MOUSE	h	aa	4	0.03593	0.9494	0.004611	0.03455	0.9359	0.004998	0.037215	0.004292127000000002	0.03374347564014733	0.0042264882264036905
sp|Q9D3D9|ATPD_MOUSE	h	aa	4	0.03023	0.9584	0.00327	0.02934	0.9463	0.003625	0.031755	0.0010526460000000034	0.0288345281803827	0.002960915411592743
sp|Q9D517|PLCC_MOUSE	h	aa	3	0.08087	0.8205	0.03215	0.07486	0.8125	0.03013	0.08835	0.06857025	0.06188813816951241	0.026337728662725837
sp|Q9D6J6|NDUV2_MOUSE	h	aa	4	0.04895	0.9602	0.007217	0.04777	0.9549	0.007504	0.04628	0.001289862000000004	0.04760470545294267	0.0018875912748323239
sp|Q9D6R2|IDH3A_MOUSE	h	aa	7	0.04475	0.9135	0.008583	0.04304	0.9271	0.007559	0.04133	0.008006040000000002	0.042225084539215745	0.003120794340881625
sp|Q9D6U8|F162A_MOUSE	h	aa	1	0.04705	0.9574	0.004586	0.04782	0.9521	0.004913	0.04782	0	0.04782	0
sp|Q9D6Y7|MSRA_MOUSE	h	aa	2	0.0434	0.8091	0.01514	0.04441	0.8101	0.01548	0.049589999999999995	0.030571211999999997	0.04101600524299254	0.01705485033495677
sp|Q9D6Y9|GLGB_MOUSE	h	aa	1	0.08742	0.9525	0.01695	0.08778	0.9533	0.01685	0.08778	0	0.08778	0
sp|Q9D7B6|ACAD8_MOUSE	h	aa	1	0.01553	0.9272	0.002024	0.01588	0.9252	0.002063	0.01588	0	0.01588	0
sp|Q9D819|IPYR_MOUSE	h	aa	2	0.09173	0.943	0.02383	0.09039	0.9385	0.02442	0.091075	0.015307845	0.08990447433433983	0.010192299725523567
sp|Q9D855|QCR7_MOUSE	h	aa	4	0.03697	0.9463	0.004682	0.03656	0.9493	0.004502	0.036625000000000005	0.0024907680000000065	0.03655255135494617	0.0010607119529513283
sp|Q9D880|TIM50_MOUSE	h	aa	2	0.07177	0.9641	0.01167	0.06008	0.9242	0.01421	0.0586	0.024907679999999998	0.053783617747440275	0.015419194166501648
sp|Q9D8B4|NDUAB_MOUSE	h	aa	3	0.06181	0.9432	0.01168	0.06405	0.9299	0.01341	0.0651	0.014559132000000002	0.0644230516728714	0.005967843894583696
sp|Q9D8E6|RL4_MOUSE	h	aa	3	0.09574	0.9648	0.01905	0.09608	0.9624	0.01975	0.09581	0.015656256	0.09817784892512071	0.009375029663502931
sp|Q9D8N0|EF1G_MOUSE	h	aa	3	0.1294	0.9816	0.01957	0.1304	0.9807	0.02023	0.1286	0.013046879999999981	0.1300517540685182	0.006888394021496899
sp|Q9D8W5|PSD12_MOUSE	h	aa	2	0.08563	0.8776	0.03174	0.08912	0.8697	0.03442	0.089215	0.05661308100000001	0.072871400549235	0.031189759905537618
sp|Q9D967|MGDP1_MOUSE	h	aa	1	0.07072	0.9805	0.008902	0.07047	0.9788	0.009239	0.07047	0	0.07047	0
sp|Q9DAK9|PHP14_MOUSE	h	aa	1	0.107	0.926	0.02589	0.1066	0.9274	0.02556	0.1066	0	0.1066	0
sp|Q9DAT5|MTU1_MOUSE	h	aa	1	0.06686	0.9447	0.009097	0.0673	0.942	0.009375	0.0673	0	0.0673	0
sp|Q9DB05|SNAA_MOUSE	h	aa	1	0.0674	0.9272	0.01321	0.06953	0.9083	0.01515	0.06953	0	0.06953	0
sp|Q9DB15|RM12_MOUSE	h	aa	1	0.02597	0.9428	0.0033	0.02597	0.9387	0.003414	0.02597	0	0.02597	0
sp|Q9DB20|ATPO_MOUSE	h	aa	5	0.03638	0.9738	0.003227	0.03656	0.9719	0.003358	0.03608	0.0010822980000000022	0.03655364546826338	5.715684661941477e-4
sp|Q9DB27|MCTS1_MOUSE	h	aa	1	0.07678	0.9586	0.01401	0.07631	0.9554	0.01445	0.07631	0	0.07631	0
sp|Q9DB77|QCR2_MOUSE	h	aa	8	0.03509	0.9497	0.004207	0.03342	0.9373	0.004486	0.0349	0.004232822999999999	0.03264459425657382	0.002528686425693282
sp|Q9DBG5|PLIN3_MOUSE	h	aa	1	0.6232	0.9626	0.2101	0.6164	0.9624	0.2072	0.6164	0	0.6164	0
sp|Q9DBJ1|PGAM1_MOUSE	h	aa	1	0.07028	0.9309	0.01796	0.06987	0.9294	0.01806	0.06987	0	0.06987	0
sp|Q9DBL1|ACDSB_MOUSE	h	aa	2	0.07084	0.9593	0.01407	0.07228	0.9582	0.01454	0.07266500000000001	0.013854896999999998	0.07146319686231335	0.00919044346904725
sp|Q9DBZ5|EIF3K_MOUSE	h	aa	1	0.1007	0.9756	0.02335	0.09751	0.9738	0.02279	0.09751	0	0.09751	0
sp|Q9DC61|MPPA_MOUSE	h	aa	1	0.0516	0.9938	0.002536	0.05159	0.994	0.002493	0.05159	0	0.05159	0
sp|Q9DC69|NDUA9_MOUSE	h	aa	2	0.05221	0.982	0.005031	0.05088	0.9825	0.004837	0.05104	0.007368521999999998	0.050556048197492154	0.004922875382867083
sp|Q9DC70|NDUS7_MOUSE	h	aa	3	0.08748	0.9267	0.02244	0.09037	0.9203	0.02439	0.06973	5.930399999999964e-4	0.08460656701295753	0.018347349315693314
sp|Q9DC77|SMPX_MOUSE	h	aa	1	0.1297	0.9776	0.02189	0.1297	0.9763	0.0225	0.1297	0	0.1297	0
sp|Q9DCJ5|NDUA8_MOUSE	h	aa	5	0.03728	0.9336	0.005647	0.03523	0.9307	0.005452	0.03634	0.010570938000000005	0.03502451132855305	0.0037579638751475213
sp|Q9DCM2|GSTK1_MOUSE	h	aa	7	0.04468	0.9294	0.008124	0.04376	0.9172	0.008623	0.04769	0.006182442	0.04291691218345155	0.003835715183449272
sp|Q9DCS3|MECR_MOUSE	h	aa	1	0.1496	0.9854	0.02006	0.1488	0.9859	0.01961	0.1488	0	0.1488	0
sp|Q9DCS9|NDUBA_MOUSE	h	aa	5	0.04018	0.9518	0.005523	0.03949	0.9419	0.005952	0.04165	0.006834786000000004	0.038992368538482966	0.0031516236990313928
sp|Q9DCT2|NDUS3_MOUSE	h	aa	4	0.05211	0.9423	0.009165	0.05032	0.935	0.009395	0.050685	0.010281831	0.04891668729547825	0.004475531076817791
sp|Q9DCT8|CRIP2_MOUSE	h	aa	2	0.1589	0.9014	0.05691	0.1608	0.8977	0.05871	0.19525	0.13024641	0.1557231241997439	0.07006543641970552
sp|Q9DCV4|RMD1_MOUSE	h	aa	4	0.04121	0.9181	0.007914	0.03974	0.913	0.007838	0.041115	0.010659894000000003	0.037840730808869884	0.005574031936897018
sp|Q9DCW4|ETFB_MOUSE	h	aa	6	0.03777	0.934	0.005467	0.03715	0.9326	0.005434	0.039685	0.005641292999999999	0.036040085995333045	0.00366594595532361
sp|Q9DCX2|ATP5H_MOUSE	h	aa	6	0.03665	0.9702	0.003545	0.03682	0.9675	0.003724	0.03613	0.0013936439999999997	0.036751574682973645	9.461894265657783e-4
sp|Q9DCZ1|GMPR1_MOUSE	h	aa	3	0.1169	0.8168	0.04522	0.08935	0.737	0.04132	0.1089	0.10901557799999999	0.07067919730556267	0.03579322011156981
sp|Q9DCZ4|MIC26_MOUSE	h	aa	2	0.03333	0.9381	0.004879	0.03269	0.9356	0.004892	0.03298	0.008421167999999998	0.03200175864160097	0.005511521803647467
sp|Q9EP89|LACTB_MOUSE	h	aa	1	0.03934	0.9593	0.005627	0.03953	0.9577	0.005762	0.03953	0	0.03953	0
sp|Q9EQ20|MMSA_MOUSE	h	aa	10	0.04114	0.87	0.00966	0.0386	0.8524	0.009603	0.03932	0.009325554	0.03565243345240604	0.004925831745801852
sp|Q9EQH3|VPS35_MOUSE	h	aa	1	0.1142	0.9619	0.02593	0.1146	0.9607	0.02646	0.1146	0	0.1146	0
sp|Q9EQP2|EHD4_MOUSE	h	aa	5	0.2357	0.9632	0.05984	0.2345	0.9583	0.06338	0.2347	0.03276545999999997	0.23357732156853575	0.021884312938945247
sp|Q9ERF3|WDR61_MOUSE	h	aa	2	0.142	0.9035	0.04644	0.1384	0.8974	0.04647	0.1408	0.06049008	0.12897727272727272	0.03737409607438017
sp|Q9ERI6|RDH14_MOUSE	h	aa	1	0.0429	0.9345	0.008668	0.04313	0.9295	0.009046	0.04313	0	0.04313	0
sp|Q9ERS2|NDUAD_MOUSE	h	aa	2	0.04385	0.9792	0.004081	0.04438	0.9775	0.004288	0.04445	0.004759146000000001	0.04421818672665917	0.003193259378910598
sp|Q9ESL4|M3K20_MOUSE	h	aa	1	0.1459	0.9348	0.04812	0.1444	0.9312	0.04895	0.1444	0	0.1444	0
sp|Q9ESW4|AGK_MOUSE	h	aa	1	0.09569	0.966	0.01716	0.09607	0.9652	0.01741	0.09607	0	0.09607	0
sp|Q9JHI5|IVD_MOUSE	h	aa	9	0.03976	0.9613	0.00492	0.03975	0.9615	0.004905	0.03999	0.0045515820000000045	0.039612052504363005	0.0011080309664906235
sp|Q9JHR7|IDE_MOUSE	h	aa	1	0.1258	0.9538	0.02795	0.1232	0.9523	0.02769	0.1232	0	0.12320000000000002	0
sp|Q9JHU2|PALMD_MOUSE	h	aa	1	0.03889	0.9456	0.005549	0.03987	0.9375	0.006108	0.03987	0	0.03987	0
sp|Q9JHU4|DYHC1_MOUSE	h	aa	11	0.1475	0.9196	0.05018	0.1396	0.9138	0.0491	0.1396	0.03676847999999998	0.13084818017863817	0.014426864620082537
sp|Q9JHU9|INO1_MOUSE	h	aa	1	0.08533	0.9303	0.02263	0.08433	0.9266	0.02289	0.08433	0	0.08433	0
sp|Q9JHW2|NIT2_MOUSE	h	aa	1	0.02069	0.9446	0.002264	0.02048	0.941	0.002321	0.02048	0	0.02048	0
sp|Q9JI91|ACTN2_MOUSE	h	aa	17	0.08076	0.97	0.01209	0.07867	0.9685	0.01202	0.08148	0.010659894000000003	0.0779477788759027	0.003120166973619023
sp|Q9JIF9|MYOTI_MOUSE	h	aa	1	0.07768	0.9533	0.0149	0.07601	0.9422	0.01619	0.07601	0	0.07601	0
sp|Q9JJI8|RL38_MOUSE	h	aa	1	0.1122	0.9467	0.02808	0.1081	0.9415	0.02829	0.1081	0	0.1081	0
sp|Q9JJW5|MYOZ2_MOUSE	h	aa	6	0.0572	0.9659	0.008033	0.05579	0.9593	0.008542	0.05613	0.009117989999999998	0.05537591928395762	0.003304555342997304
sp|Q9JK42|PDK2_MOUSE	h	aa	1	0.06353	0.926	0.009521	0.06278	0.9217	0.009691	0.06278	0	0.06278	0
sp|Q9JK53|PRELP_MOUSE	h	aa	1	0.1141	0.9517	0.02714	0.1169	0.9469	0.02901	0.1169	0	0.11690000000000002	0
sp|Q9JKS4|LDB3_MOUSE	h	aa	12	0.08005	0.9155	0.02093	0.0728	0.9002	0.02048	0.0704	0.039162879	0.06625433492942441	0.007711817414647679
sp|Q9JLV1|BAG3_MOUSE	h	aa	4	0.2505	0.6914	0.1851	0.2344	0.6772	0.1768	0.3292	0.25485894000000003	0.09885999412163335	0.07314542074970622
sp|Q9JLZ3|AUHM_MOUSE	h	aa	1	0.03875	0.9748	0.003929	0.0386	0.9751	0.003889	0.0386	0	0.0386	0
sp|Q9JM76|ARPC3_MOUSE	h	aa	1	0.2263	0.9541	0.06463	0.2264	0.9533	0.06525	0.2264	0	0.2264	0
sp|Q9JMA1|UBP14_MOUSE	h	aa	1	0.1159	0.9364	0.03764	0.1171	0.9307	0.03974	0.1171	0	0.11710000000000001	0
sp|Q9QUI0|RHOA_MOUSE	h	aa	2	0.3231	0.889	0.1461	0.2119	0.8672	0.09586	0.30435	0.28206465	0.18542421554131755	0.11590917367089094
sp|Q9QVP4|MLRA_MOUSE	h	aa	5	0.08233	0.9235	0.02193	0.0807	0.9197	0.02195	0.08769	0.036042005999999994	0.079205946057089	0.011155733600208592
sp|Q9QXS1|PLEC_MOUSE	h	aa	4	0.06069	0.6902	0.03061	0.06545	0.6738	0.03382	0.053860000000000005	0.034381494	0.048049897631586826	0.016465753332531183
sp|Q9QXX4|CMC2_MOUSE	h	aa	5	0.03751	0.9455	0.005408	0.0374	0.9466	0.005336	0.04129	0.0034692840000000026	0.03677684997356388	0.003251850810422248
sp|Q9QY76|VAPB_MOUSE	h	aa	2	0.05615	0.8493	0.01736	0.05128	0.8404	0.01626	0.055689999999999996	0.035967875999999996	0.04512171844137188	0.019656184043592775
sp|Q9QYA2|TOM40_MOUSE	h	aa	2	0.0303	0.7792	0.008509	0.02838	0.7628	0.008368	0.030649999999999997	0.02197213199999999	0.023484179445350733	0.011355156260362083
sp|Q9QYB1|CLIC4_MOUSE	h	aa	1	0.003595	0.9082	4.497e-4	0.003636	0.9073	4.526e-4	0.003636	0	0.0036359999999999995	0
sp|Q9QYG0|NDRG2_MOUSE	h	aa	7	0.3059	0.9489	0.09687	0.3037	0.9458	0.09886	0.3022	0.02253552000000007	0.2960608602169951	0.028807717969518993
sp|Q9QYJ0|DNJA2_MOUSE	h	aa	3	0.3906	0.9317	0.1666	0.3628	0.9255	0.1557	0.4348	0.17969112000000004	0.2954092124666457	0.11726160806571433
sp|Q9QYR9|ACOT2_MOUSE	h	aa	3	0.03156	0.9845	0.002126	0.03191	0.9844	0.002155	0.03198	0.0024907680000000013	0.03186915955019474	0.0010123261541489688
sp|Q9QZ49|UBXN8_MOUSE	h	aa	1	0.03067	0.9841	0.001653	0.03065	0.9846	0.001628	0.03065	0	0.03065	0
sp|Q9QZH6|ECSIT_MOUSE	h	aa	1	0.1878	0.9784	0.03818	0.1881	0.9777	0.03881	0.1881	0	0.1881	0
sp|Q9R062|GLYG_MOUSE	h	aa	3	0.1236	0.9533	0.02941	0.1377	0.9388	0.03852	0.1432	0.06723590999999998	0.13467087846308073	0.02723948156584869
sp|Q9R0H0|ACOX1_MOUSE	h	aa	2	0.3543	0.8896	0.177	0.3286	0.8874	0.1611	0.4742	0.43543962	0.29229428511176714	0.18103507283282583
sp|Q9R0P3|ESTD_MOUSE	h	aa	2	0.04054	0.8746	0.008081	0.03839	0.8805	0.007437	0.04421	0.019214495999999998	0.04041082334313504	0.011846285241507127
sp|Q9R0P5|DEST_MOUSE	h	aa	3	0.1037	0.8359	0.04695	0.09995	0.7917	0.05102	0.09453	0.085738758	0.06971957480880243	0.0322582522103777
sp|Q9R0Q6|ARC1A_MOUSE	h	aa	1	0.09622	0.9176	0.03103	0.09628	0.9163	0.03129	0.09628	0	0.09628	0
sp|Q9R0Q7|TEBP_MOUSE	h	aa	2	0.2348	0.9456	0.07015	0.2367	0.9449	0.07119	0.23805	0.018903150000000014	0.23736710775047257	0.012713424170630233
sp|Q9R0Y5|KAD1_MOUSE	h	aa	7	0.06978	0.9355	0.01389	0.0692	0.9246	0.0149	0.07535	0.015063216000000003	0.06570640352449499	0.006869921786132746
sp|Q9R112|SQOR_MOUSE	h	aa	1	0.08604	0.9264	0.02337	0.08173	0.9147	0.02365	0.08173	0	0.08173	0
sp|Q9R1P0|PSA4_MOUSE	h	aa	1	0.08194	0.972	0.01373	0.08175	0.9714	0.01384	0.08175	0	0.08175	0
sp|Q9R1P1|PSB3_MOUSE	h	aa	2	0.1417	0.9519	0.03655	0.1328	0.9462	0.03566	0.13416	0.05610158399999998	0.12348717948717948	0.034829717291255745
sp|Q9R1P3|PSB2_MOUSE	h	aa	2	0.1589	0.9541	0.04146	0.2022	0.9208	0.07299	0.2387	0.14618435999999999	0.19797121910347715	0.08177612988522348
sp|Q9R1P4|PSA1_MOUSE	h	aa	1	0.1434	0.9698	0.03063	0.1437	0.969	0.03106	0.1437	0	0.1437	0
sp|Q9WTI7|MYO1C_MOUSE	h	aa	1	0.05056	0.949	0.009175	0.05047	0.9466	0.009372	0.05047	0	0.05047	0
sp|Q9WTP6|KAD2_MOUSE	h	aa	2	0.02672	0.9748	0.001945	0.02661	0.9745	0.001951	0.025015	0.005493033	0.024466248251049372	0.003623723756551586
sp|Q9WTR5|CAD13_MOUSE	h	aa	1	0.0522	0.9655	0.006971	0.05218	0.9652	0.007002	0.05218	0	0.05218	0
sp|Q9WTX5|SKP1_MOUSE	h	aa	1	0.8888	0.9383	0.4819	0.8686	0.9392	0.4619	0.8686	0	0.8686000000000001	0
sp|Q9WU78|PDC6I_MOUSE	h	aa	2	0.1883	0.9427	0.0551	0.2018	0.9307	0.06629	0.21495000000000003	0.09051273	0.19761060711793443	0.05612527361967852
sp|Q9WUB3|PYGM_MOUSE	h	aa	15	0.139	0.898	0.04886	0.1368	0.9032	0.04666	0.152	0.049222319999999986	0.12126166560223839	0.018117075333926567
sp|Q9WUM5|SUCA_MOUSE	h	aa	15	0.03593	0.9582	0.004363	0.03513	0.9359	0.005285	0.03672	0.003306198000000004	0.03383332037411895	0.002408760156304356
sp|Q9WUR2|ECI2_MOUSE	h	aa	4	0.042	0.9601	0.005797	0.04337	0.9505	0.006697	0.041715	0.003639783000000003	0.04347117733712542	0.003492879750405715
sp|Q9WUZ7|SH3BG_MOUSE	h	aa	1	0.4587	0.9178	0.2256	0.4544	0.9138	0.2284	0.4544	0	0.4544	0
sp|Q9WV35|ABEC2_MOUSE	h	aa	2	0.1556	0.9796	0.02542	0.1597	0.9758	0.02846	0.16005	0.025130069999999987	0.15825492033739455	0.016759893156631282
sp|Q9WV55|VAPA_MOUSE	h	aa	2	0.06291	0.8247	0.02272	0.0622	0.8175	0.02294	0.07121	0.052913994	0.05332239853953097	0.026724847688187895
sp|Q9WVE8|PACN2_MOUSE	h	aa	1	0.2766	0.9659	0.07439	0.2801	0.9644	0.07713	0.2801	0	0.2801	0
sp|Q9WVH9|FBLN5_MOUSE	h	aa	1	0.01805	0.9429	0.002035	0.0181	0.9356	0.002164	0.0181	0	0.0181	0
sp|Q9WVL0|MAAI_MOUSE	h	aa	1	0.03466	0.9302	0.006135	0.03441	0.9199	0.006528	0.03441	0	0.03441	0
sp|Q9WVL3|S12A7_MOUSE	h	aa	1	0.1859	0.9615	0.04979	0.1861	0.9614	0.0499	0.1861	0	0.1861	0
sp|Q9WVQ5|MTNB_MOUSE	h	aa	2	0.1023	0.9328	0.02862	0.1179	0.9272	0.03465	0.129965	0.07358885100000001	0.11100887161928212	0.04239545525967043
sp|Q9Z0X1|AIFM1_MOUSE	h	aa	4	0.02931	0.874	0.005559	0.02987	0.8787	0.005541	0.03353	0.004062324000000004	0.02748506820628502	0.006043668950821594
sp|Q9Z126|PLF4_MOUSE	h	aa	1	0.3774	0.9345	0.1945	0.3264	0.9192	0.1757	0.3264	0	0.3264	0
sp|Q9Z1E4|GYS1_MOUSE	h	aa	1	0.08366	0.9364	0.0175	0.08412	0.9371	0.01753	0.08412	0	0.08412	0
sp|Q9Z1J3|NFS1_MOUSE	h	aa	3	0.061	0.8416	0.02118	0.06562	0.838	0.02298	0.09719	0.016768206	0.06345744308747923	0.024216294845956332
sp|Q9Z1P6|NDUA7_MOUSE	h	aa	2	0.08954	0.8911	0.02658	0.08862	0.8915	0.02618	0.09467	0.044967258	0.08495299461286573	0.02721690426331698
sp|Q9Z2I0|LETM1_MOUSE	h	aa	1	0.04091	0.9541	0.004788	0.041	0.955	0.004747	0.041	0	0.041	0
sp|Q9Z2I8|SUCB2_MOUSE	h	aa	4	0.08252	0.9478	0.01751	0.07976	0.9471	0.01695	0.07955999999999999	0.016760792999999993	0.08044631904382629	0.009381623090570218
sp|Q9Z2I9|SUCB1_MOUSE	h	aa	16	0.04508	0.9439	0.007317	0.04548	0.9264	0.00845	0.04647	0.011660649	0.044213435975133726	0.0027311120308540064
sp|Q9Z2U1|PSA5_MOUSE	h	aa	3	0.1189	0.8994	0.03757	0.115	0.8981	0.03644	0.1112	0.04281748799999998	0.11187396357661093	0.023387019533468664
sp|Q9Z2Y8|PLPHP_MOUSE	h	aa	1	0.121	0.9729	0.03779	0.1211	0.9714	0.03884	0.1211	0	0.12110000000000001	0
sp|Q9Z2Z6|MCAT_MOUSE	h	aa	3	0.04811	0.9586	0.00656	0.04686	0.962	0.006132	0.04298	2.965199999999982e-4	0.046475345311222466	0.0038976671463539564
sp|A2AAJ9|OBSCN_MOUSE	h	hw	8	0.0654	0.9571	0.01197	0.066	0.9586	0.01188	0.07205	0.005404076999999993	0.066734849184314	0.003707234564830347
sp|A2AMM0|CAVN4_MOUSE	h	hw	3	0.07092	0.9589	0.01251	0.06676	0.9499	0.01294	0.07499	0.00289106999999999	0.06534065890476859	0.009138675954621015
sp|A2ASS6|TITIN_MOUSE	h	hw	377	0.05034	0.9147	0.01112	0.05059	0.9129	0.0113	0.05138	0.009963071999999995	0.049302139356033774	6.314719757484384e-4
sp|B1AR13|CISD3_MOUSE	h	hw	1	0.0263	0.9769	0.002105	0.02628	0.9767	0.002116	0.02628	0	0.02628	0
sp|E9PV24|FIBA_MOUSE	h	hw	2	5.275	0.7222	9.012	4.212	0.7587	4.628	1.0063499999999999	0.11067608999999999	1.000812540368659	0.07423923698367409
sp|E9Q401|RYR2_MOUSE	h	hw	12	0.09761	0.9441	0.02179	0.09859	0.9424	0.02231	0.09539	0.023076669	0.09786515642649227	0.006161093746942496
sp|E9Q557|DESP_MOUSE	h	hw	25	0.1649	0.9421	0.04047	0.1617	0.9373	0.0413	0.1669	0.03424806000000001	0.15407488562794983	0.008461024310398411
sp|O08528|HXK2_MOUSE	h	hw	1	0.1024	0.9689	0.01758	0.1025	0.9691	0.01753	0.1025	0	0.10250000000000001	0
sp|O08638|MYH11_MOUSE	h	hw	1	0.05867	0.922	0.01564	0.05978	0.9126	0.01684	0.05978	0	0.05978	0
sp|O08709|PRDX6_MOUSE	h	hw	3	0.06472	0.9832	0.007036	0.06444	0.9818	0.007285	0.06479	0.002668679999999994	0.06453680876764746	0.0012281556054509206
sp|O08749|DLDH_MOUSE	h	hw	11	0.02561	0.9394	0.003364	0.02669	0.8945	0.004589	0.02463	0.003128286000000001	0.025812490672176915	0.001456890950763101
sp|O08756|HCD2_MOUSE	h	hw	4	0.02574	0.9537	0.002851	0.02564	0.9523	0.002885	0.026915	7.857779999999988e-4	0.025478775234109775	0.001649815076413703
sp|O08788|DCTN1_MOUSE	h	hw	1	0.1329	0.9789	0.0188	0.1327	0.9787	0.01888	0.1327	0	0.1327	0
sp|O08997|ATOX1_MOUSE	h	hw	1	0.1103	0.9678	0.01778	0.1102	0.9688	0.01747	0.1102	0	0.11019999999999999	0
sp|O09111|NDUBB_MOUSE	h	hw	1	0.03281	0.9486	0.003781	0.03282	0.9492	0.003758	0.03282	0	0.03282	0
sp|O09131|GSTO1_MOUSE	h	hw	1	0.07369	0.9651	0.01253	0.0734	0.9645	0.01259	0.0734	0	0.0734	0
sp|O09161|CASQ2_MOUSE	h	hw	7	0.0487	0.9441	0.008476	0.04821	0.9449	0.008324	0.04771	0.009458988000000005	0.04634652365773404	0.004268575612685332
sp|O35129|PHB2_MOUSE	h	hw	3	0.02309	0.9512	0.002552	0.02274	0.9516	0.002515	0.02347	0.005011187999999996	0.02301829940122631	0.002036497874190976
sp|O35308|MOT3_MOUSE	h	hw	1	0.04167	0.9647	0.004646	0.0416	0.9647	0.004639	0.0416	0	0.0416	0
sp|O35459|ECH1_MOUSE	h	hw	9	0.1358	0.9615	0.0248	0.1334	0.9579	0.02552	0.1359	0.02772461999999999	0.13381482086638508	0.006606527020756408
sp|O35855|BCAT2_MOUSE	h	hw	1	0.0285	0.9438	0.004171	0.02853	0.9442	0.004158	0.02853	0	0.028530000000000003	0
sp|O35857|TIM44_MOUSE	h	hw	1	0.0633	0.946	0.01251	0.06348	0.948	0.01231	0.06348	0	0.06348	0
sp|O54724|CAVN1_MOUSE	h	hw	5	0.04801	0.8736	0.01306	0.04842	0.8871	0.01245	0.05457	0.011327064000000001	0.04546633771404827	0.00813613718500086
sp|O55028|BCKD_MOUSE	h	hw	1	0.0924	0.9133	0.02392	0.09231	0.9151	0.02363	0.09231	0	0.09230999999999999	0
sp|O55126|NIPS2_MOUSE	h	hw	2	0.02725	0.981	0.001977	0.02716	0.9789	0.00208	0.02717	7.857779999999988e-4	0.02715966139124034	5.297983267338011e-4
sp|O55143|AT2A2_MOUSE	h	hw	24	0.09655	0.9257	0.02459	0.09662	0.9229	0.02506	0.1017	0.031045644000000008	0.09281082486056323	0.006490520076562311
sp|O70250|PGAM2_MOUSE	h	hw	5	0.04928	0.9566	0.007642	0.04958	0.9554	0.007794	0.05072	0.010719198	0.048423988423240895	0.004863006091137991
sp|O70251|EF1B_MOUSE	h	hw	1	0.09543	0.9614	0.01767	0.09552	0.9615	0.01766	0.09552	0	0.09552	0
sp|O70433|FHL2_MOUSE	h	hw	14	0.1312	0.9476	0.02937	0.1303	0.9374	0.03185	0.13040000000000002	0.031134600000000016	0.1267112542839192	0.007172798097019626
sp|O70435|PSA3_MOUSE	h	hw	1	0.05977	0.9432	0.01227	0.05974	0.9429	0.0123	0.05974	0	0.05974	0
sp|O70468|MYPC3_MOUSE	h	hw	32	0.06489	0.9253	0.0145	0.06513	0.9185	0.01521	0.068565	0.012602099999999995	0.06301037037153	0.0034183894050351556
sp|O70548|TELT_MOUSE	h	hw	1	1.656	0.9354	0.4489	1.647	0.9355	0.4457	1.647	0	1.6470000000000002	0
sp|O70622|RTN2_MOUSE	h	hw	1	0.07488	0.9485	0.01665	0.07516	0.9489	0.01666	0.07516	0	0.07516	0
sp|O88342|WDR1_MOUSE	h	hw	3	0.04951	0.9391	0.009963	0.04862	0.94	0.009711	0.04669	0.0038695860000000017	0.04828204342026819	0.0032389235622542066
sp|O88441|MTX2_MOUSE	h	hw	2	0.03499	0.8957	0.006695	0.03347	0.8921	0.0065	0.033075	0.012001646999999999	0.031093774754346184	0.00761010148560642
sp|O88492|PLIN4_MOUSE	h	hw	2	0.09368	0.9662	0.01561	0.09269	0.9663	0.01541	0.09178	0.02315821199999999	0.0891216387012421	0.015167574597008078
sp|O88544|CSN4_MOUSE	h	hw	1	0.1792	0.9888	0.0191	0.1792	0.9888	0.0191	0.1792	0	0.1792	0
sp|O88569|ROA2_MOUSE	h	hw	3	0.212	0.925	0.06158	0.2087	0.9257	0.06016	0.2256	0.10007550000000004	0.19676836222803085	0.0463355864859851
sp|O88587|COMT_MOUSE	h	hw	2	0.2647	0.8089	0.1404	0.2511	0.8099	0.1341	0.29025	0.23951402999999993	0.20033302325581395	0.11150318658734451
sp|O88653|LTOR3_MOUSE	h	hw	1	0.2377	0.965	0.04942	0.2372	0.9659	0.04867	0.2372	0	0.23720000000000002	0
sp|O88685|PRS6A_MOUSE	h	hw	1	0.1845	0.9315	0.0645	0.1845	0.9324	0.06412	0.1845	0	0.1845	0
sp|O88696|CLPP_MOUSE	h	hw	1	0.05317	0.9632	0.007738	0.05307	0.9634	0.007698	0.05307	0	0.05307	0
sp|O88844|IDHC_MOUSE	h	hw	1	0.07967	0.946	0.01579	0.07976	0.9461	0.01579	0.07976	0	0.07976	0
sp|P00397|COX1_MOUSE	h	hw	6	0.04392	0.9361	0.007904	0.04599	0.9183	0.009366	0.046024999999999996	0.007998627	0.04534194671926593	0.004124566802995375
sp|P00405|COX2_MOUSE	h	hw	6	0.02906	0.9196	0.004917	0.02897	0.9227	0.004811	0.028005000000000002	0.005930400000000002	0.028257124783746815	0.002229913693664892
sp|P00416|COX3_MOUSE	h	hw	3	0.03707	0.9836	0.002793	0.037	0.9809	0.003012	0.03647	8.599080000000061e-4	0.036796528243977486	6.528327398726246e-4
sp|P00920|CAH2_MOUSE	h	hw	1	0.0286	0.9581	0.003638	0.02869	0.9569	0.003701	0.02869	0	0.028689999999999997	0
sp|P01837|IGKC_MOUSE	h	hw	2	0.06767	0.9595	0.01154	0.06348	0.9427	0.01285	0.062025	0.012876380999999998	0.0608088899637243	0.008514715184763327
sp|P01864|GCAB_MOUSE	h	hw	2	0.05681	0.8989	0.01483	0.05615	0.889	0.01538	0.056775000000000006	0.014952021	0.054983591369440775	0.009766790294333952
sp|P01867|IGG2B_MOUSE	h	hw	1	0.05233	0.9111	0.01475	0.0521	0.9043	0.01523	0.0521	0	0.0521	0
sp|P01872|IGHM_MOUSE	h	hw	1	0.3005	0.9888	0.03055	0.2989	0.989	0.03011	0.2989	0	0.2989	0
sp|P01942|HBA_MOUSE	h	hw	6	0.024	0.9366	0.003077	0.02406	0.9343	0.00314	0.02419	0.0025574850000000013	0.0234672547520689	0.001495908270649608
sp|P02088|HBB1_MOUSE	h	hw	2	0.03104	0.8957	0.006153	0.03147	0.8882	0.006456	0.03175	0.009429335999999998	0.030475996850393695	0.006104798109244215
sp|P02468|LAMC1_MOUSE	h	hw	4	0.01667	0.9346	0.002067	0.0167	0.9326	0.002101	0.016535	8.228430000000025e-4	0.01666132269209143	4.295038378248518e-4
sp|P02469|LAMB1_MOUSE	h	hw	3	0.03468	0.6167	0.01353	0.03299	0.6286	0.01265	0.02823	0.018962454	0.025796288208318037	0.009413640702108433
sp|P03888|NU1M_MOUSE	h	hw	3	0.02693	0.9452	0.003589	0.02701	0.9407	0.003743	0.02586	0.004759146000000001	0.02651552170289306	0.0028267177513649467
sp|P03893|NU2M_MOUSE	h	hw	1	0.02627	0.9485	0.003142	0.02628	0.9483	0.00315	0.02628	0	0.02628	0
sp|P03911|NU4M_MOUSE	h	hw	2	0.02687	0.9716	0.002276	0.02673	0.969	0.002364	0.026585	0.0016827510000000008	0.02653654316343803	0.0011329312202558637
sp|P03921|NU5M_MOUSE	h	hw	2	0.03885	0.9721	0.004041	0.03786	0.9692	0.004151	0.037485	0.0024685289999999997	0.0374110444177671	0.0016617150581721297
sp|P04117|FABP4_MOUSE	h	hw	4	0.06486	0.943	0.01391	0.0644	0.9377	0.01444	0.064935	0.00853236300000001	0.06431615750944301	0.0037545459263104873
sp|P04247|MYG_MOUSE	h	hw	14	0.0479	0.8313	0.01464	0.04669	0.8325	0.01423	0.04421	0.0052928820000000005	0.04490353479442994	0.003415883204862228
sp|P05064|ALDOA_MOUSE	h	hw	3	0.1203	0.9691	0.02081	0.1204	0.9554	0.02501	0.119	0.0011860799999999928	0.12015704070584737	0.0015965626234571242
sp|P05132|KAPCA_MOUSE	h	hw	2	0.2132	0.9125	0.09044	0.2146	0.9148	0.09008	0.20655	0.08398928999999998	0.19101273299443233	0.05238862902025945
sp|P05201|AATC_MOUSE	h	hw	17	0.06089	0.9216	0.01371	0.0631	0.9084	0.01535	0.06249	0.013046880000000012	0.060182560035176524	0.004301587562995247
sp|P05202|AATM_MOUSE	h	hw	13	0.02457	0.8771	0.004494	0.02455	0.8987	0.004077	0.02498	0.001512252	0.023211080614649934	0.001727648654571166
sp|P05622|PGFRB_MOUSE	h	hw	1	0.02697	0.9906	0.001451	0.02698	0.9905	0.001453	0.02698	0	0.02698	0
sp|P06151|LDHA_MOUSE	h	hw	6	0.09838	0.9757	0.01461	0.09698	0.977	0.01404	0.09451000000000001	0.008991969	0.09227320471323873	0.006705914309746103
sp|P06745|G6PI_MOUSE	h	hw	11	0.06987	0.8694	0.02159	0.06928	0.8866	0.01993	0.0696	0.011490149999999989	0.06598931704750373	0.006451197674240316
sp|P07309|TTHY_MOUSE	h	hw	1	1.22	0.9646	0.2088	1.226	0.9644	0.2103	1.226	0	1.226	0
sp|P07310|KCRM_MOUSE	h	hw	7	0.06134	0.9475	0.01148	0.06128	0.9274	0.01348	0.058	0.008954904000000005	0.06085077427085373	0.005477122179675745
sp|P07356|ANXA2_MOUSE	h	hw	1	0.04472	0.9848	0.004061	0.04456	0.9837	0.004189	0.04456	0	0.04456	0
sp|P07724|ALBU_MOUSE	h	hw	28	0.1945	0.962	0.03822	0.1918	0.9524	0.04212	0.19785	0.038102819999999996	0.18597009350562138	0.008930499234327543
sp|P07759|SPA3K_MOUSE	h	hw	2	0.5695	0.9725	0.08486	0.5692	0.9723	0.08511	0.5742	0.016456859999999997	0.5739854231974922	0.011095851963587894
sp|P07901|HS90A_MOUSE	h	hw	4	0.128	0.8852	0.04758	0.1325	0.8851	0.04935	0.14825	0.04484865000000002	0.12663838052067602	0.024738670298970266
sp|P08113|ENPL_MOUSE	h	hw	3	0.1131	0.8429	0.03918	0.1142	0.8394	0.04	0.09154	0.01992614399999999	0.105596875889289	0.02737384393039115
sp|P08228|SODC_MOUSE	h	hw	2	0.06488	0.9471	0.01022	0.06495	0.9473	0.01021	0.06478	0.007724345999999998	0.06436098024081506	0.005176299892785529
sp|P08249|MDHM_MOUSE	h	hw	8	0.02489	0.9711	0.002101	0.02471	0.9673	0.002219	0.025345	0.001675338000000001	0.024529446151113046	9.8959761753548e-4
sp|P08752|GNAI2_MOUSE	h	hw	1	0.1042	0.97	0.01733	0.1031	0.9708	0.01695	0.1031	0	0.1031	0
sp|P09103|PDIA1_MOUSE	h	hw	4	0.2004	0.9198	0.05772	0.1918	0.9134	0.0571	0.20255	0.07324043999999999	0.17807910228130971	0.039770723991839584
sp|P09411|PGK1_MOUSE	h	hw	9	0.04544	0.933	0.008774	0.04546	0.93	0.008972	0.0458	0.00904386	0.04409301547311719	0.003289764419336061
sp|P09528|FRIH_MOUSE	h	hw	2	0.09861	0.8078	0.04394	0.096	0.8111	0.04259	0.10078500000000001	0.063774039	0.08242621421838568	0.035179477150407895
sp|P09542|MYL3_MOUSE	h	hw	12	0.06209	0.9269	0.01325	0.06208	0.9209	0.01377	0.057925	0.007442652000000005	0.05987918979947532	0.003214595118012746
sp|P09671|SODM_MOUSE	h	hw	4	0.0299	0.8966	0.005347	0.02988	0.8996	0.005267	0.0305	0.009014208	0.029820075404973185	0.003832780916052878
sp|P0DN34|NDUB1_MOUSE	h	hw	1	0.0273	0.9884	0.001538	0.0273	0.9886	0.001529	0.0273	0	0.0273	0
sp|P10126|EF1A1_MOUSE	h	hw	2	0.09531	0.9409	0.02376	0.0952	0.9412	0.02368	0.099165	0.029110850999999997	0.09527720465890183	0.01886520358470768
sp|P10493|NID1_MOUSE	h	hw	2	0.02861	0.9414	0.003839	0.02859	0.9435	0.003767	0.02858	4.4478000000000756e-5	0.02857996850944717	2.999996694483692e-5
sp|P10518|HEM2_MOUSE	h	hw	1	0.1141	0.9536	0.02567	0.114	0.9558	0.02501	0.114	0	0.11400000000000002	0
sp|P10639|THIO_MOUSE	h	hw	2	0.0462	0.9126	0.009938	0.04588	0.9119	0.00991	0.044595	0.013558377	0.04271965466980604	0.008760426997541794
sp|P10649|GSTM1_MOUSE	h	hw	3	0.06127	0.942	0.01134	0.0613	0.9431	0.01124	0.05778	0.010481981999999999	0.060163677132085765	0.0072983923158992615
sp|P11499|HS90B_MOUSE	h	hw	6	0.126	0.8487	0.04906	0.1286	0.8534	0.04938	0.1578	0.07464891	0.11727438410678956	0.029825596997049977
sp|P11531|DMD_MOUSE	h	hw	8	0.04962	0.8753	0.01469	0.05022	0.8799	0.01459	0.05349	0.008258081999999998	0.04756037780347381	0.006740131149399144
sp|P11983|TCPA_MOUSE	h	hw	2	0.208	0.9541	0.05077	0.1998	0.952	0.04953	0.18985000000000002	0.03862173	0.18627558598893865	0.025559541822553867
sp|P12367|KAP2_MOUSE	h	hw	1	0.06901	0.9503	0.01342	0.06966	0.9476	0.0139	0.06966	0	0.06966	0
sp|P12382|PFKAL_MOUSE	h	hw	1	0.2742	0.9784	0.04132	0.272	0.9782	0.04133	0.272	0	0.272	0
sp|P12787|COX5A_MOUSE	h	hw	7	0.02836	0.9577	0.003201	0.0289	0.9454	0.003696	0.02901	0.003350676000000002	0.028644253066764352	0.0013717744354545581
sp|P12970|RL7A_MOUSE	h	hw	1	0.07336	0.9597	0.01179	0.07347	0.96	0.01175	0.07347	0	0.07347	0
sp|P14094|AT1B1_MOUSE	h	hw	2	0.05371	0.9749	0.006217	0.05489	0.9719	0.006746	0.055175	0.007464891000000001	0.054715530584503846	0.004993071073728624
sp|P14131|RS16_MOUSE	h	hw	1	0.07323	0.9554	0.014880000000000001	0.07343	0.9556	0.0149	0.07343	0	0.07343	0
sp|P14152|MDHC_MOUSE	h	hw	3	0.05458	0.9342	0.01052	0.06044	0.8815	0.01555	0.05047	0.006404832000000006	0.05723185966246001	0.010848051872430818
sp|P14211|CALR_MOUSE	h	hw	2	0.1203	0.8667	0.04872	0.1298	0.8717	0.05188	0.13816	0.087236184	0.11310104226983207	0.04816781504890648
sp|P14602|HSPB1_MOUSE	h	hw	1	0.2338	0.9128	0.0711	0.2361	0.9074	0.07424	0.2361	0	0.2361	0
sp|P14824|ANXA6_MOUSE	h	hw	3	0.09187	0.8945	0.02575	0.08363	0.9012	0.02246	0.07101	9.933420000000058e-4	0.08209459746399628	0.013269473917699386
sp|P14869|RLA0_MOUSE	h	hw	2	0.07591	0.9131	0.02131	0.07468	0.9162	0.0206	0.07461000000000001	0.012275928000000004	0.0736911097708082	0.008178024244770035
sp|P15116|CADH2_MOUSE	h	hw	3	0.06167	0.8832	0.01724	0.06134	0.8858	0.01697	0.07084	0.011653236000000008	0.06302539427109319	0.009885709919864167
sp|P15626|GSTM2_MOUSE	h	hw	3	0.05052	0.8762	0.01366	0.05133	0.8731	0.01406	0.05642	0.022550346000000002	0.04879459450156071	0.011373249326567103
sp|P16045|LEG1_MOUSE	h	hw	4	0.06534	0.9016	0.01675	0.06695	0.9015	0.01718	0.07395499999999999	0.015100281000000009	0.06691769355766139	0.010964207006836387
sp|P16125|LDHB_MOUSE	h	hw	15	0.08886	0.9615	0.01553	0.08839	0.9587	0.01598	0.09284	0.008391515999999996	0.08617628284581857	0.006281707703807477
sp|P16332|MUTA_MOUSE	h	hw	5	0.07541	0.9379	0.017	0.07524	0.9392	0.01678	0.07534	0.014529480000000004	0.07295501350917491	0.006063092594832264
sp|P16546|SPTN1_MOUSE	h	hw	7	0.04284	0.908	0.009186	0.04154	0.8953	0.009502	0.03743	0.007531608000000001	0.04083796937620533	0.003469057944816302
sp|P16858|G3P_MOUSE	h	hw	15	0.07214	0.9603	0.01239	0.074	0.9573	0.01317	0.07451	0.00819877800000001	0.07383143142899383	0.0032557075018988016
sp|P17182|ENOA_MOUSE	h	hw	5	0.04859	0.9337	0.008902	0.04714	0.9274	0.009039	0.0528	0.007442652000000005	0.046379049533542674	0.004322655996880516
sp|P17563|SBP1_MOUSE	h	hw	3	0.05878	0.9496	0.009547	0.05743	0.948	0.009489	0.05329	0.0018829020000000003	0.05704814360491865	0.004788049676234203
sp|P17751|TPIS_MOUSE	h	hw	10	0.05548	0.9612	0.008194	0.05547	0.9631	0.007989	0.05788	0.005114969999999997	0.054981021657878715	0.0025612698778228553
sp|P18242|CATD_MOUSE	h	hw	5	0.1225	0.8205	0.04537	0.1209	0.8242	0.04429	0.1102	0.031935204	0.11236973001445115	0.02214047109526759
sp|P18572|BASI_MOUSE	h	hw	1	0.1155	0.9628	0.01881	0.1161	0.9624	0.01902	0.1161	0	0.11610000000000001	0
sp|P18760|COF1_MOUSE	h	hw	3	0.1126	0.9379	0.02941	0.1148	0.9226	0.03347	0.09958	0.016308599999999993	0.10952097494370083	0.018912030896937073
sp|P19123|TNNC1_MOUSE	h	hw	3	0.07357	0.939	0.01733	0.07109	0.9232	0.01884	0.0675	0.017983938	0.06936471281085219	0.010718102217703213
sp|P19253|RL13A_MOUSE	h	hw	1	0.07708	0.9719	0.01409	0.07716	0.9716	0.01419	0.07716	0	0.07716	0
sp|P19324|SERPH_MOUSE	h	hw	3	0.3025	0.9243	0.09607	0.2982	0.9254	0.09428	0.2557	0.029651999999999984	0.2884419745158743	0.051361382473139996
sp|P19536|COX5B_MOUSE	h	hw	3	0.02577	0.9577	0.002612	0.02574	0.9583	0.002589	0.02715	0.0023276819999999976	0.025481103764970807	0.0022518193763364646
sp|P19783|COX41_MOUSE	h	hw	4	0.03055	0.9621	0.003528	0.02992	0.9515	0.003914	0.031175	0.0031208730000000014	0.02964755898361369	0.002182045349818625
sp|P20029|BIP_MOUSE	h	hw	3	0.1789	0.9486	0.03945	0.1781	0.9484	0.03939	0.1846	0.0496671	0.17915518488538948	0.020169050431575995
sp|P20108|PRDX3_MOUSE	h	hw	4	0.02928	0.9116	0.004854	0.0284	0.9087	0.004803	0.028165	0.006723590999999998	0.027688036132646313	0.0030319598028114383
sp|P20152|VIME_MOUSE	h	hw	6	0.07667	0.9406	0.01619	0.0774	0.9397	0.01646	0.07993	0.015248541000000003	0.0749600141463992	0.006065537116639216
sp|P21550|ENOB_MOUSE	h	hw	11	0.05981	0.972	0.007582	0.06004	0.9716	0.007666	0.06048	0.007442651999999995	0.05951318299067751	0.0021099897783088974
sp|P21981|TGM2_MOUSE	h	hw	3	0.06103	0.9419	0.01217	0.05994	0.9425	0.01191	0.05479	0.0032172419999999973	0.05957905773102271	0.0065888260118612
sp|P22315|HEMH_MOUSE	h	hw	2	0.08008	0.8948	0.02273	0.08269	0.8959	0.02338	0.08235	0.025307981999999993	0.07881162841530054	0.01633654519792568
sp|P22599|A1AT2_MOUSE	h	hw	1	0.5923	0.973	0.09586	0.5901	0.9732	0.0951	0.5901	0	0.5901	0
sp|P23506|PIMT_MOUSE	h	hw	1	0.05688	0.9819	0.006452	0.05687	0.9818	0.006477	0.05687	0	0.056870000000000004	0
sp|P23927|CRYAB_MOUSE	h	hw	2	0.2386	0.9808	0.03432	0.2393	0.9802	0.03498	0.23955	0.008969729999999999	0.23939720308912546	0.0060461410089300985
sp|P24270|CATA_MOUSE	h	hw	1	0.4814	0.9779	0.0654	0.4799	0.9776	0.06558	0.4799	0	0.47989999999999994	0
sp|P24472|GSTA4_MOUSE	h	hw	2	0.04282	0.952	0.006622	0.04283	0.952	0.006623	0.04237	0.0037658040000000006	0.042217731885768224	0.0025308718194442126
sp|P24527|LKHA4_MOUSE	h	hw	1	0.0659	0.9549	0.01134	0.06574	0.955	0.01129	0.06574	0	0.06574	0
sp|P25444|RS2_MOUSE	h	hw	2	0.08863	0.9792	0.01143	0.08856	0.9792	0.01142	0.08864	8.006039999999982e-4	0.08863671028880866	5.399799588894021e-4
sp|P26039|TLN1_MOUSE	h	hw	4	0.1083	0.9306	0.02882	0.1102	0.9342	0.02856	0.11016999999999999	0.01761328800000001	0.10716424564107044	0.007858553175407986
sp|P26041|MOES_MOUSE	h	hw	3	0.106	0.8562	0.03839	0.1047	0.861	0.0373	0.09647	0.03897755399999999	0.09915667708876762	0.024473386062961115
sp|P26043|RADI_MOUSE	h	hw	1	0.2734	0.9301	0.08385	0.2728	0.931	0.08322	0.2728	0	0.2728	0
sp|P26231|CTNA1_MOUSE	h	hw	5	0.3299	0.9271	0.09547	0.3207	0.9297	0.09147	0.3939	0.08020866000000006	0.321023359092762	0.044036730652196106
sp|P26883|FKB1A_MOUSE	h	hw	1	0.2639	0.8962	0.09541	0.2632	0.9006	0.09321	0.2632	0	0.2632	0
sp|P27773|PDIA3_MOUSE	h	hw	4	0.1681	0.7005	0.08704	0.1742	0.7224	0.08672	0.21205	0.15244834499999996	0.1452418755226749	0.06081985660383257
sp|P28271|ACOC_MOUSE	h	hw	1	0.06879	0.9563	0.0127	0.06862	0.9562	0.01267	0.06862	0	0.06862	0
sp|P28474|ADHX_MOUSE	h	hw	3	0.05409	0.8953	0.01494	0.05399	0.8941	0.015	0.06062	0.016886814000000007	0.0527619052950632	0.010679172210927453
sp|P28650|PURA1_MOUSE	h	hw	1	0.1488	0.9515	0.03897	0.1476	0.9529	0.0381	0.1476	0	0.1476	0
sp|P28665|MUG1_MOUSE	h	hw	3	0.4397	0.8473	0.2024	0.3726	0.8538	0.1655	0.2622	0.014529479999999963	0.34331575091419025	0.11504751521701988
sp|P29699|FETUA_MOUSE	h	hw	2	0.9692	0.9631	0.1794	0.9698	0.9632	0.1795	0.96955	0.016679249999999972	0.9694194626373059	0.011248485333061347
sp|P29758|OAT_MOUSE	h	hw	2	0.2015	0.9541	0.03843	0.2004	0.953	0.03864	0.19985	0.025278330000000012	0.19839539654741054	0.016925901982153373
sp|P31001|DESM_MOUSE	h	hw	8	0.08113	0.9784	0.009957	0.07909	0.9729	0.01087	0.08032500000000001	0.009473813999999988	0.07819794325304512	0.0037851642311887285
sp|P31230|AIMP1_MOUSE	h	hw	1	0.2562	0.946	0.09249	0.2641	0.9456	0.09715	0.2641	0	0.2641	0
sp|P31786|ACBP_MOUSE	h	hw	2	0.06536	0.9866	0.005968	0.06544	0.9862	0.00606	0.066355	0.002305443000000001	0.06631855926456183	0.001554146027524583
sp|P32020|SCP2_MOUSE	h	hw	5	0.1525	0.9197	0.04012	0.1591	0.9194	0.04201	0.1845	0.05441142000000001	0.15140944991532906	0.024733730717713318
sp|P32261|ANT3_MOUSE	h	hw	1	0.9286	0.9471	0.2519	0.9579	0.9494	0.2586	0.9579	0	0.9578999999999999	0
sp|P34884|MIF_MOUSE	h	hw	2	0.04854	0.9916	0.00305	0.04844	0.9918	0.003002	0.048479999999999995	0.0025352459999999992	0.04841968440594059	0.0017078725316451828
sp|P34914|HYES_MOUSE	h	hw	10	0.1109	0.8523	0.04028	0.1103	0.8445	0.04113	0.09422	0.025285743	0.10589867855242369	0.01350176293398446
sp|P34928|APOC1_MOUSE	h	hw	1	3.045	0.9476	0.9381	3.078	0.9473	0.9619	3.078	0	3.078	0
sp|P35486|ODPA_MOUSE	h	hw	1	0.01794	0.933	0.002476	0.01782	0.931	0.002502	0.01782	0	0.01782	0
sp|P35564|CALX_MOUSE	h	hw	1	0.1117	0.9179	0.02507	0.1108	0.918	0.02485	0.1108	0	0.1108	0
sp|P35700|PRDX1_MOUSE	h	hw	2	0.2075	0.8335	0.09309	0.2065	0.8306	0.093410000000000007	0.246	0.18873498000000002	0.18012483739837398	0.09321094227972766
sp|P35980|RL18_MOUSE	h	hw	1	0.05171	0.9316	0.01074	0.05159	0.9328	0.01062	0.05159	0	0.05159	0
sp|P37804|TAGL_MOUSE	h	hw	1	0.06952	0.9774	0.009514	0.06985	0.978	0.009441	0.06985	0	0.06985	0
sp|P38060|HMGCL_MOUSE	h	hw	1	0.06497	0.962	0.01255	0.06443	0.9606	0.01267	0.06443	0	0.06443	0
sp|P38647|GRP75_MOUSE	h	hw	14	0.07708	0.9547	0.01391	0.07681	0.9507	0.01446	0.077425	0.007005285	0.07527127746316264	0.0044533247715487926
sp|P41216|ACSL1_MOUSE	h	hw	11	0.04233	0.9344	0.007126	0.04178	0.9363	0.006931	0.04231	0.008776992000000003	0.0406852100802849	0.002119837354052725
sp|P42125|ECI1_MOUSE	h	hw	5	0.02549	0.9696	0.002272	0.02503	0.9564	0.002684	0.02546	0.0016605119999999992	0.024911288896772243	0.001031436271112191
sp|P42925|PXMP2_MOUSE	h	hw	1	0.1246	0.9243	0.03715	0.1238	0.925	0.03671	0.1238	0	0.12379999999999998	0
sp|P42932|TCPQ_MOUSE	h	hw	2	0.1359	0.9388	0.03598	0.1366	0.9394	0.03599	0.1416	0.03395154	0.1378965395480226	0.02230106465854321
sp|P43023|CX6A2_MOUSE	h	hw	1	0.0645	0.9646	0.007968	0.06418	0.965	0.007887	0.06418	0	0.06418	0
sp|P45376|ALDR_MOUSE	h	hw	9	0.04625	0.9255	0.009713	0.04591	0.9226	0.009831	0.04342	0.0036175439999999964	0.04521571991184184	0.002763190808374076
sp|P45591|COF2_MOUSE	h	hw	3	0.08843	0.9676	0.01432	0.08844	0.9604	0.01584	0.08807	0.006834785999999983	0.0885872347936754	0.0033025173175655277
sp|P45952|ACADM_MOUSE	h	hw	7	0.04184	0.9683	0.005005	0.041	0.951	0.006096	0.04165	0.004225409999999997	0.04073445993444709	0.0018723145820301978
sp|P47199|QOR_MOUSE	h	hw	1	0.06678	0.9195	0.01355	0.06582	0.9201	0.0133	0.06582	0	0.06582	0
sp|P47738|ALDH2_MOUSE	h	hw	10	0.07511	0.9611	0.0121	0.07557	0.962	0.01203	0.07617499999999999	0.014121764999999998	0.07210566256254784	0.0040125029968089004
sp|P47754|CAZA2_MOUSE	h	hw	2	0.06387	0.9593	0.01219	0.06464	0.9522	0.01337	0.06498999999999999	0.006775481999999996	0.06466864440683182	0.00454740275333469
sp|P47857|PFKAM_MOUSE	h	hw	12	0.1599	0.9407	0.03764	0.165	0.9403	0.03897	0.1711	0.022090739999999994	0.1591836496281958	0.013495218158165016
sp|P47911|RL6_MOUSE	h	hw	1	0.1194	0.9702	0.0255	0.12	0.9691	0.02604	0.12	0	0.12	0
sp|P47934|CACP_MOUSE	h	hw	8	0.02719	0.9414	0.00368	0.02712	0.9406	0.003698	0.028650000000000002	0.004084562999999998	0.026594344149422855	0.0016912472771196737
sp|P47962|RL5_MOUSE	h	hw	1	0.05221	0.9341	0.01268	0.05186	0.9329	0.0127	0.05186	0	0.05186	0
sp|P48024|EIF1_MOUSE	h	hw	1	2.846	0.955	1.11	2.846	0.95	1.17	2.846	0	2.846	0
sp|P48771|CX7A2_MOUSE	h	hw	1	0.06491	0.9742	0.009333	0.06505	0.9751	0.009182	0.06505	0	0.06505	0
sp|P48787|TNNI3_MOUSE	h	hw	4	0.1362	0.9516	0.02721	0.1247	0.9332	0.02921	0.13219999999999998	0.014751870000000021	0.11961313991893406	0.014843000959443062
sp|P48962|ADT1_MOUSE	h	hw	3	0.03027	0.9432	0.004202	0.02952	0.9247	0.004729	0.02939	0.009162467999999997	0.028846429972392822	0.0038995806077751923
sp|P49722|PSA2_MOUSE	h	hw	2	0.1483	0.9486	0.03186	0.1498	0.9469	0.03273	0.15625	0.04914819000000001	0.149216896	0.031657856655359994
sp|P49813|TMOD1_MOUSE	h	hw	1	0.1727	0.9383	0.03812	0.1732	0.9401	0.03766	0.1732	0	0.1732	0
sp|P49817|CAV1_MOUSE	h	hw	2	0.06286	0.8262	0.02058	0.06631	0.8239	0.02187	0.067385	0.037635800999999997	0.057822067225643696	0.02178249130404341
sp|P50136|ODBA_MOUSE	h	hw	2	0.1398	0.8945	0.04251	0.1348	0.8894	0.0421	0.14629999999999999	0.06790307999999999	0.13196206425153795	0.04131143228106929
sp|P50247|SAHH_MOUSE	h	hw	1	0.05477	0.9233	0.0163	0.05426	0.9172	0.01673	0.05426	0	0.05426	0
sp|P50285|FMO1_MOUSE	h	hw	1	0.06275	0.8962	0.02173	0.0624	0.9003	0.02115	0.0624	0	0.0624	0
sp|P50396|GDIA_MOUSE	h	hw	2	0.08371	0.9253	0.02229	0.08319	0.9204	0.02286	0.083015	0.010311482999999993	0.08243230982352587	0.006906182193851981
sp|P50462|CSRP3_MOUSE	h	hw	4	0.07098	0.9876	0.006436	0.07113	0.9858	0.006902	0.07200999999999999	0.001860663000000009	0.0709963999455416	0.0015280950031227511
sp|P50544|ACADV_MOUSE	h	hw	19	0.04905	0.9468	0.008197	0.04865	0.9422	0.008474	0.04852	0.008421167999999996	0.04842106564936158	0.002161462476209697
sp|P50752|TNNT2_MOUSE	h	hw	9	0.09309	0.8971	0.02723	0.09734	0.9007	0.02796	0.1025	0.029207219999999992	0.09351827759142103	0.011363670571221217
sp|P51174|ACADL_MOUSE	h	hw	8	0.02638	0.9417	0.003404	0.02674	0.9421	0.003429	0.026375000000000003	0.004744320000000004	0.02665442145172378	0.0012259401948327246
sp|P51410|RL9_MOUSE	h	hw	1	0.08877	0.9857	0.009402	0.08885	0.9858	0.009394	0.08885	0	0.08885	0
sp|P51660|DHB4_MOUSE	h	hw	1	0.1338	0.9121	0.04104	0.1349	0.914	0.0409	0.1349	0	0.1349	0
sp|P51667|MLRV_MOUSE	h	hw	17	0.05997	0.9379	0.01159	0.05803	0.9272	0.01218	0.05998	0.016960944	0.05737675793775936	0.0027551968592578464
sp|P51881|ADT2_MOUSE	h	hw	1	0.03079	0.9869	0.00202	0.0307	0.9869	0.002015	0.0307	0	0.030699999999999998	0
sp|P51885|LUM_MOUSE	h	hw	1	0.02549	0.9125	0.00478	0.02546	0.9089	0.004871	0.02546	0	0.02546	0
sp|P52196|THTR_MOUSE	h	hw	1	0.06442	0.9672	0.0093	0.06436	0.9665	0.009386	0.06436	0	0.06436	0
sp|P52480|KPYM_MOUSE	h	hw	13	0.09625	0.9337	0.02344	0.09177	0.9258	0.02356	0.09363	0.012112841999999995	0.0902130749227453	0.006107690218960879
sp|P52503|NDUS6_MOUSE	h	hw	6	0.05666	0.9454	0.01045	0.05705	0.9446	0.01059	0.056470000000000006	0.01263175200000001	0.05645208169616442	0.0036837324601783484
sp|P52825|CPT2_MOUSE	h	hw	5	0.04631	0.921	0.00928	0.04436	0.9139	0.009285	0.0423	0.010363373999999995	0.04391304674970565	0.0046446749673593555
sp|P53026|RL10A_MOUSE	h	hw	1	0.09633	0.9739	0.01265	0.0963	0.9741	0.01259	0.0963	0	0.0963	0
sp|P53395|ODB2_MOUSE	h	hw	3	0.03118	0.9835	0.002284	0.03129	0.9837	0.002279	0.03126	0.0022683780000000054	0.031246184687309123	9.160518015574016e-4
sp|P53810|PIPNA_MOUSE	h	hw	1	0.1095	0.9697	0.02078	0.1103	0.9706	0.02058	0.1103	0	0.1103	0
sp|P53986|MOT1_MOUSE	h	hw	2	0.08269	0.9645	0.01405	0.0827	0.9654	0.01387	0.0828	0.002713157999999997	0.08275955434782609	0.0018291060924700696
sp|P54071|IDHP_MOUSE	h	hw	13	0.02858	0.9132	0.004411	0.02845	0.9157	0.004328	0.02947	0.0048332760000000035	0.027549023109106428	0.0016491562328785623
sp|P54822|PUR8_MOUSE	h	hw	1	0.1261	0.9498	0.01884	0.1271	0.9504	0.01887	0.1271	0	0.1271	0
sp|P55264|ADK_MOUSE	h	hw	2	0.0941	0.9161	0.02234	0.09474	0.9164	0.02249	0.095435	0.006130551	0.09525583905275843	0.004127237328895641
sp|P56376|ACYP1_MOUSE	h	hw	1	0.05833	0.9547	0.009685	0.05857	0.957	0.009487	0.05857	0	0.05857	0
sp|P56380|AP4A_MOUSE	h	hw	1	0.06082	0.9564	0.01046	0.06154	0.959	0.01026	0.06154	0	0.06154	0
sp|P56391|CX6B1_MOUSE	h	hw	1	0.02526	0.9792	0.001894	0.02527	0.9791	0.001899	0.02527	0	0.02527	0
sp|P56394|COX17_MOUSE	h	hw	2	0.2792	0.8481	0.09929	0.2628	0.8443	0.09621	0.31675	0.22187109	0.24604716653512232	0.11624611987997176
sp|P56480|ATPB_MOUSE	h	hw	12	0.02635	0.9553	0.002875	0.02638	0.9558	0.002862	0.026715000000000003	0.002668680000000002	0.026277419571221244	8.843407074419723e-4
sp|P56565|S10A1_MOUSE	h	hw	3	0.1431	0.9755	0.02339	0.14	0.9707	0.02505	0.1485	0.007116479999999998	0.14014026887457687	0.0100310730359171
sp|P56959|FUS_MOUSE	h	hw	1	0.2415	0.9545	0.06927	0.2399	0.956	0.06756	0.2399	0	0.23989999999999997	0
sp|P58252|EF2_MOUSE	h	hw	9	0.1309	0.9013	0.03871	0.1273	0.8787	0.04161	0.1262	0.06271398	0.11763713427698508	0.016590532337578096
sp|P58281|OPA1_MOUSE	h	hw	3	0.03999	0.936	0.007196	0.04095	0.9329	0.007535	0.04141	0.009473813999999999	0.0409293983488514	0.0038577016410171463
sp|P58771|TPM1_MOUSE	h	hw	7	0.09545	0.956	0.01783	0.09344	0.9575	0.01712	0.08742	0.01780602599999999	0.09242047687073811	0.006442188847952766
sp|P60335|PCBP1_MOUSE	h	hw	2	0.1196	0.9369	0.02852	0.12	0.9359	0.02884	0.12985000000000002	0.030022650000000005	0.12669202926453602	0.019757517078219905
sp|P60867|RS20_MOUSE	h	hw	1	0.05328	0.9305	0.01251	0.0533	0.9304	0.01252	0.0533	0	0.0533	0
sp|P61087|UBE2K_MOUSE	h	hw	1	0.2691	0.9529	0.06851	0.2649	0.9501	0.06969	0.2649	0	0.2649	0
sp|P61089|UBE2N_MOUSE	h	hw	1	0.04465	0.9183	0.01132	0.04464	0.9191	0.01126	0.04464	0	0.04464	0
sp|P61971|NTF2_MOUSE	h	hw	2	0.06119	0.9566	0.01206	0.06128	0.9561	0.01214	0.062479999999999994	0.010126157999999998	0.06173337868117798	0.006748383104872688
sp|P61979|HNRPK_MOUSE	h	hw	4	0.201	0.8873	0.06603	0.188	0.8603	0.06829	0.2108	0.07590912000000002	0.14972375830115553	0.0489407974717785
sp|P61982|1433G_MOUSE	h	hw	7	0.09882	0.9266	0.02427	0.1007	0.931	0.02392	0.1023	0.008006040000000002	0.09804071810104675	0.01268682878822441
sp|P62075|TIM13_MOUSE	h	hw	1	0.03249	0.9144	0.006608	0.03244	0.9123	0.006681	0.03244	0	0.03244	0
sp|P62082|RS7_MOUSE	h	hw	1	0.08793	0.9855	0.01035	0.08786	0.9857	0.01025	0.08786	0	0.08786	0
sp|P62192|PRS4_MOUSE	h	hw	1	0.08708	0.9702	0.01665	0.08695	0.9704	0.01656	0.08695	0	0.08695	0
sp|P62245|RS15A_MOUSE	h	hw	1	0.05298	0.9602	0.006895	0.05295	0.961	0.006822	0.05295	0	0.05295	0
sp|P62259|1433E_MOUSE	h	hw	5	0.08414	0.9578	0.01539	0.08608	0.9579	0.01577	0.09055	0.015774864000000013	0.0861205243683243	0.007308682966735071
sp|P62264|RS14_MOUSE	h	hw	1	0.08035	0.9668	0.01231	0.08043	0.9671	0.01227	0.08043	0	0.08043	0
sp|P62267|RS23_MOUSE	h	hw	1	0.05687	0.9167	0.01529	0.05656	0.9174	0.01515	0.05656	0	0.056560000000000006	0
sp|P62270|RS18_MOUSE	h	hw	1	0.05591	0.9407	0.01241	0.05606	0.9414	0.01236	0.05606	0	0.05606	0
sp|P62281|RS11_MOUSE	h	hw	1	0.06578	0.9567	0.01213	0.06566	0.9563	0.01217	0.06566	0	0.06566	0
sp|P62301|RS13_MOUSE	h	hw	1	0.1035	0.9875	0.0117	0.1035	0.9875	0.01168	0.1035	0	0.1035	0
sp|P62315|SMD1_MOUSE	h	hw	1	0.06783	0.9536	0.01393	0.06823	0.9529	0.01411	0.06823	0	0.06823	0
sp|P62334|PRS10_MOUSE	h	hw	1	0.2714	0.9421	0.07432	0.2722	0.9435	0.07357	0.2722	0	0.2722	0
sp|P62627|DLRB1_MOUSE	h	hw	1	0.4325	0.952	0.08879	0.4378	0.9504	0.09158	0.4378	0	0.4378000000000001	0
sp|P62631|EF1A2_MOUSE	h	hw	6	0.07329	0.92490000000000006	0.01628	0.07069	0.9182	0.01643	0.07458000000000001	0.012490905000000002	0.06944310147754976	0.0074428592455744935
sp|P62702|RS4X_MOUSE	h	hw	1	0.09143	0.9812	0.01271	0.09137	0.9814	0.01266	0.09137	0	0.09137	0
sp|P62751|RL23A_MOUSE	h	hw	1	0.08625	0.9398	0.0151	0.08627	0.9412	0.01493	0.08627	0	0.08627	0
sp|P62754|RS6_MOUSE	h	hw	1	0.07297	0.9446	0.01336	0.07274	0.9436	0.01344	0.07274	0	0.07274	0
sp|P62774|MTPN_MOUSE	h	hw	1	0.1489	0.9461	0.04034	0.1522	0.9445	0.0417	0.1522	0	0.1522	0
sp|P62821|RAB1A_MOUSE	h	hw	1	0.1647	0.9341	0.04872	0.1654	0.9369	0.04787	0.1654	0	0.1654	0
sp|P62830|RL23_MOUSE	h	hw	1	0.09601	0.9381	0.02502	0.0966	0.9383	0.0251	0.0966	0	0.09659999999999999	0
sp|P62843|RS15_MOUSE	h	hw	1	0.07202	0.9669	0.01205	0.07156	0.968	0.01178	0.07156	0	0.07156	0
sp|P62849|RS24_MOUSE	h	hw	1	0.0854	0.947	0.02285	0.08542	0.9475	0.02275	0.08542	0	0.08542	0
sp|P62874|GBB1_MOUSE	h	hw	1	0.1256	0.9669	0.02146	0.1256	0.9663	0.02164	0.1256	0	0.1256	0
sp|P62880|GBB2_MOUSE	h	hw	2	0.09985	0.9473	0.02404	0.1054	0.9235	0.03036	0.10600000000000001	0.019866840000000004	0.10430603773584905	0.013185857600569605
sp|P62908|RS3_MOUSE	h	hw	2	0.03595	0.7965	0.01151	0.03574	0.7968	0.01143	0.03891	0.022639301999999997	0.03291737856592136	0.012918231064035446
sp|P62918|RL8_MOUSE	h	hw	1	0.07071	0.9669	0.01064	0.07067	0.9675	0.01054	0.07067	0	0.07067	0
sp|P62960|YBOX1_MOUSE	h	hw	2	0.1108	0.9695	0.02153	0.1119	0.9644	0.02347	0.11265	0.003484110000000007	0.11260097647581004	0.0023489773166280857
sp|P62962|PROF1_MOUSE	h	hw	4	0.07464	0.9401	0.0147	0.07484	0.9314	0.01577	0.078795	0.013825245	0.07368544339318236	0.008058421300631032
sp|P63017|HSP7C_MOUSE	h	hw	6	0.1113	0.9828	0.01292	0.1112	0.9824	0.01307	0.1101	0.008080170000000005	0.11106455724649172	0.0029289364790352056
sp|P63028|TCTP_MOUSE	h	hw	1	0.2833	0.9693	0.05133	0.2817	0.9695	0.05097	0.2817	0	0.2817	0
sp|P63030|MPC1_MOUSE	h	hw	4	0.0483	0.936	0.009321	0.05156	0.8899	0.01307	0.04667	0.0027428100000000013	0.05348100820884866	0.008929944733903029
sp|P63038|CH60_MOUSE	h	hw	18	0.02682	0.9453	0.003435	0.02743	0.9437	0.00355	0.02786	0.0034173929999999995	0.027084940336671994	0.001060344382652876
sp|P63082|VATL_MOUSE	h	hw	1	0.5852	0.9189	0.1509	0.583	0.9211	0.1483	0.583	0	0.583	0
sp|P63101|1433Z_MOUSE	h	hw	6	0.08331	0.9351	0.02027	0.08347	0.9342	0.02044	0.094615	0.006004529999999997	0.0827716136519508	0.007545188688217583
sp|P63242|IF5A1_MOUSE	h	hw	1	0.1527	0.9263	0.03012	0.154	0.9318	0.02924	0.154	0	0.154	0
sp|P63276|RS17_MOUSE	h	hw	3	0.1273	0.9247	0.03429	0.1477	0.894	0.04699	0.1423	0.055449240000000025	0.1516215791148182	0.04214978481821315
sp|P63323|RS12_MOUSE	h	hw	1	0.08669	0.9541	0.01892	0.08661	0.9537	0.019	0.08661	0	0.08661	0
sp|P63325|RS10_MOUSE	h	hw	1	0.09537	0.9778	0.01436	0.09534	0.9776	0.01442	0.09534	0	0.09534	0
sp|P67778|PHB_MOUSE	h	hw	3	0.032	0.9066	0.006065	0.03274	0.9096	0.006104	0.0378	0.002698332000000003	0.03135139400758754	0.005955716622234567
sp|P68037|UB2L3_MOUSE	h	hw	1	0.1121	0.9882	0.01007	0.1112	0.9871	0.01044	0.1112	0	0.1112	0
sp|P68040|RACK1_MOUSE	h	hw	3	0.132	0.9088	0.0432	0.1458	0.8872	0.0527	0.1356	0.0459606	0.1434434281535084	0.03340805407042611
sp|P68368|TBA4A_MOUSE	h	hw	2	0.09399	0.9439	0.02018	0.09511	0.9438	0.02047	0.09606	0.030304343999999997	0.09171070164480534	0.019514540304183023
sp|P70168|IMB1_MOUSE	h	hw	1	0.1361	0.9499	0.03559	0.1366	0.952	0.03494	0.1366	0	0.1366	0
sp|P70296|PEBP1_MOUSE	h	hw	3	0.04529	0.9568	0.006524	0.04582	0.9551	0.006719	0.04069	0.0010822979999999917	0.044427695437642245	0.004531344028645293
sp|P70349|HINT1_MOUSE	h	hw	3	0.05118	0.8888	0.01364	0.05521	0.8866	0.01498	0.05433	0.030007824	0.04939029916566322	0.011719130524049695
sp|P70404|IDHG1_MOUSE	h	hw	7	0.04799	0.9396	0.009047	0.04767	0.9388	0.009047	0.0483	0.008109821999999994	0.04681412065934115	0.002776364418765314
sp|P70414|NAC1_MOUSE	h	hw	3	0.1567	0.973	0.02461	0.1566	0.972	0.02505	0.157	0.008450820000000015	0.15657434927961716	0.0035324154394475783
sp|P70670|NACAM_MOUSE	h	hw	11	0.177	0.8531	0.06923	0.1873	0.856	0.07269	0.1682	0.09147642	0.14598978621234018	0.03147659245776076
sp|P70699|LYAG_MOUSE	h	hw	1	1.249	0.9534	0.3625	1.26	0.9533	0.3662	1.26	0	1.26	0
sp|P80313|TCPH_MOUSE	h	hw	1	0.3219	0.966	0.09408	0.3211	0.9666	0.0928	0.3211	0	0.3211	0
sp|P80314|TCPB_MOUSE	h	hw	2	0.1472	0.9591	0.02978	0.1476	0.9593	0.02979	0.14745	0.002001509999999985	0.14743763987792471	0.0013498868350979845
sp|P80315|TCPD_MOUSE	h	hw	1	0.1969	0.9189	0.06677	0.2012	0.9227	0.06682	0.2012	0	0.2012	0
sp|P80317|TCPZ_MOUSE	h	hw	1	0.1423	0.9677	0.03015	0.1429	0.9697	0.02931	0.1429	0	0.1429	0
sp|P82347|SGCD_MOUSE	h	hw	1	0.04564	0.9528	0.006706	0.04565	0.9539	0.006622	0.04565	0	0.04565	0
sp|P85094|ISC2A_MOUSE	h	hw	3	0.03771	0.9431	0.00663	0.03877	0.9296	0.007562	0.03729	0.0016012079999999963	0.03891361325883072	0.0023263162907640254
sp|P97315|CSRP1_MOUSE	h	hw	1	0.07852	0.9635	0.01094	0.07887	0.965	0.01076	0.07887	0	0.07887	0
sp|P97371|PSME1_MOUSE	h	hw	1	0.1065	0.9176	0.04226	0.1005	0.9018	0.04276	0.1005	0	0.1005	0
sp|P97384|ANX11_MOUSE	h	hw	1	0.08857	0.9237	0.02273	0.08821	0.9262	0.02225	0.08821	0	0.08821	0
sp|P97443|SMYD1_MOUSE	h	hw	3	0.04836	0.9245	0.01083	0.04677	0.9157	0.01107	0.05301	0.004729493999999997	0.0459627381723049	0.007270808252605844
sp|P97447|FHL1_MOUSE	h	hw	3	0.1415	0.941	0.0347	0.1433	0.9391	0.03569	0.14	0.03232068000000002	0.14113658519808728	0.016153056362909375
sp|P97450|ATP5J_MOUSE	h	hw	3	0.03302	0.9819	0.002578	0.03306	0.9773	0.00289	0.03219	0.0010229940000000045	0.03299703583015414	0.0012166728879301834
sp|P97807|FUMH_MOUSE	h	hw	12	0.02703	0.9429	0.003373	0.02707	0.9414	0.003423	0.025935	0.003432218999999999	0.026544233371588597	0.0011556003128658481
sp|P97927|LAMA4_MOUSE	h	hw	1	0.1361	0.9359	0.03155	0.1365	0.9345	0.03196	0.1365	0	0.1365	0
sp|P99024|TBB5_MOUSE	h	hw	2	0.09887	0.9568	0.0226	0.09941	0.955	0.02319	0.10003000000000001	0.006775481999999996	0.09982121363590923	0.004560461324763619
sp|P99026|PSB4_MOUSE	h	hw	1	0.04258	0.9961	0.001724	0.04256	0.9961	0.001727	0.04256	0	0.04256	0
sp|P99027|RLA2_MOUSE	h	hw	1	0.1567	0.9673	0.02808	0.1566	0.9681	0.02771	0.1566	0	0.1566	0
sp|P99029|PRDX5_MOUSE	h	hw	3	0.03327	0.9644	0.003648	0.0339	0.9613	0.00388	0.03481	0.007798476	0.034127037811977866	0.0031334997643573956
sp|Q00623|APOA1_MOUSE	h	hw	2	3.588	0.8275	2.598	3.662	0.8278	2.719	1.1796	0.5802896399999999	1.049730586639539	0.3483083686086092
sp|Q01339|APOH_MOUSE	h	hw	1	1.085	0.905	0.2917	1.075	0.9046	0.2902	1.075	0	1.075	0
sp|Q01730|RSU1_MOUSE	h	hw	1	0.0606	0.9255	0.0122	0.05973	0.9306	0.01153	0.05973	0	0.05973	0
sp|Q01768|NDKB_MOUSE	h	hw	2	0.05221	0.9858	0.00468	0.05219	0.9857	0.004695	0.052199999999999996	8.450819999999964e-4	0.05219377586206897	5.699320352754644e-4
sp|Q01853|TERA_MOUSE	h	hw	11	0.1999	0.9471	0.04834	0.1983	0.9456	0.04855	0.198	0.04314366000000002	0.2015383337283161	0.011825728312723044
sp|Q02053|UBA1_MOUSE	h	hw	4	0.092	0.9143	0.02611	0.0928	0.9169	0.02597	0.1089	0.01549317	0.09266185614866965	0.016890199400674124
sp|Q02257|PLAK_MOUSE	h	hw	2	0.05279	0.942	0.009859	0.05251	0.9419	0.009808	0.053725	0.010029788999999999	0.052873157747789674	0.006657736848093014
sp|Q02566|MYH6_MOUSE	h	hw	45	0.06083	0.9578	0.009804	0.06014	0.9504	0.01052	0.06213	0.008643557999999992	0.05963754049157753	0.0012650794663659035
sp|Q03265|ATPA_MOUSE	h	hw	5	0.03414	0.9477	0.004443	0.03384	0.9451	0.004509	0.03443	0.004477452000000002	0.0338275310350979	0.0016183745286730358
sp|Q04447|KCRB_MOUSE	h	hw	3	0.05884	0.8843	0.01645	0.0588	0.8862	0.0163	0.0531	0.013817832000000002	0.057047963958110993	0.011405102894725117
sp|Q05793|PGBM_MOUSE	h	hw	7	0.04145	0.8859	0.01008	0.04222	0.8857	0.01028	0.04688	0.010215113999999999	0.04111260803874583	0.004651853333050355
sp|Q06185|ATP5I_MOUSE	h	hw	4	0.02212	0.9084	0.003661	0.02279	0.8854	0.004178	0.02076	0.002112705000000001	0.022294012717222502	0.0025893125532806737
sp|Q07417|ACADS_MOUSE	h	hw	7	0.02802	0.8647	0.005986	0.02878	0.8598	0.006237	0.03035	0.012439013999999997	0.027268628588255014	0.0037223238634480123
sp|Q08857|CD36_MOUSE	h	hw	10	0.1131	0.9454	0.02466	0.1118	0.9403	0.02549	0.1112	0.036990869999999995	0.1064732416121271	0.009415283876937651
sp|Q0II04|NEBL_MOUSE	h	hw	2	0.03513	0.979	0.003056	0.03546	0.9779	0.00317	0.03547	0.0024018119999999997	0.035396010713278823	0.0016166207317595636
sp|Q11011|PSA_MOUSE	h	hw	2	0.05154	0.9079	0.01319	0.05157	0.9085	0.01316	0.053225	0.014003157000000002	0.051548945044621895	0.009147577002281894
sp|Q149B8|PERM1_MOUSE	h	hw	1	0.1806	0.9549	0.03698	0.1815	0.9553	0.037	0.1815	0	0.18149999999999997	0
sp|Q1XH17|TRI72_MOUSE	h	hw	2	0.1094	0.9857	0.01119	0.109	0.9857	0.01116	0.10865	0.002446289999999998	0.10862494247583987	0.0016496194669593737
sp|Q2TPA8|HSDL2_MOUSE	h	hw	7	0.0548	0.8805	0.01419	0.05241	0.879	0.01359	0.04615	0.015048389999999998	0.04909009146170856	0.005653181988933891
sp|Q3UGR5|HDHD2_MOUSE	h	hw	1	0.04654	0.9676	0.006512	0.04648	0.9682	0.006446	0.04648	0	0.04648	0
sp|Q3UIJ9|MYZAP_MOUSE	h	hw	1	2.006	0.9086	0.9269	1.988	0.9084	0.9158	1.988	0	1.9880000000000002	0
sp|Q3UIZ8|MYLK3_MOUSE	h	hw	1	0.1658	0.9053	0.04667	0.166	0.9063	0.04646	0.166	0	0.166	0
sp|Q3ULD5|MCCB_MOUSE	h	hw	1	0.02864	0.938	0.003407	0.02869	0.9391	0.003383	0.02869	0	0.028689999999999997	0
sp|Q3UM45|PP1R7_MOUSE	h	hw	1	0.1087	0.9549	0.02596	0.1085	0.9554	0.02577	0.1085	0	0.10849999999999999	0
sp|Q3UQ84|SYTM_MOUSE	h	hw	1	0.3295	0.9282	0.08418	0.3278	0.9256	0.0853	0.3278	0	0.3278	0
sp|Q3UTJ2|SRBS2_MOUSE	h	hw	2	0.1142	0.8715	0.04084	0.1155	0.8707	0.04143	0.17568999999999999	0.126035826	0.13455675337241735	0.06510711824343558
sp|Q4VAE3|TMM65_MOUSE	h	hw	1	0.02201	0.9303	0.003319	0.02205	0.9313	0.003299	0.02205	0	0.02205	0
sp|Q5EBG6|HSPB6_MOUSE	h	hw	1	0.2942	0.9799	0.04415	0.2924	0.9785	0.04548	0.2924	0	0.2924	0
sp|Q5M8N4|D39U1_MOUSE	h	hw	1	0.03559	0.8993	0.008062	0.03568	0.9005	0.008038	0.03568	0	0.03568	0
sp|Q60597|ODO1_MOUSE	h	hw	28	0.07963	0.9437	0.01625	0.07719	0.9361	0.01678	0.078725	0.013395290999999991	0.07626928728940316	0.0034942695369425676
sp|Q60605|MYL6_MOUSE	h	hw	1	0.2021	0.9838	0.02593	0.2019	0.9839	0.02583	0.2019	0	0.2019	0
sp|Q60675|LAMA2_MOUSE	h	hw	1	0.0128	0.9342	0.001899	0.01281	0.9336	0.001909	0.01281	0	0.01281	0
sp|Q60714|S27A1_MOUSE	h	hw	1	0.2213	0.9243	0.07129	0.2242	0.9197	0.07466	0.2242	0	0.2242	0
sp|Q60759|GCDH_MOUSE	h	hw	3	0.02923	0.7879	0.008452	0.03245	0.8019	0.009017	0.03054	0.014929782000000003	0.029477226277455595	0.007210719690222305
sp|Q60854|SPB6_MOUSE	h	hw	1	0.1171	0.9433	0.02316	0.116	0.943	0.02301	0.116	0	0.11600000000000002	0
sp|Q60870|REEP5_MOUSE	h	hw	1	0.05766	0.9956	0.003107	0.05767	0.9957	0.003084	0.05767	0	0.05766999999999999	0
sp|Q60930|VDAC2_MOUSE	h	hw	6	0.03918	0.9472	0.005492	0.03931	0.9491	0.005408	0.039389999999999994	0.004418147999999999	0.038512350150841854	0.001929688562024437
sp|Q60931|VDAC3_MOUSE	h	hw	4	0.03217	0.9268	0.004349	0.03202	0.9286	0.004275	0.03337	0.0040845630000000055	0.03185038558629312	0.002629771143488207
sp|Q60932|VDAC1_MOUSE	h	hw	6	0.03793	0.8408	0.009682	0.03644	0.8568	0.008827	0.033170000000000005	0.005685770999999997	0.03494064918389621	0.0036252633136099736
sp|Q60936|COQ8A_MOUSE	h	hw	4	0.1715	0.9619	0.03198	0.1742	0.9644	0.03137	0.1837	0.016753379999999984	0.17458328754989613	0.01355879067175809
sp|Q60994|ADIPO_MOUSE	h	hw	1	0.04538	0.9082	0.008921	0.04526	0.9054	0.009032	0.04526	0	0.04526	0
sp|Q61102|ABCB7_MOUSE	h	hw	1	0.04272	0.948	0.006287	0.04265999999999999	0.9491	0.006215	0.04265999999999999	0	0.04265999999999999	0
sp|Q61147|CERU_MOUSE	h	hw	1	0.2975	0.9108	0.1497	0.299	0.9079	0.1533	0.299	0	0.299	0
sp|Q61171|PRDX2_MOUSE	h	hw	4	0.07252	0.9729	0.0105	0.07228	0.9708	0.01088	0.07128999999999999	0.007702107000000002	0.07147438213248603	0.00450750460440697
sp|Q61207|SAP_MOUSE	h	hw	4	0.272	0.8709	0.08844	0.2769	0.8734	0.08873	0.2384	0.05856270000000001	0.26213731158130665	0.05695766520596678
sp|Q61234|SNTA1_MOUSE	h	hw	1	0.05232	0.9619	0.008669	0.05265	0.9635	0.00854	0.05265	0	0.05265	0
sp|Q61292|LAMB2_MOUSE	h	hw	2	0.03001	0.8387	0.006924	0.02488	0.7982	0.006617	0.02583	0.015166998000000001	0.021778397212543554	0.008625358245618294
sp|Q61316|HSP74_MOUSE	h	hw	3	0.09473	0.907	0.02943	0.09638	0.9078	0.02975	0.1133	0.005782140000000001	0.09807266925190432	0.014616019838752244
sp|Q61425|HCDH_MOUSE	h	hw	7	0.02249	0.9415	0.002753	0.02277	0.9339	0.00295	0.02355	0.0032617200000000005	0.023234451092470146	0.0014164401138108981
sp|Q61595|KTN1_MOUSE	h	hw	2	0.7735	0.9065	0.2866	0.8127	0.9073	0.3046	0.8297	0.5579023799999999	0.6590338676630108	0.29889652211834505
sp|Q61598|GDIB_MOUSE	h	hw	4	0.0884	0.947	0.01871	0.08512	0.9447	0.01833	0.08422	0.014892716999999996	0.08482814487793673	0.007305838047960407
sp|Q61838|PZP_MOUSE	h	hw	8	0.2695	0.8999	0.08796	0.2698	0.9008	0.08764	0.2873	0.08221017	0.24995740367019312	0.045550771324098197
sp|Q61941|NNTM_MOUSE	h	hw	17	0.02571	0.9033	0.004056	0.02557	0.9043	0.004018	0.02732	0.003750978000000001	0.024422063554763493	0.0019907859743253037
sp|Q61990|PCBP2_MOUSE	h	hw	1	0.2762	0.9352	0.07971	0.2778	0.934	0.08085	0.2778	0	0.2778	0
sp|Q62234|MYOM1_MOUSE	h	hw	37	0.07441	0.9206	0.01883	0.07592	0.9169	0.01962	0.07763	0.021186353999999994	0.07211891561713411	0.0032804155081665874
sp|Q62261|SPTB2_MOUSE	h	hw	16	0.156	0.8886	0.05098	0.1542	0.8791	0.05248	0.15134999999999998	0.04581234	0.13516427225793132	0.015888048329425
sp|Q62407|SPEG_MOUSE	h	hw	1	0.145	0.9024	0.05073	0.1474	0.9028	0.05135	0.1474	0	0.1474	0
sp|Q62417|SRBS1_MOUSE	h	hw	1	0.1034	0.9823	0.01429	0.1035	0.9823	0.01427	0.1035	0	0.1035	0
sp|Q62426|CYTB_MOUSE	h	hw	1	0.06568	0.9517	0.01412	0.0659	0.9505	0.01435	0.0659	0	0.0659	0
sp|Q62446|FKBP3_MOUSE	h	hw	1	0.1971	0.9734	0.03523	0.1962	0.9739	0.03467	0.1962	0	0.1962	0
sp|Q63918|CAVN2_MOUSE	h	hw	2	0.08237	0.9594	0.0166	0.0845	0.9496	0.01901	0.08471000000000001	0.009147642000000003	0.08426059733207414	0.00613726697602287
sp|Q64105|SPRE_MOUSE	h	hw	2	0.07038	0.9646	0.01243	0.06927	0.9461	0.01509	0.069365	0.0052854689999999975	0.06918177755352121	0.0035555833198054206
sp|Q64433|CH10_MOUSE	h	hw	3	0.0361	0.9432	0.005462	0.03582	0.9445	0.005355	0.03127	0.0015270779999999994	0.03486787622474768	0.004689587714474624
sp|Q64727|VINC_MOUSE	h	hw	6	0.03392	0.9488	0.004936	0.03416	0.9483	0.004997	0.034570000000000004	0.005974878	0.03399495174026332	0.0016612929994606754
sp|Q65CL1|CTNA3_MOUSE	h	hw	2	0.05484	0.8459	0.01957	0.06167	0.84	0.02227	0.06644	0.035389662	0.057864188741721855	0.020788955226744444
sp|Q68FD5|CLH1_MOUSE	h	hw	3	0.1335	0.9231	0.03466	0.1336	0.9239	0.0345	0.1366	0.055123068000000004	0.13168598426411196	0.023427122863272164
sp|Q6P3A8|ODBB_MOUSE	h	hw	1	0.0433	0.9886	0.002579	0.0433	0.9888	0.002555	0.0433	0	0.0433	0
sp|Q6P5F9|XPO1_MOUSE	h	hw	1	0.1088	0.9756	0.01554	0.108	0.9762	0.01525	0.108	0	0.108	0
sp|Q6P8J7|KCRS_MOUSE	h	hw	17	0.04011	0.9392	0.006816	0.04086	0.9336	0.007253	0.04215	0.006553092	0.03955101418344461	0.0024683040721507083
sp|Q6PB66|LPPRC_MOUSE	h	hw	9	0.07287	0.9114	0.01933	0.07425	0.9201	0.01868	0.0806	0.020697095999999998	0.07100229103637579	0.0064095379445208945
sp|Q6PD03|2A5A_MOUSE	h	hw	1	0.05264	0.8962	0.01684	0.05277	0.9002	0.01657	0.05277	0	0.05277	0
sp|Q6ZQ73|CAND2_MOUSE	h	hw	1	0.09821	0.9446	0.02531	0.09842	0.9448	0.0253	0.09842	0	0.09842000000000001	0
sp|Q6ZWV7|RL35_MOUSE	h	hw	1	0.08129	0.9866	0.008665	0.08128	0.9866	0.00865	0.08128	0	0.08128	0
sp|Q76MZ3|2AAA_MOUSE	h	hw	2	0.1214	0.9639	0.02219	0.1208	0.9631	0.02233	0.13240000000000002	0.04759146	0.12461744712990937	0.03021314239327864
sp|Q78IK4|MIC27_MOUSE	h	hw	2	0.02843	0.9554	0.002922	0.02848	0.9555	0.002921	0.02848	1.4826000000000167e-4	0.028479648876404497	9.999876712220776e-5
sp|Q78J03|MSRB2_MOUSE	h	hw	1	0.0361	0.9401	0.007083	0.03604	0.941	0.007018	0.03604	0	0.03604	0
sp|Q7TMF3|NDUAC_MOUSE	h	hw	2	0.03975	0.9251	0.00704	0.04003	0.9222	0.007225	0.040694999999999995	0.013202552999999999	0.03874638161936356	0.00847859757514271
sp|Q7TMM9|TBB2A_MOUSE	h	hw	1	0.03545	0.9168	0.008085	0.03512	0.9081	0.00841	0.03512	0	0.03512	0
sp|Q7TQ48|SRCA_MOUSE	h	hw	8	0.0239	0.9158	0.003556	0.02352	0.9086	0.003663	0.02429	0.003061569000000001	0.02281869038587265	0.0018251461776844357
sp|Q7TQI3|OTUB1_MOUSE	h	hw	1	0.07812	0.9272	0.02004	0.07833	0.927	0.02012	0.07833	0	0.07833	0
sp|Q80XN0|BDH_MOUSE	h	hw	1	0.02587	0.9606	0.002834	0.02582	0.961	0.002815	0.02582	0	0.02582	0
sp|Q80Y14|GLRX5_MOUSE	h	hw	1	0.06616	0.9676	0.01032	0.066	0.9674	0.01032	0.066	0	0.066	0
sp|Q8BFR5|EFTU_MOUSE	h	hw	13	0.02896	0.9264	0.004571	0.02865	0.9245	0.004587	0.02837	0.0056042279999999976	0.028199735544853242	0.001252877348576225
sp|Q8BFS6|CPPED_MOUSE	h	hw	1	0.143	0.9057	0.04868	0.1435	0.9087	0.04805	0.1435	0	0.1435	0
sp|Q8BG05|ROA3_MOUSE	h	hw	1	0.1691	0.9723	0.03066	0.1693	0.9722	0.03073	0.1693	0	0.1693	0
sp|Q8BG32|PSD11_MOUSE	h	hw	1	0.1281	0.9247	0.03212	0.1284	0.9253	0.03205	0.1284	0	0.1284	0
sp|Q8BGC4|PTGR3_MOUSE	h	hw	1	0.03442	0.9554	0.003942	0.03436	0.9567	0.003878	0.03436	0	0.03436	0
sp|Q8BGH2|SAM50_MOUSE	h	hw	1	0.02598	0.9526	0.003112	0.02596	0.9517	0.003141	0.02596	0	0.02596	0
sp|Q8BGK2|ARHL1_MOUSE	h	hw	1	0.1267	0.9316	0.03701	0.1266	0.9301	0.03736	0.1266	0	0.1266	0
sp|Q8BH59|CMC1_MOUSE	h	hw	10	0.02526	0.9198	0.003848	0.02548	0.9163	0.003955	0.025015	0.0071164800000000005	0.024907100872042252	0.0016723835743301541
sp|Q8BH64|EHD2_MOUSE	h	hw	2	0.06237	0.8972	0.01727	0.06084	0.8976	0.01683	0.06248	0.019970622000000004	0.05957601632522407	0.01284393309700333
sp|Q8BH95|ECHM_MOUSE	h	hw	3	0.02997	0.9297	0.003866	0.0304	0.9265	0.004005	0.03223	0.001586382000000002	0.03020320382139607	0.002368666754150045
sp|Q8BIJ6|SYIM_MOUSE	h	hw	2	0.03788	0.9365	0.007094	0.03724	0.9254	0.007572	0.037239999999999995	0.0047294940000000025	0.03696674274973147	0.003166592625446924
sp|Q8BK30|NDUV3_MOUSE	h	hw	2	0.04019	0.9506	0.006007	0.04024	0.948	0.006174	0.040245	2.446290000000029e-4	0.0402443235184495	1.6499722650128667e-4
sp|Q8BKZ9|ODPX_MOUSE	h	hw	3	0.02791	0.9087	0.004507	0.02919	0.8924	0.005088	0.02863	0.006879263999999997	0.028970927459579854	0.0035765669742741798
sp|Q8BMF4|ODP2_MOUSE	h	hw	6	0.0267	0.882	0.004416	0.02656	0.8938	0.004171	0.02571	0.0021868350000000007	0.027233429150924943	0.0024846005967065397
sp|Q8BML9|SYQ_MOUSE	h	hw	1	0.1166	0.8998	0.04605	0.1187	0.9038	0.04594	0.1187	0	0.11870000000000001	0
sp|Q8BMS1|ECHA_MOUSE	h	hw	26	0.03085	0.9282	0.004718	0.03016	0.9267	0.004666	0.029920000000000002	0.004484864999999994	0.029713015623746477	0.001117599613788225
sp|Q8BVI4|DHPR_MOUSE	h	hw	2	0.04827	0.8578	0.01347	0.05182	0.8448	0.01514	0.05588	0.024966984000000005	0.05080509663564781	0.015310626831501596
sp|Q8BW75|AOFB_MOUSE	h	hw	2	0.02615	0.9023	0.004819	0.02641	0.9164	0.004493	0.02661	0.0013195140000000001	0.026580232995114614	8.890044105844399e-4
sp|Q8BWF0|SSDH_MOUSE	h	hw	1	0.02452	0.9357	0.003325	0.02451	0.9373	0.003284	0.02451	0	0.02451	0
sp|Q8BWT1|THIM_MOUSE	h	hw	10	0.02624	0.9651	0.002542	0.02628	0.9605	0.002708	0.026135	0.0028540049999999967	0.026068462488195228	8.187784019800254e-4
sp|Q8C129|LCAP_MOUSE	h	hw	1	0.09038	0.9914	0.007954	0.09054	0.9914	0.007966	0.09054	0	0.09054	0
sp|Q8C6I2|SDHF2_MOUSE	h	hw	1	0.2016	0.948	0.05895	0.2011	0.9479	0.05893	0.2011	0	0.2011	0
sp|Q8CAQ8|MIC60_MOUSE	h	hw	7	0.02516	0.9405	0.00347	0.02513	0.938	0.003538	0.02547	0.003750978000000001	0.02425377304921676	0.0017585041503611633
sp|Q8CC88|VWA8_MOUSE	h	hw	2	0.03093	0.8849	0.005876	0.0306	0.8829	0.005868	0.03116	0.010363374000000002	0.029591960847240053	0.006638247956425161
sp|Q8CE96|TRM6_MOUSE	h	hw	1	0.048280000000000003	0.9475	0.008371	0.04835	0.9462	0.008485	0.04835	0	0.04835	0
sp|Q8CEI1|BOLA3_MOUSE	h	hw	2	0.05363	0.933	0.01122	0.0537	0.9323	0.0113	0.053685	0.0051372089999999985	0.053461357921207035	0.0034505654316286153
sp|Q8CG71|P3H2_MOUSE	h	hw	1	0.05557	0.9212	0.01432	0.05706	0.9273	0.01408	0.05706	0	0.05706000000000001	0
sp|Q8CGK3|LONM_MOUSE	h	hw	2	0.04085	0.9473	0.00671	0.0409	0.9469	0.006741	0.04055	0.0020756400000000027	0.04050166461159063	0.0013983312073052258
sp|Q8CHS7|DRS7C_MOUSE	h	hw	1	0.05509	0.9212	0.01586	0.05568	0.9199	0.01616	0.05568	0	0.05568	0
sp|Q8CHT0|AL4A1_MOUSE	h	hw	3	0.02512	0.8791	0.004775	0.02557	0.8839	0.004746	0.02464	0.009058685999999996	0.024418928527366345	0.0044186165289063
sp|Q8CI51|PDLI5_MOUSE	h	hw	4	0.09216	0.9289	0.02022	0.09515	0.9296	0.02088	0.09743	0.020704508999999996	0.09307195861869245	0.011456530769692606
sp|Q8CI94|PYGB_MOUSE	h	hw	7	0.105	0.9449	0.02341	0.1055	0.9404	0.02445	0.1082	0.026464410000000004	0.10294178168817529	0.009364396561017488
sp|Q8CIB5|FERM2_MOUSE	h	hw	2	0.1006	0.9811	0.01446	0.1034	0.9798	0.01531	0.10977	0.02865865799999999	0.10636607451944975	0.018730584134653935
sp|Q8CIE6|COPA_MOUSE	h	hw	1	0.125	0.9457	0.03566	0.1259	0.9472	0.03549	0.1259	0	0.1259	0
sp|Q8JZN5|ACAD9_MOUSE	h	hw	1	0.1065	0.9193	0.02777	0.1068	0.9186	0.02795	0.1068	0	0.1068	0
sp|Q8K0D5|EFGM_MOUSE	h	hw	3	0.1235	0.9467	0.02698	0.126	0.9465	0.02763	0.118	4.447799999999921e-4	0.125719999742143	0.008396352480550297
sp|Q8K0E8|FIBB_MOUSE	h	hw	1	0.4843	0.9216	0.1418	0.4866	0.9188	0.1448	0.4866	0	0.4866	0
sp|Q8K1M6|DNM1L_MOUSE	h	hw	2	0.08756	0.958	0.01555	0.08463	0.9577	0.01504	0.08549499999999999	0.013321161	0.08455073162173225	0.00888576318639996
sp|Q8K1Z0|COQ9_MOUSE	h	hw	4	0.05086	0.9907	0.003569	0.05097	0.9907	0.003587	0.049555	0.0017568810000000029	0.05072707858273638	0.001908958945001982
sp|Q8K2B3|SDHA_MOUSE	h	hw	11	0.04033	0.9404	0.006425	0.03945	0.9333	0.006655	0.04024	0.006923742	0.038314127807192316	0.002526610218492722
sp|Q8K310|MATR3_MOUSE	h	hw	1	0.2768	0.9581	0.07052	0.2755	0.9573	0.07098	0.2755	0	0.2755	0
sp|Q8K370|ACD10_MOUSE	h	hw	1	0.03274	0.9536	0.003737	0.03271	0.9543	0.003707	0.03271	0	0.03271	0
sp|Q8K3J1|NDUS8_MOUSE	h	hw	1	0.03694	0.9196	0.005983	0.03688	0.9205	0.00594	0.03688	0	0.03688	0
sp|Q8K4F5|ABHDB_MOUSE	h	hw	1	0.03474	0.9334	0.006234	0.03466	0.9358	0.006104	0.03466	0	0.03466	0
sp|Q8K4G5|ABLM1_MOUSE	h	hw	4	0.08507	0.9199	0.02182	0.08483	0.9165	0.02221	0.082445	0.012817077	0.0876773318939053	0.011199766107835669
sp|Q8K4Z3|NNRE_MOUSE	h	hw	1	0.03115	0.9505	0.004024	0.03116	0.9493	0.004075	0.03116	0	0.03116	0
sp|Q8QZS1|HIBCH_MOUSE	h	hw	3	0.02641	0.8617	0.005519	0.02584	0.8561	0.005531	0.0242	0.008836295999999999	0.02436158128875065	0.004768102144407686
sp|Q8QZT1|THIL_MOUSE	h	hw	12	0.029760000000000002	0.9454	0.003867	0.02968	0.9465	0.003819	0.029195	0.0031875900000000036	0.02916364899705191	0.001410196667274072
sp|Q8R0F8|FAHD1_MOUSE	h	hw	1	0.05202	0.9553	0.008646	0.05211	0.9558	0.00861	0.05211	0	0.05211	0
sp|Q8R0N6|HOT_MOUSE	h	hw	1	0.1375	0.9504	0.02598	0.1367	0.9504	0.02582	0.1367	0	0.1367	0
sp|Q8R0Y8|S2542_MOUSE	h	hw	1	0.03281	0.9606	0.003904	0.03272	0.9607	0.003889	0.03272	0	0.03272	0
sp|Q8R1Q8|DC1L1_MOUSE	h	hw	1	0.2308	0.9371	0.06513	0.2338	0.9335	0.06813	0.2338	0	0.23380000000000004	0
sp|Q8R1S0|COQ6_MOUSE	h	hw	1	0.03157	0.9233	0.005373	0.03151	0.9245	0.005321	0.03151	0	0.03151	0
sp|Q8R2G4|NAR3_MOUSE	h	hw	1	0.1066	0.9437	0.02565	0.1068	0.9443	0.02556	0.1068	0	0.1068	0
sp|Q8R2Q4|RRF2M_MOUSE	h	hw	1	0.2635	0.9256	0.07748	0.263	0.92490000000000006	0.07754	0.263	0	0.263	0
sp|Q8R404|MIC13_MOUSE	h	hw	1	0.02827	0.9743	0.002203	0.02834	0.9748	0.002189	0.02834	0	0.02834	0
sp|Q8R4N0|CLYBL_MOUSE	h	hw	1	0.03135	0.9846	0.002397	0.03132	0.9846	0.002395	0.03132	0	0.03132	0
sp|Q8R5J9|PRAF3_MOUSE	h	hw	1	0.05568	0.9552	0.009442	0.05565	0.9553	0.009427	0.05565	0	0.05565	0
sp|Q8VCT4|EST1D_MOUSE	h	hw	2	0.127	0.915	0.03619	0.1274	0.9128	0.03683	0.12882	0.057198707999999994	0.11726576618537493	0.035119649584162124
sp|Q8VCW8|ACSF2_MOUSE	h	hw	2	0.07353	0.9563	0.01432	0.07357	0.9574	0.01414	0.073565	2.8910700000000107e-4	0.07356448311017467	1.9499862987132555e-4
sp|Q8VD26|TM143_MOUSE	h	hw	1	0.0242	0.9301	0.003656	0.02422	0.9314	0.003625	0.02422	0	0.02422	0
sp|Q8VDD5|MYH9_MOUSE	h	hw	5	0.1261	0.9255	0.03616	0.1312	0.9266	0.03754	0.1288	0.03839933999999999	0.12229933163867161	0.016773929838771753
sp|Q8VDM4|PSMD2_MOUSE	h	hw	2	0.3643	0.7964	0.1927	0.3242	0.7998	0.1716	0.40925	0.34818861	0.2744802443494197	0.15751175414895838
sp|Q8VDN2|AT1A1_MOUSE	h	hw	5	0.04363	0.9208	0.009312	0.04508	0.9224	0.009542	0.0446	0.007279565999999996	0.043822049099793516	0.0049612882084437504
sp|Q8VDQ1|PTGR2_MOUSE	h	hw	1	0.1671	0.9324	0.03884	0.1667	0.9337	0.03839	0.1667	0	0.1667	0
sp|Q8VEK3|HNRPU_MOUSE	h	hw	1	0.1375	0.9308	0.03716	0.1371	0.9304	0.03718	0.1371	0	0.1371	0
sp|Q8VEM8|MPCP_MOUSE	h	hw	3	0.04732	0.8532	0.01136	0.04427	0.8457	0.01091	0.04188	0.015018737999999998	0.04227887953462129	0.008213420957285462
sp|Q8VHX6|FLNC_MOUSE	h	hw	6	0.09697	0.9025	0.02846	0.09962	0.8975	0.02986	0.10595	0.023017365000000005	0.09905128494015482	0.01644019004225189
sp|Q91V64|ISOC1_MOUSE	h	hw	1	0.1051	0.9409	0.02795	0.1051	0.9399	0.02821	0.1051	0	0.1051	0
sp|Q91VD9|NDUS1_MOUSE	h	hw	16	0.03585	0.9486	0.005156	0.03585	0.9391	0.005609	0.036705	0.006160203000000003	0.03519925846043499	0.0015249952730308082
sp|Q91VK1|BZW2_MOUSE	h	hw	1	0.185	0.9788	0.02713	0.1827	0.9773	0.02769	0.1827	0	0.1827	0
sp|Q91VM9|IPYR2_MOUSE	h	hw	3	0.03284	0.9485	0.00439	0.03379	0.9448	0.004679	0.03319	0.004670189999999994	0.03329129506527676	0.0021102448400130277
sp|Q91VR2|ATPG_MOUSE	h	hw	3	0.02107	0.978	0.001449	0.02103	0.9783	0.001438	0.02113	4.5960600000000183e-4	0.021023005932018637	2.7205677956722556e-4
sp|Q91VT4|CBR4_MOUSE	h	hw	1	0.02694	0.9506	0.003687	0.02706	0.9508	0.003696	0.02706	0	0.02706	0
sp|Q91WD5|NDUS2_MOUSE	h	hw	7	0.03688	0.9762	0.003662	0.03711	0.9718	0.00401	0.03561	0.0019273800000000037	0.03678498485821957	0.0011616073293893377
sp|Q91WK1|SPRY4_MOUSE	h	hw	1	0.05871	0.9487	0.009398	0.05816	0.9503	0.009172	0.05816	0	0.058159999999999996	0
sp|Q91WK2|EIF3H_MOUSE	h	hw	1	0.2248	0.9046	0.09187	0.2272	0.9092	0.09082	0.2272	0	0.2272	0
sp|Q91WS0|CISD1_MOUSE	h	hw	2	0.03359	0.9456	0.005052	0.03363	0.9453	0.005074	0.034780000000000005	0.009829638	0.033516144335825185	0.006389075242855692
sp|Q91X72|HEMO_MOUSE	h	hw	1	0.7077	0.9015	0.1721	0.7151	0.9001	0.1755	0.7151	0	0.7151	0
sp|Q91YE8|SYNP2_MOUSE	h	hw	2	0.1102	0.9253	0.0253	0.1071	0.9248	0.02472	0.11349000000000001	0.029370306	0.11003210855581991	0.019206415283203732
sp|Q91YT0|NDUV1_MOUSE	h	hw	11	0.04395	0.9167	0.008841	0.04414	0.9041	0.009531	0.04643	0.007057176	0.04316564545131512	0.0034889717451373915
sp|Q91Z83|MYH7_MOUSE	h	hw	1	0.1763	0.9186	0.04449	0.1815	0.918	0.04598	0.1815	0	0.18149999999999997	0
sp|Q91ZA3|PCCA_MOUSE	h	hw	1	0.04331	0.9232	0.00866	0.04367	0.9264	0.00855	0.04367	0	0.04367	0
sp|Q91ZJ5|UGPA_MOUSE	h	hw	8	0.1139	0.8876	0.03878	0.1203	0.8839	0.04167	0.13275	0.054982221000000005	0.11090827792879829	0.01577952621657142
sp|Q921F2|TADBP_MOUSE	h	hw	1	0.2868	0.9445	0.07388	0.2855	0.9427	0.07484	0.2855	0	0.2855	0
sp|Q921G7|ETFD_MOUSE	h	hw	10	0.02761	0.9438	0.003387	0.02759	0.9407	0.003477	0.025985	0.003380328000000001	0.027266714487338327	0.001088912002307985
sp|Q921I1|TRFE_MOUSE	h	hw	16	0.3637	0.9392	0.0837	0.3649	0.9398	0.08354	0.36719999999999997	0.054782070000000016	0.34754878381912163	0.022566201046009524
sp|Q922B1|MACD1_MOUSE	h	hw	2	0.03298	0.913	0.005975	0.03562	0.9176	0.006193	0.035145	0.009525705000000002	0.033970419689856306	0.006210270209342064
sp|Q922J3|CLIP1_MOUSE	h	hw	1	0.3346	0.9224	0.1068	0.3367	0.9233	0.1068	0.3367	0	0.3367	0
sp|Q924D0|RT4I1_MOUSE	h	hw	1	0.03484	0.9475	0.00537	0.03484	0.9493	0.005275	0.03484	0	0.03484	0
sp|Q924M7|MPI_MOUSE	h	hw	2	0.07083	0.9433	0.01486	0.07059	0.9422	0.01496	0.07094	0.002416637999999999	0.07090254722300535	0.0016291394414082142
sp|Q924X2|CPT1B_MOUSE	h	hw	9	0.0516	0.9295	0.01054	0.05164	0.9237	0.01098	0.05263	0.013017227999999994	0.05047822290710538	0.004150173534984601
sp|Q93092|TALDO_MOUSE	h	hw	2	0.1185	0.9487	0.02614	0.1162	0.9441	0.02677	0.1175	0.013491659999999996	0.11679523404255318	0.009045418125848793
sp|Q99J39|DCMC_MOUSE	h	hw	1	0.04001	0.9713	0.005671	0.04012	0.9705	0.005763	0.04012	0	0.04012	0
sp|Q99JY0|ECHB_MOUSE	h	hw	13	0.05019	0.9158	0.01064	0.04888	0.9069	0.01089	0.04233	0.009874115999999999	0.04673999819589884	0.0032440819608926647
sp|Q99K51|PLST_MOUSE	h	hw	1	0.1422	0.9347	0.03833	0.1348	0.9235	0.03949	0.1348	0	0.1348	0
sp|Q99KB8|GLO2_MOUSE	h	hw	1	0.08545	0.9708	0.009837	0.08464	0.9708	0.00973	0.08464	0	0.08464	0
sp|Q99KI0|ACON_MOUSE	h	hw	18	0.02989	0.9413	0.003972	0.029760000000000002	0.9427	0.003906	0.029165	0.003802868999999999	0.029266890977816363	0.001081634468876204
sp|Q99KQ4|NAMPT_MOUSE	h	hw	3	0.1632	0.8759	0.05886	0.1707	0.859	0.06544	0.1946	0.12868967999999997	0.17263932254754522	0.055193660390748384
sp|Q99L13|3HIDH_MOUSE	h	hw	1	0.03085	0.9485	0.004285	0.03072	0.9453	0.004398	0.03072	0	0.030719999999999997	0
sp|Q99LB2|DHRS4_MOUSE	h	hw	2	0.02266	0.8691	0.004548	0.02371	0.8604	0.004851	0.023925000000000002	0.007064589	0.02297598328108673	0.004575989982628141
sp|Q99LC3|NDUAA_MOUSE	h	hw	7	0.03382	0.9255	0.005732	0.03356	0.9241	0.005741	0.02994	0.00882147	0.03231440411211385	0.0026638029698354613
sp|Q99LC5|ETFA_MOUSE	h	hw	17	0.0269	0.9584	0.00279	0.02665	0.9528	0.00295	0.02701	0.002564897999999998	0.026421219636559527	9.024372249654306e-4
sp|Q99LP6|GRPE1_MOUSE	h	hw	2	0.1002	0.953	0.01866	0.1006	0.9529	0.01876	0.100715	0.003239480999999999	0.10066759668371147	0.002183971590665833
sp|Q99LX0|PARK7_MOUSE	h	hw	9	0.05028	0.9179	0.01079	0.05029	0.9181	0.01077	0.05033	0.013743702	0.04846269669639954	0.003826380650017989
sp|Q99LY9|NDUS5_MOUSE	h	hw	2	0.01795	0.9167	0.002809	0.01807	0.9171	0.002812	0.018099999999999998	0.0026242019999999982	0.017926911602209942	0.0017530736760172142
sp|Q99MN9|PCCB_MOUSE	h	hw	1	0.02837	0.9405	0.00389	0.02844	0.9422	0.003841	0.02844	0	0.028439999999999997	0
sp|Q99MR8|MCCA_MOUSE	h	hw	1	0.03027	0.933	0.004636	0.03033	0.9352	0.004565	0.03033	0	0.03033	0
sp|Q99NB1|ACS2L_MOUSE	h	hw	5	0.05873	0.8873	0.01609	0.05642	0.8925	0.01515	0.04665	0.017998763999999997	0.0504230659330727	0.007913113737869591
sp|Q99PT1|GDIR1_MOUSE	h	hw	1	0.07909	0.9744	0.01135	0.07925	0.9734	0.01158	0.07925	0	0.07925	0
sp|Q9CPQ1|COX6C_MOUSE	h	hw	2	0.03052	0.9748	0.002974	0.03022	0.9711	0.003154	0.030345	0.0021868350000000007	0.03027330367441094	0.0014715150080657823
sp|Q9CPQ8|ATP5L_MOUSE	h	hw	3	0.02678	0.97	0.002373	0.02676	0.9704	0.002356	0.02631	0.0028614180000000014	0.026644427311844722	0.001535928234509589
sp|Q9CPU0|LGUL_MOUSE	h	hw	2	0.06109	0.9647	0.007981	0.06047	0.9657	0.007791	0.059305	0.0051223829999999995	0.059103718067616565	0.003443273685584946
sp|Q9CPU4|MGST3_MOUSE	h	hw	1	0.04229	0.9324	0.00646	0.04236	0.9318	0.006497	0.04236	0	0.04236	0
sp|Q9CPV4|GLOD4_MOUSE	h	hw	2	0.04789	0.9258	0.01049	0.04854	0.9236	0.01078	0.049	0.0059304	0.048673469387755096	0.00397334443981674
sp|Q9CPX8|QCR10_MOUSE	h	hw	1	0.04858	0.9857	0.004147	0.04867	0.9849	0.004272	0.04867	0	0.04867	0
sp|Q9CQ54|NDUC2_MOUSE	h	hw	1	0.03114	0.9541	0.004153	0.03124	0.9539	0.004176	0.03124	0	0.031239999999999997	0
sp|Q9CQ60|6PGL_MOUSE	h	hw	1	0.04041	0.9332	0.008316	0.04039	0.9342	0.008251	0.04039	0	0.04039	0
sp|Q9CQ62|DECR_MOUSE	h	hw	5	0.02674	0.928	0.003691	0.02699	0.9269	0.003747	0.02884	0.0036175440000000016	0.02657395547116323	0.0020668512074771598
sp|Q9CQ75|NDUA2_MOUSE	h	hw	1	0.01986	0.9104	0.003566	0.01988	0.9114	0.003549	0.01988	0	0.01988	0
sp|Q9CQ91|NDUA3_MOUSE	h	hw	1	0.01587	0.927	0.002015	0.01587	0.9269	0.002016	0.01587	0	0.01587	0
sp|Q9CQ92|FIS1_MOUSE	h	hw	1	0.07177	0.9915	0.005302	0.07188	0.9914	0.005348	0.07188	0	0.07188	0
sp|Q9CQA3|SDHB_MOUSE	h	hw	6	0.04903	0.8919	0.01195	0.04791	0.8796	0.01233	0.04496	0.016753379999999995	0.04560482320245647	0.006204605554321573
sp|Q9CQC7|NDUB4_MOUSE	h	hw	2	0.03007	0.9203	0.004194	0.03004	0.9205	0.004187	0.030335	0.007168371000000001	0.029564364595351902	0.004712170852761711
sp|Q9CQH3|NDUB5_MOUSE	h	hw	4	0.02544	0.9165	0.003665	0.02552	0.9177	0.003648	0.027110000000000002	0.004210584000000001	0.02604348828837775	0.002078990457943831
sp|Q9CQJ8|NDUB9_MOUSE	h	hw	2	0.02826	0.982	0.001978	0.02829	0.9819	0.001985	0.028315	0.0024240510000000013	0.02822058979339572	0.0016295484482501152
sp|Q9CQQ7|AT5F1_MOUSE	h	hw	7	0.02471	0.9629	0.002323	0.02477	0.96	0.002418	0.02518	0.002624202000000001	0.024577392163146156	0.001070794607345462
sp|Q9CQR4|ACO13_MOUSE	h	hw	2	0.02706	0.9203	0.004037	0.02705	0.9226	0.003976	0.027335	0.007865193000000001	0.026305439912200478	0.005105189637249809
sp|Q9CQV8|1433B_MOUSE	h	hw	3	0.1076	0.9396	0.02343	0.1075	0.9394	0.02344	0.1053	0.004151280000000016	0.11084314278722657	0.00748535764195871
sp|Q9CQZ5|NDUA6_MOUSE	h	hw	6	0.04857	0.824	0.01613	0.04553	0.8294	0.01491	0.043105000000000004	0.022743084000000007	0.04043499570886602	0.006811545508255539
sp|Q9CQZ6|NDUB3_MOUSE	h	hw	2	0.02829	0.9787	0.002209	0.02812	0.9768	0.002298	0.028135	0.0018161850000000005	0.028081663408565844	0.0012226777208279062
sp|Q9CR21|ACPM_MOUSE	h	hw	2	0.0396	0.9687	0.004125	0.03988	0.962	0.004572	0.03988	0.001971857999999997	0.03983564443329989	0.0013285207396260988
sp|Q9CR24|NUDT8_MOUSE	h	hw	1	0.05872	0.9488	0.01257	0.0586	0.9497	0.01242	0.0586	0	0.0586	0
sp|Q9CR57|RL14_MOUSE	h	hw	1	0.08349	0.9439	0.01478	0.08326	0.946	0.01446	0.08326	0	0.08326	0
sp|Q9CR61|NDUB7_MOUSE	h	hw	2	0.03233	0.9465	0.004113	0.03219	0.9439	0.004195	0.032145	7.190609999999989e-4	0.03213768237673044	4.8488959255605155e-4
sp|Q9CR62|M2OM_MOUSE	h	hw	6	0.02992	0.9546	0.003528	0.03038	0.9532	0.00363	0.031135000000000003	0.004166105999999995	0.030379951462200912	0.0013995816808215367
sp|Q9CR68|UCRI_MOUSE	h	hw	6	0.02715	0.9104	0.004554	0.02804	0.899	0.004968	0.028839999999999998	0.0070794149999999995	0.02704298671658946	0.002810100939456138
sp|Q9CRB8|MTFP1_MOUSE	h	hw	1	0.03367	0.9456	0.005004	0.03368	0.9419	0.00517	0.03368	0	0.03368	0
sp|Q9CRB9|MIC19_MOUSE	h	hw	1	0.02292	0.9833	0.001563	0.02291	0.9833	0.001562	0.02291	0	0.02291	0
sp|Q9CRD0|OCAD1_MOUSE	h	hw	2	0.0913	0.9386	0.02278	0.09169	0.9391	0.0228	0.0919	0.010778501999999997	0.0913248868335147	0.007224504105328092
sp|Q9CVB6|ARPC2_MOUSE	h	hw	1	0.113	0.9284	0.03834	0.1129	0.9288	0.03821	0.1129	0	0.1129	0
sp|Q9CWD8|NUBPL_MOUSE	h	hw	1	0.04155	0.9491	0.00835	0.04144	0.9501	0.008245	0.04144	0	0.04144	0
sp|Q9CX56|PSMD8_MOUSE	h	hw	1	0.1159	0.9374	0.03323	0.1176	0.9385	0.03341	0.1176	0	0.11759999999999998	0
sp|Q9CXI0|COQ5_MOUSE	h	hw	3	0.07625	0.9605	0.01238	0.07838	0.9573	0.01321	0.07365	0.004521929999999995	0.07915029531455615	0.007820717833792167
sp|Q9CXS4|CENPV_MOUSE	h	hw	1	0.13	0.9138	0.02865	0.133	0.9095	0.03005	0.133	0	0.133	0
sp|Q9CXZ1|NDUS4_MOUSE	h	hw	3	0.03611	0.9453	0.005445	0.0343	0.9419	0.005305	0.03252	0.006538266000000001	0.03314815087524264	0.0036290999428858577
sp|Q9CZ13|QCR1_MOUSE	h	hw	4	0.02582	0.9718	0.002143	0.02595	0.9633	0.002457	0.025875000000000002	4.225410000000033e-4	0.026030764758204466	3.7760876734155177e-4
sp|Q9CZ30|OLA1_MOUSE	h	hw	1	0.06335	0.9398	0.01401	0.06303	0.9399	0.01392	0.06303	0	0.06303	0
sp|Q9CZB0|C560_MOUSE	h	hw	2	0.02377	0.9364	0.003037	0.02344	0.9379	0.00297	0.023559999999999998	0.005737662	0.022924308149405773	0.003765580328446536
sp|Q9CZM2|RL15_MOUSE	h	hw	1	0.08582	0.9718	0.01453	0.08553	0.9718	0.01448	0.08553	0	0.08553	0
sp|Q9CZU6|CISY_MOUSE	h	hw	5	0.02348	0.9554	0.002471	0.0242	0.9402	0.002925	0.02296	0.00415128	0.024062049799113732	0.0017224843741449065
sp|Q9D020|5NT3A_MOUSE	h	hw	3	0.05622	0.6122	0.03114	0.0611	0.64	0.03239	0.08478	0.034722492000000015	0.04346438765670904	0.02363402227828924
sp|Q9D051|ODPB_MOUSE	h	hw	8	0.0302	0.929	0.004627	0.02939	0.9255	0.004624	0.02996	0.005863682999999997	0.029118194266195892	0.0018376432787376305
sp|Q9D0F9|PGM1_MOUSE	h	hw	5	0.05344	0.9356	0.01105	0.05472	0.935	0.01139	0.05949	0.010897109999999993	0.0546923792687622	0.004722410177788998
sp|Q9D0I9|SYRC_MOUSE	h	hw	1	0.07824	0.8985	0.02028	0.078	0.9052	0.01952	0.078	0	0.078	0
sp|Q9D0K2|SCOT1_MOUSE	h	hw	10	0.05119	0.9724	0.006033	0.05048	0.9613	0.007037	0.052065	0.005026013999999995	0.050297007939005274	0.0017106956253289782
sp|Q9D0M3|CY1_MOUSE	h	hw	6	0.02403	0.918	0.003711	0.02458	0.9131	0.003883	0.02256	0.003180176999999999	0.023675139694611845	0.0019696599667130906
sp|Q9D0M5|DYL2_MOUSE	h	hw	1	0.1846	0.9207	0.06093	0.189	0.9237	0.06127	0.189	0	0.189	0
sp|Q9D0S9|HINT2_MOUSE	h	hw	1	0.04176	0.9805	0.004065	0.04174	0.9803	0.004078	0.04174	0	0.04174	0
sp|Q9D172|GAL3A_MOUSE	h	hw	7	0.02938	0.9405	0.003954	0.02905	0.9328	0.00416	0.0273	0.0050704919999999985	0.028712021311283687	0.0016151810578927772
sp|Q9D1G1|RAB1B_MOUSE	h	hw	1	0.1081	0.928	0.02435	0.1088	0.9288	0.02436	0.1088	0	0.1088	0
sp|Q9D1G3|HHATL_MOUSE	h	hw	2	0.02755	0.9298	0.004656	0.02787	0.9329	0.004597	0.028110000000000003	0.0034841099999999995	0.02791353966559943	0.0023335758880881764
sp|Q9D1H6|NDUF4_MOUSE	h	hw	1	0.03156	0.9342	0.005504	0.03166	0.9316	0.00563	0.03166	0	0.03166	0
sp|Q9D1I5|MCEE_MOUSE	h	hw	2	0.03252	0.9129	0.006372	0.03293	0.916	0.006333	0.03423	0.006330701999999999	0.033697341513292435	0.004203553849306418
sp|Q9D1L0|CHCH2_MOUSE	h	hw	1	1.377	0.9137	0.4569	1.394	0.924	0.4343	1.394	0	1.394	0
sp|Q9D2G2|ODO2_MOUSE	h	hw	3	0.02102	0.9379	0.002643	0.02112	0.9424	0.002553	0.02069	0.002950373999999998	0.020942313092345902	0.0015289019661726044
sp|Q9D2N4|DTNA_MOUSE	h	hw	1	0.03465	0.9187	0.007435	0.03431	0.9163	0.007464	0.03431	0	0.03431	0
sp|Q9D3D9|ATPD_MOUSE	h	hw	8	0.02446	0.9171	0.003569	0.02411	0.9173	0.003526	0.024875	0.0031356990000000005	0.023652443820026927	0.0015072772145729124
sp|Q9D6J5|NDUB8_MOUSE	h	hw	1	0.03292	0.9938	0.001534	0.03293	0.9937	0.00154	0.03293	0	0.03293	0
sp|Q9D6J6|NDUV2_MOUSE	h	hw	3	0.04568	0.9045	0.009565	0.0447	0.9076	0.009204	0.03931	0.004403322	0.043432473147594505	0.006613384062414065
sp|Q9D6R2|IDH3A_MOUSE	h	hw	7	0.02925	0.908	0.005022	0.02936	0.9033	0.005166	0.02761	0.004106801999999997	0.028155155532321292	0.002137689274786378
sp|Q9D6U8|F162A_MOUSE	h	hw	1	0.03478	0.9416	0.005953	0.03488	0.9417	0.005961	0.03488	0	0.03488	0
sp|Q9D6Y7|MSRA_MOUSE	h	hw	1	0.06151	0.9631	0.009482	0.06147	0.9638	0.009395	0.06147	0	0.06147	0
sp|Q9D710|TMX2_MOUSE	h	hw	1	0.1482	0.9314	0.0449	0.1478	0.9333	0.04415	0.1478	0	0.1478	0
sp|Q9D819|IPYR_MOUSE	h	hw	4	0.1042	0.9291	0.0286	0.108	0.9233	0.03075	0.10718	0.024744594000000005	0.10540814635422324	0.010316905376614005
sp|Q9D832|DNJB4_MOUSE	h	hw	1	0.3065	0.9345	0.06768	0.3043	0.9349	0.06705	0.3043	0	0.3043	0
sp|Q9D855|QCR7_MOUSE	h	hw	4	0.03008	0.8776	0.005886	0.03151	0.8827	0.006019	0.032905	0.009881529000000005	0.0299103643279658	0.004914331924610339
sp|Q9D880|TIM50_MOUSE	h	hw	1	0.04979	0.9312	0.01161	0.04944	0.9288	0.01173	0.04944	0	0.04944	0
sp|Q9D8B4|NDUAB_MOUSE	h	hw	2	0.04689	0.9239	0.008037	0.04675	0.9256	0.007921	0.047170000000000004	0.009607248000000004	0.04627980708077167	0.006357709346690704
sp|Q9D8E6|RL4_MOUSE	h	hw	2	0.05012	0.9365	0.008867	0.04842	0.9314	0.008897	0.049045000000000005	0.011215868999999998	0.047878128249566734	0.007385014582688802
sp|Q9D8N0|EF1G_MOUSE	h	hw	2	0.08556	0.9366	0.02179	0.08548	0.9367	0.02176	0.085455	0.001074885000000005	0.08544884910186648	7.249478157960712e-4
sp|Q9D8W5|PSD12_MOUSE	h	hw	1	0.1283	0.964	0.02734	0.1281	0.9643	0.02719	0.1281	0	0.1281	0
sp|Q9D967|MGDP1_MOUSE	h	hw	3	0.0913	0.8568	0.03578	0.1024	0.8449	0.04163	0.09956	0.06336632399999999	0.09261554822721306	0.031984778000258125
sp|Q9DAK9|PHP14_MOUSE	h	hw	2	0.07516	0.9269	0.01696	0.07063	0.9135	0.0174	0.071825	0.017739309000000005	0.06983180508179603	0.011632962726121679
sp|Q9DB20|ATPO_MOUSE	h	hw	2	0.02304	0.979	0.001617	0.02325	0.9786	0.001642	0.0233	0.0025797240000000003	0.02317006008583691	0.0017302963325903967
sp|Q9DB60|PXL2B_MOUSE	h	hw	2	0.05797	0.8333	0.02166	0.06496	0.8177	0.02527	0.069915	0.04310659499999999	0.057823808910820285	0.024046731661046983
sp|Q9DB77|QCR2_MOUSE	h	hw	6	0.02306	0.9037	0.003479	0.02244	0.9092	0.003315	0.022805	0.004403322	0.021579790037679947	0.00215279607086581
sp|Q9DBF1|AL7A1_MOUSE	h	hw	1	0.03831	0.9312	0.00633	0.03834	0.9325	0.006272	0.03834	0	0.03834	0
sp|Q9DBG3|AP2B1_MOUSE	h	hw	1	0.1253	0.9719	0.021	0.1259	0.9722	0.02097	0.1259	0	0.1259	0
sp|Q9DBG5|PLIN3_MOUSE	h	hw	4	0.1605	0.8752	0.06174	0.1705	0.8873	0.06224	0.18945	0.06634635	0.1551320753233331	0.03721031194184622
sp|Q9DBJ1|PGAM1_MOUSE	h	hw	2	0.06222	0.9655	0.009404	0.06203	0.9576	0.01039	0.062055	8.821469999999974e-4	0.06204929498025945	5.949452987390871e-4
sp|Q9DBL1|ACDSB_MOUSE	h	hw	3	0.07415	0.9137	0.01847	0.07566	0.914	0.0188	0.08433	0.005129796000000007	0.07501687710071618	0.009629623693024133
sp|Q9DC61|MPPA_MOUSE	h	hw	1	1.694	0.8973	0.7085	1.657	0.9094	0.6478	1.657	0	1.657	0
sp|Q9DC69|NDUA9_MOUSE	h	hw	4	0.03711	0.965	0.004129	0.03693	0.9631	0.004218	0.03504	7.487130000000028e-4	0.03665147223119969	0.0019069597451603169
sp|Q9DC70|NDUS7_MOUSE	h	hw	4	0.0529	0.9373	0.009814	0.05003	0.9142	0.01082	0.04529	0.007338869999999999	0.047486370413107125	0.005821148595789885
sp|Q9DC77|SMPX_MOUSE	h	hw	2	0.3373	0.8794	0.1285	0.3974	0.8919	0.1429	0.3946	0.26034456000000006	0.3164566649771921	0.14082562181955127
sp|Q9DCJ5|NDUA8_MOUSE	h	hw	1	0.0275	0.9907	0.001374	0.0275	0.9908	0.001366	0.0275	0	0.027499999999999997	0
sp|Q9DCM0|ETHE1_MOUSE	h	hw	1	0.05544	0.9235	0.01362	0.05565	0.9196	0.01401	0.05565	0	0.05565	0
sp|Q9DCM2|GSTK1_MOUSE	h	hw	1	0.03435	0.9644	0.004023	0.03401	0.9599	0.004227	0.03401	0	0.03401	0
sp|Q9DCS9|NDUBA_MOUSE	h	hw	2	0.03399	0.7558	0.01039	0.03532	0.7416	0.01114	0.040115	0.024084837	0.03353641281316216	0.01358093047861945
sp|Q9DCT2|NDUS3_MOUSE	h	hw	1	0.03338	0.994	0.001512	0.0334	0.994	0.001504	0.0334	0	0.0334	0
sp|Q9DCT8|CRIP2_MOUSE	h	hw	6	0.1541	0.9484	0.03276	0.1628	0.9451	0.03581	0.1587	0.03876998999999999	0.16131474360932901	0.016793173976536742
sp|Q9DCW4|ETFB_MOUSE	h	hw	6	0.02974	0.9317	0.004281	0.02883	0.925	0.004362	0.027575000000000002	0.005174274000000002	0.028019105615362846	0.0019619827493432456
sp|Q9DCX2|ATP5H_MOUSE	h	hw	9	0.026	0.9484	0.003011	0.02589	0.9485	0.002998	0.02664	0.0018680760000000008	0.02543204491214719	0.0013370621438390977
sp|Q9DCZ1|GMPR1_MOUSE	h	hw	1	0.06372	0.9101	0.01952	0.06421	0.9084	0.01979	0.06421	0	0.06421	0
sp|Q9DCZ4|MIC26_MOUSE	h	hw	1	0.03354	0.9787	0.003098	0.03355	0.9789	0.003084	0.03355	0	0.03355	0
sp|Q9EQ20|MMSA_MOUSE	h	hw	7	0.03396	0.9565	0.004315	0.0344	0.9508	0.004649	0.03523	0.0043588440000000075	0.03417431242591651	0.0018874389811133266
sp|Q9EQP2|EHD4_MOUSE	h	hw	2	0.216	0.9375	0.05578	0.2162	0.9376	0.05583	0.217	0.017049900000000014	0.2163905529953917	0.011467702117267314
sp|Q9ERS2|NDUAD_MOUSE	h	hw	2	0.02488	0.9579	0.002879	0.02467	0.958	0.002856	0.02469	0.0020756399999999975	0.024610615633859863	0.0013954986588660904
sp|Q9ET78|JPH2_MOUSE	h	hw	1	0.05655	0.9132	0.01635	0.05722	0.9117	0.01666	0.05722	0	0.05722000000000001	0
sp|Q9JHI5|IVD_MOUSE	h	hw	4	0.03404	0.9144	0.006002	0.03376	0.9083	0.006159	0.031025	0.006182442000000002	0.031298404737884734	0.0037958341148788184
sp|Q9JHU4|DYHC1_MOUSE	h	hw	4	0.1613	0.937	0.04417	0.1611	0.9373	0.04398	0.1753	0.03172764	0.16236400366173612	0.021553393818327996
sp|Q9JHW2|NIT2_MOUSE	h	hw	1	0.03782	0.8976	0.008801	0.03756	0.9015	0.008577	0.03756	0	0.03756	0
sp|Q9JI91|ACTN2_MOUSE	h	hw	22	0.05829	0.9629	0.008506	0.05815	0.9582	0.009004	0.059635	0.008917838999999999	0.05780941832885818	0.002201234338182366
sp|Q9JIA9|CATR_MOUSE	h	hw	1	0.01853	0.9573	0.001961	0.01853	0.9569	0.001971	0.01853	0	0.01853	0
sp|Q9JIF9|MYOTI_MOUSE	h	hw	1	0.2924	0.9545	0.07355	0.2961	0.9539	0.07484	0.2961	0	0.2961	0
sp|Q9JJU8|SH3L1_MOUSE	h	hw	1	0.06337	0.9297	0.01469	0.0632	0.9296	0.01467	0.0632	0	0.0632	0
sp|Q9JJW5|MYOZ2_MOUSE	h	hw	5	0.03921	0.9793	0.003697	0.0395	0.9768	0.003939	0.03852	0.0033210239999999984	0.03979907533992084	0.0017481154668625013
sp|Q9JJZ2|TBA8_MOUSE	h	hw	4	0.1492	0.9215	0.04164	0.1537	0.9111	0.04567	0.1607	0.04944471	0.14555405760893853	0.026379723583189456
sp|Q9JK42|PDK2_MOUSE	h	hw	2	0.2455	0.8743	0.09581	0.243	0.8709	0.09574	0.2536	0.14351567999999998	0.21665110410094635	0.08269647822149687
sp|Q9JKS4|LDB3_MOUSE	h	hw	16	0.05518	0.9175	0.01236	0.05414	0.9059	0.01293	0.060024999999999995	0.019711167000000012	0.05315895154070488	0.0037705197278187774
sp|Q9JLV1|BAG3_MOUSE	h	hw	3	0.1968	0.9021	0.05331	0.1941	0.897	0.05389	0.2519	0.015715559999999996	0.18770179639524018	0.050687079209088944
sp|Q9QUH0|GLRX1_MOUSE	h	hw	1	0.04133	0.966	0.005808	0.04119	0.9655	0.005828	0.04119	0	0.04119	0
sp|Q9QUM9|PSA6_MOUSE	h	hw	1	0.1061	0.9577	0.0205	0.1056	0.9566	0.02067	0.1056	0	0.10559999999999999	0
sp|Q9QUR6|PPCE_MOUSE	h	hw	1	0.1278	0.9224	0.04838	0.127	0.919	0.04908	0.127	0	0.127	0
sp|Q9QXS1|PLEC_MOUSE	h	hw	3	0.102	0.8873	0.03276	0.1	0.884	0.03266	0.1283	0.01008168	0.10200335317057556	0.022977980651303274
sp|Q9QXX4|CMC2_MOUSE	h	hw	4	0.02784	0.9681	0.00274	0.02734	0.9581	0.003092	0.02633	9.192119999999985e-4	0.02683081789244239	0.001012177837971186
sp|Q9QYA2|TOM40_MOUSE	h	hw	1	0.03575	0.9118	0.007758	0.03568	0.9096	0.007836	0.03568	0	0.03568	0
sp|Q9QYG0|NDRG2_MOUSE	h	hw	8	0.1427	0.8801	0.04764	0.1416	0.8628	0.0506	0.16915	0.07034937	0.13377649668444314	0.02948568892846504
sp|Q9QYJ0|DNJA2_MOUSE	h	hw	1	0.2557	0.9918	0.02396	0.2548	0.9917	0.02398	0.2548	0	0.2548	0
sp|Q9QYR9|ACOT2_MOUSE	h	hw	2	0.02893	0.9895	0.001616	0.02896	0.9893	0.001634	0.029005	0.0014603609999999996	0.02897154973280469	9.838640402279816e-4
sp|Q9QZQ8|H2AY_MOUSE	h	hw	1	0.02509	0.948	0.003043	0.02511	0.9494	0.003004	0.02511	0	0.025110000000000004	0
sp|Q9R062|GLYG_MOUSE	h	hw	3	0.1076	0.8605	0.043	0.1158	0.8653	0.04533	0.1331	0.03528588000000002	0.08925782072865499	0.034041755955079106
sp|Q9R069|BCAM_MOUSE	h	hw	2	0.2737	0.8897	0.1204	0.2415	0.8735	0.1141	0.24855	0.14685153	0.20907744920539129	0.08331973986640116
sp|Q9R0H0|ACOX1_MOUSE	h	hw	1	0.4336	0.9398	0.1167	0.4348	0.9374	0.1194	0.4348	0	0.4348	0
sp|Q9R0P5|DEST_MOUSE	h	hw	1	0.1284	0.9267	0.04207	0.1262	0.9284	0.0408	0.1262	0	0.1262	0
sp|Q9R0Y5|KAD1_MOUSE	h	hw	4	0.05339	0.9092	0.01328	0.05927	0.8979	0.01561	0.05869	0.013699223999999996	0.05878983879215909	0.010496986125135355
sp|Q9R1P0|PSA4_MOUSE	h	hw	3	0.08289	0.9164	0.02372	0.08308	0.9168	0.02371	0.08455	0.032424462	0.08170396576640036	0.01359289530081385
sp|Q9R1P1|PSB3_MOUSE	h	hw	1	0.04323	0.945	0.007207	0.04367	0.9458	0.007231	0.04367	0	0.04367	0
sp|Q9WTP6|KAD2_MOUSE	h	hw	1	0.01931	0.9325	0.002398	0.01923	0.9287	0.002461	0.01923	0	0.01923	0
sp|Q9WTR5|CAD13_MOUSE	h	hw	1	0.04314	0.9203	0.007692	0.04306	0.92	0.007693	0.04306	0	0.04306	0
sp|Q9WU28|PFD5_MOUSE	h	hw	1	0.1391	0.9526	0.04117	0.1404	0.9539	0.04107	0.1404	0	0.1404	0
sp|Q9WUB3|PYGM_MOUSE	h	hw	10	0.1007	0.9425	0.02206	0.09852	0.9367	0.02271	0.09232	0.020593313999999998	0.09431664089800194	0.0081346533761479
sp|Q9WUM5|SUCA_MOUSE	h	hw	10	0.02359	0.9174	0.003556	0.02385	0.9184	0.003563	0.023289999999999998	0.006108312	0.02304911542976343	0.00141742782588854
sp|Q9WUR2|ECI2_MOUSE	h	hw	3	0.0315	0.9515	0.003886	0.03193	0.944	0.004231	0.03256	0.0018087719999999982	0.031861747601596976	0.0012879936383276716
sp|Q9WUZ7|SH3BG_MOUSE	h	hw	3	0.09926	0.9363	0.02215	0.0995	0.9372	0.02204	0.09264	0.0016012079999999963	0.10024575659471249	0.00887764408566162
sp|Q9WV35|ABEC2_MOUSE	h	hw	1	0.1247	0.9498	0.03014	0.1255	0.9509	0.03003	0.1255	0	0.1255	0
sp|Q9WVA4|TAGL2_MOUSE	h	hw	1	0.1689	0.9832	0.02179	0.1681	0.9829	0.02185	0.1681	0	0.1681	0
sp|Q9WVB0|RBPMS_MOUSE	h	hw	1	0.3006	0.9209	0.1025	0.3036	0.9202	0.1035	0.3036	0	0.3036	0
sp|Q9WVE8|PACN2_MOUSE	h	hw	1	0.2298	0.9053	0.08698	0.2354	0.9051	0.08989	0.2354	0	0.2354	0
sp|Q9WVL0|MAAI_MOUSE	h	hw	2	0.0344	0.9597	0.003883	0.03445	0.9587	0.003937	0.034225	0.0020682270000000006	0.03416814024835647	0.0013926824147978765
sp|Q9Z0X1|AIFM1_MOUSE	h	hw	2	0.02759	0.9547	0.002965	0.0275	0.9545	0.002965	0.02752	0.0020015100000000006	0.027453775436046515	0.0013467513386142011
sp|Q9Z1P6|NDUA7_MOUSE	h	hw	3	0.03593	0.8858	0.008116	0.03583	0.8968	0.007692	0.03887	0.013669571999999998	0.033849963253816825	0.00738013883773363
sp|Q9Z204|HNRPC_MOUSE	h	hw	1	0.2109	0.9659	0.04526	0.2102	0.9653	0.04548	0.2102	0	0.2102	0
sp|Q9Z2I8|SUCB2_MOUSE	h	hw	2	0.07165	0.9578	0.01206	0.071	0.9578	0.01196	0.07159	0.018695586	0.06936885039810028	0.012218762446152316
sp|Q9Z2I9|SUCB1_MOUSE	h	hw	9	0.03279	0.9289	0.004995	0.03318	0.9345	0.004853	0.03535	0.004180932000000004	0.032299011486290066	0.002432104572648456
sp|Q9Z2U1|PSA5_MOUSE	h	hw	1	0.1229	0.9764	0.02125	0.1232	0.9768	0.02111	0.1232	0	0.12320000000000002	0
sp|Q9Z2Y8|PLPHP_MOUSE	h	hw	1	0.0831	0.9838	0.009217	0.08335	0.9838	0.00926	0.08335	0	0.08335	0
sp|Q9Z2Z6|MCAT_MOUSE	h	hw	2	0.02985	0.9771	0.002781	0.02999	0.973	0.003035	0.02997	7.413000000000212e-5	0.02996991658324992	4.9999860832915266e-5
sp|A2A935|PRD16_MOUSE	k	aa	1	0.3195	0.9342	0.1106	0.3162	0.931	0.1115	0.3162	0	0.3162	0
sp|A2AJL3|FGGY_MOUSE	k	aa	2	0.3081	0.9266	0.1169	0.3194	0.9136	0.1334	0.3277	0.09874115999999998	0.3141645712541959	0.06384913166167057
sp|A2ARV4|LRP2_MOUSE	k	aa	24	0.5628	0.9195	0.2275	0.5302	0.9101	0.2203	0.64245	0.12275928000000005	0.5103013507123376	0.06014858265775666
sp|A2ATU0|DHTK1_MOUSE	k	aa	3	0.174	0.9225	0.06142	0.1718	0.9169	0.06256	0.1603	0.034841099999999986	0.16497735976592512	0.02114611169208419
sp|A3KMP2|TTC38_MOUSE	k	aa	3	0.1843	0.7051	0.1187	0.1999	0.7096	0.1287	0.4323	0.13417530000000003	0.1367708181972685	0.09726866886105039
sp|B1AR13|CISD3_MOUSE	k	aa	1	0.136	0.9676	0.02598	0.1307	0.9665	0.02538	0.1307	0	0.1307	0
sp|B1AZI6|THOC2_MOUSE	k	aa	1	0.5345	0.9898	0.08107	0.5381	0.9887	0.08642	0.5381	0	0.5381	0
sp|B2RY56|RBM25_MOUSE	k	aa	1	0.2465	0.9578	0.06723	0.234	0.9527	0.06719	0.234	0	0.234	0
sp|B9EJ86|OSBL8_MOUSE	k	aa	1	0.2702	0.9232	0.09244	0.2856	0.923	0.09923	0.2856	0	0.2856	0
sp|E9PV24|FIBA_MOUSE	k	aa	2	0.7324	0.951	0.2608	0.7085	0.9493	0.2535	0.69875	0.18362001	0.6767981967799642	0.11995915087112498
sp|E9PVA8|GCN1_MOUSE	k	aa	2	0.3331	0.9404	0.1014	0.3389	0.9375	0.1066	0.35785	0.10667307000000001	0.34338359647897165	0.06904135745888504
sp|E9Q236|MRP4_MOUSE	k	aa	2	0.5874	0.9542	0.1883	0.5583	0.9522	0.1794	0.57725	0.12179559	0.5655590125595495	0.08048622413471979
sp|E9Q3L2|PI4KA_MOUSE	k	aa	1	0.2148	0.9832	0.03161	0.2143	0.9844	0.03034	0.2143	0	0.21429999999999996	0
sp|F8VPU2|FARP1_MOUSE	k	aa	1	0.1483	0.9372	0.05086	0.1498	0.9352	0.05247	0.1498	0	0.1498	0
sp|G3X939|SL9A3_MOUSE	k	aa	1	0.2258	0.9789	0.03652	0.227	0.9787	0.03692	0.227	0	0.227	0
sp|G5E829|AT2B1_MOUSE	k	aa	1	0.1309	0.9756	0.02305	0.1295	0.9755	0.02273	0.1295	0	0.1295	0
sp|G5E8K5|ANK3_MOUSE	k	aa	1	0.2737	0.9299	0.08343	0.2819	0.9346	0.08367	0.2819	0	0.2819	0
sp|O08553|DPYL2_MOUSE	k	aa	1	0.08352	0.9415	0.02175	0.08362	0.9385	0.02233	0.08362	0	0.08362	0
sp|O08638|MYH11_MOUSE	k	aa	2	0.06414	0.9283	0.01388	0.05892	0.9149	0.01396	0.05935	0.023454732	0.05513311036225779	0.014695969771371834
sp|O08648|M3K4_MOUSE	k	aa	1	0.3507	0.9434	0.1034	0.3468	0.9455	0.1002	0.3468	0	0.3468	0
sp|O08709|PRDX6_MOUSE	k	aa	4	0.2118	0.9598	0.05098	0.201	0.9488	0.05476	0.21675	0.027205709999999987	0.19420763489290166	0.028116174183765944
sp|O08749|DLDH_MOUSE	k	aa	12	0.1119	0.9409	0.02683	0.1072	0.9363	0.02653	0.1101	0.014737043999999996	0.10604459857194556	0.007623458977777138
sp|O08756|HCD2_MOUSE	k	aa	4	0.1232	0.8675	0.04606	0.1081	0.8917	0.03593	0.1164	0.04359585300000001	0.11281717485335024	0.0327143199356933
sp|O08788|DCTN1_MOUSE	k	aa	1	0.3433	0.9154	0.1512	0.3346	0.9091	0.1513	0.3346	0	0.3346	0
sp|O08810|U5S1_MOUSE	k	aa	1	0.1183	0.9485	0.02535	0.1153	0.9525	0.02363	0.1153	0	0.1153	0
sp|O08914|FAAH1_MOUSE	k	aa	2	0.2708	0.922	0.1043	0.2696	0.9124	0.1099	0.3009	0.15507996000000002	0.26453855101362583	0.09195989510144655
sp|O08966|S22A1_MOUSE	k	aa	1	0.8445	0.9324	0.387	0.7954	0.9333	0.3506	0.7954	0	0.7954	0
sp|O09111|NDUBB_MOUSE	k	aa	1	0.1234	0.9821	0.01319	0.1235	0.982	0.01325	0.1235	0	0.1235	0
sp|O09117|SYPL1_MOUSE	k	aa	1	0.1697	0.987	0.02049	0.1698	0.9871	0.0204	0.1698	0	0.1698	0
sp|O09126|SEM4D_MOUSE	k	aa	1	0.1527	0.942	0.0414	0.1539	0.9311	0.04566	0.1539	0	0.1539	0
sp|O09173|HGD_MOUSE	k	aa	3	0.5364	0.9209	0.2096	0.5399	0.924	0.2073	0.5491	0.09888941999999996	0.5433328084800648	0.038668129999388394
sp|O09174|AMACR_MOUSE	k	aa	4	0.1553	0.9522	0.03503	0.1523	0.9418	0.0378	0.1496	0.023499210000000003	0.15324514132364409	0.013891365169369466
sp|O35129|PHB2_MOUSE	k	aa	3	0.09765	0.971	0.01505	0.096560000000000007	0.9682	0.01557	0.09379	0.020015099999999997	0.09461324547689462	0.009993130372650092
sp|O35316|SC6A6_MOUSE	k	aa	1	0.8743	0.9306	0.4154	0.8154	0.9277	0.3802	0.8154	0	0.8154	0
sp|O35409|FOLH1_MOUSE	k	aa	7	0.1987	0.9214	0.06309	0.1879	0.9102	0.0637	0.1936	0.04269887999999999	0.1803595445431134	0.026522459678470868
sp|O35459|ECH1_MOUSE	k	aa	1	0.6307	0.8966	0.361	0.6548	0.9078	0.3575	0.6548	0	0.6548	0
sp|O35488|S27A2_MOUSE	k	aa	16	0.4132	0.9474	0.1257	0.3995	0.9378	0.1314	0.42435	0.053225339999999975	0.39453857944394644	0.028530117722249733
sp|O35566|CD151_MOUSE	k	aa	3	0.4463	0.9394	0.1336	0.4265	0.9358	0.1302	0.4657	0.09518292000000005	0.4298551969831633	0.05878254351267145
sp|O35643|AP1B1_MOUSE	k	aa	4	0.1814	0.9191	0.06311	0.1806	0.9156	0.06406	0.2339	0.03232068000000002	0.1929676484596745	0.04028889329176785
sp|O35855|BCAT2_MOUSE	k	aa	1	0.062	0.9127	0.01484	0.06177	0.9141	0.01468	0.06177	0	0.06177	0
sp|O35857|TIM44_MOUSE	k	aa	2	0.2079	0.9564	0.05561	0.2078	0.9575	0.05488	0.2071	0.01660512	0.20649430226943505	0.01116724377314183
sp|O35864|CSN5_MOUSE	k	aa	2	0.2734	0.9056	0.1096	0.2011	0.837	0.1035	0.17133	0.203071722	0.061829148427012204	0.049429396253124744
sp|O54734|OST48_MOUSE	k	aa	2	0.2431	0.9143	0.08487	0.2061	0.9041	0.07574	0.2064	0.12794838000000003	0.17031623062015502	0.07121264875251637
sp|O54749|CP2J5_MOUSE	k	aa	6	12.76	0.9384	41.2	13.29	0.9338	46.45	6.3065	3.3358499999999993	3.6802690864978675	1.707282978701731
sp|O54774|AP3D1_MOUSE	k	aa	1	0.2912	0.9777	0.05146	0.2937	0.9798	0.04952	0.2937	0	0.2937	0
sp|O54865|GCYB1_MOUSE	k	aa	1	0.1121	0.9585	0.03157	0.1052	0.9539	0.0316	0.1052	0	0.1052	0
sp|O54984|GET3_MOUSE	k	aa	1	0.3517	0.9854	0.05929	0.3627	0.9818	0.06949	0.3627	0	0.3627	0
sp|O54990|PROM1_MOUSE	k	aa	1	0.2786	0.9127	0.09917	0.2687	0.9044	0.09924	0.2687	0	0.2687	0
sp|O55022|PGRC1_MOUSE	k	aa	1	0.381	0.9593	0.09129	0.3692	0.9572	0.0906	0.3692	0	0.3691999999999999	0
sp|O55029|COPB2_MOUSE	k	aa	3	0.2536	0.8513	0.1166	0.2616	0.8489	0.1219	0.3929	0.07917083999999992	0.21294495539646432	0.1045131278230806
sp|O55060|TPMT_MOUSE	k	aa	2	0.2747	0.961	0.0656	0.2654	0.9568	0.06618	0.27435	0.048406889999999994	0.2704643703298706	0.032187576786113635
sp|O55125|NIPS1_MOUSE	k	aa	2	0.1452	0.9317	0.04369	0.1325	0.9184	0.04346	0.13645	0.04929644999999999	0.12834767314034445	0.031275633066445235
sp|O55142|RL35A_MOUSE	k	aa	1	0.2805	0.935	0.113	0.2657	0.9377	0.09958	0.2657	0	0.2657	0
sp|O55143|AT2A2_MOUSE	k	aa	3	0.4048	0.8935	0.1795	0.3942	0.8909	0.1763	0.6173	0.11949756	0.42709284549774157	0.14898832808487605
sp|O55222|ILK_MOUSE	k	aa	1	0.1092	0.9786	0.01468	0.1092	0.9795	0.01437	0.1092	0	0.1092	0
sp|O55234|PSB5_MOUSE	k	aa	1	0.2688	0.9672	0.0579	0.2653	0.9663	0.05779	0.2653	0	0.2653	0
sp|O70131|NINJ1_MOUSE	k	aa	3	0.5319	0.9549	0.1595	0.5347	0.9437	0.1796	0.5351	0.15834168	0.5213102363635181	0.06184861522648516
sp|O70133|DHX9_MOUSE	k	aa	1	0.5025	0.9609	0.1401	0.4997	0.9598	0.1411	0.4997	0	0.4997	0
sp|O70250|PGAM2_MOUSE	k	aa	1	0.075	0.9062	0.02234	0.07241	0.9026	0.02189	0.07241	0	0.07241	0
sp|O70310|NMT1_MOUSE	k	aa	1	0.5656	0.9248	0.2683	0.551	0.9217	0.2632	0.551	0	0.551	0
sp|O70404|VAMP8_MOUSE	k	aa	1	0.1851	0.9265	0.1407	0.1694	0.9118	0.1389	0.1694	0	0.1694	0
sp|O70433|FHL2_MOUSE	k	aa	1	0.06298	0.9255	0.02201	0.06064	0.9292	0.0201	0.06064	0	0.06063999999999999	0
sp|O70439|STX7_MOUSE	k	aa	2	0.1164	0.7368	0.06477	0.1201	0.7241	0.06886	0.172325	0.171796275	0.09440818221384012	0.06348207232861583
sp|O70475|UGDH_MOUSE	k	aa	2	0.4784	0.9052	0.2285	0.4451	0.9074	0.2061	0.4353	0.16842336000000005	0.4056538708936366	0.10586326610042986
sp|O70503|DHB12_MOUSE	k	aa	1	0.07295	0.9111	0.02115	0.0737	0.9144	0.02098	0.0737	0	0.0737	0
sp|O70577|S22A2_MOUSE	k	aa	1	0.3888	0.9826	0.06883	0.3944	0.9797	0.07556	0.3944	0	0.3944	0
sp|O70579|PM34_MOUSE	k	aa	1	0.224	0.9513	0.06541	0.2295	0.9517	0.06682	0.2295	0	0.2295	0
sp|O70589|CSKP_MOUSE	k	aa	1	0.04189	0.9137	0.00945	0.04408	0.906	0.01031	0.04408	0	0.04408	0
sp|O88338|CAD16_MOUSE	k	aa	9	0.08941	0.9319	0.02108	0.08572	0.9311	0.02041	0.08922	0.018799368000000014	0.08418944356115472	0.006895507148133959
sp|O88342|WDR1_MOUSE	k	aa	2	0.2238	0.9548	0.06301	0.2083	0.9542	0.05903	0.20829999999999999	0.07931909999999999	0.19455900144023042	0.04997074688935346
sp|O88343|S4A4_MOUSE	k	aa	10	0.6373	0.9367	0.2334	0.6106	0.9392	0.217	0.65405	0.17546571000000008	0.591457681945955	0.06510212428705667
sp|O88428|PAPS2_MOUSE	k	aa	1	0.8915	0.9211	0.4772	0.8358	0.9188	0.4368	0.8358	0	0.8358	0
sp|O88441|MTX2_MOUSE	k	aa	1	0.08607	0.8979	0.02962	0.08174	0.9027	0.02766	0.08174	0	0.08174	0
sp|O88544|CSN4_MOUSE	k	aa	1	0.1244	0.9598	0.0326	0.1187	0.9541	0.03343	0.1187	0	0.11870000000000001	0
sp|O88545|CSN6_MOUSE	k	aa	1	0.3926	0.9317	0.1236	0.3892	0.9327	0.1215	0.3892	0	0.3892	0
sp|O88569|ROA2_MOUSE	k	aa	1	0.2333	0.9835	0.03701	0.2336	0.9851	0.0353	0.2336	0	0.2336	0
sp|O88576|S6A18_MOUSE	k	aa	1	0.2905	0.9667	0.06153	0.2881	0.9657	0.06174	0.2881	0	0.2881	0
sp|O88587|COMT_MOUSE	k	aa	2	0.4333	0.9587	0.1205	0.4337	0.9581	0.1215	0.43579999999999997	0.04358844000000001	0.43381661312528685	0.029266196479769253
sp|O88685|PRS6A_MOUSE	k	aa	1	0.3871	0.9706	0.09111	0.3755	0.9714	0.08687	0.3755	0	0.37549999999999994	0
sp|O88792|JAM1_MOUSE	k	aa	1	0.1039	0.9362	0.02997	0.1074	0.9074	0.03812	0.1074	0	0.1074	0
sp|O88844|IDHC_MOUSE	k	aa	8	0.359	0.9419	0.1132	0.359	0.9427	0.1124	0.31905	0.07205435999999998	0.3475410091275974	0.03423520719558611
sp|O88848|ARL6_MOUSE	k	aa	1	0.2407	0.9702	0.04905	0.2442	0.9675	0.05208	0.2442	0	0.24420000000000003	0
sp|O88851|RBBP9_MOUSE	k	aa	1	0.1434	0.9533	0.03607	0.1473	0.9556	0.03659	0.1473	0	0.1473	0
sp|O88909|S22A8_MOUSE	k	aa	3	0.4377	0.9049	0.1721	0.4493	0.9109	0.1721	0.5118	0.39229596000000005	0.42548176394116616	0.16051160659024685
sp|O88958|GNPI1_MOUSE	k	aa	2	0.218	0.922	0.09076	0.2202	0.9213	0.09181	0.2209	0.1497426	0.1747207333635129	0.0798858943853092
sp|O88967|YMEL1_MOUSE	k	aa	1	0.1312	0.9556	0.02777	0.1342	0.9571	0.02788	0.1342	0	0.1342	0
sp|O88986|KBL_MOUSE	k	aa	1	0.09424	0.9308	0.01988	0.09298	0.9333	0.01927	0.09298	0	0.09298000000000001	0
sp|O89023|TPP1_MOUSE	k	aa	2	0.2027	0.9668	0.03967	0.2034	0.9642	0.04132	0.2041	0.04240236	0.20009235668789804	0.028038419408495278
sp|P00329|ADH1_MOUSE	k	aa	7	0.2428	0.9345	0.07204	0.2066	0.8968	0.07654	0.2383	0.09547944000000001	0.1556967904409651	0.05086528320355334
sp|P00375|DYR_MOUSE	k	aa	1	1.628	0.9345	1.217	2.017	0.9131	2.09	2.017	0	2.017	0
sp|P00397|COX1_MOUSE	k	aa	8	0.114	0.9418	0.02576	0.1113	0.9324	0.02701	0.10905000000000001	0.029681651999999992	0.10475737494096471	0.011588410005625582
sp|P00405|COX2_MOUSE	k	aa	8	0.1131	0.9413	0.02677	0.1094	0.9381	0.02643	0.11255	0.016227056999999993	0.10608292340279608	0.007492706460940649
sp|P00416|COX3_MOUSE	k	aa	2	0.1723	0.9787	0.02735	0.1684	0.9793	0.02622	0.17875	0.03358089	0.175879944055944	0.022286325778277664
sp|P00493|HPRT_MOUSE	k	aa	2	0.2801	0.9653	0.06428	0.28	0.963	0.06631	0.28	0.0011860799999999928	0.2799977142857143	7.999934693877558e-4
sp|P00920|CAH2_MOUSE	k	aa	7	0.1049	0.9317	0.02551	0.1007	0.9207	0.02633	0.1022	0.040030200000000016	0.09339582402672275	0.011685650828468955
sp|P01029|CO4B_MOUSE	k	aa	1	0.0596	0.97	0.006973	0.05704	0.9682	0.006818	0.05704	0	0.057039999999999993	0
sp|P01822|HVM46_MOUSE	k	aa	1	0.1258	0.9919	0.01092	0.1255	0.9919	0.01093	0.1255	0	0.1255	0
sp|P01867|IGG2B_MOUSE	k	aa	1	0.1088	0.9881	0.01109	0.1077	0.9883	0.01087	0.1077	0	0.10770000000000002	0
sp|P01899|HA11_MOUSE	k	aa	2	0.1913	0.8957	0.0646	0.1629	0.8829	0.05573	0.19545	0.10815567000000001	0.16822205167562038	0.06278740685462526
sp|P01942|HBA_MOUSE	k	aa	9	0.03136	0.9411	0.004264	0.03163	0.9387	0.004384	0.03141	0.003750978000000001	0.03163670358804748	0.0012981262542945146
sp|P02088|HBB1_MOUSE	k	aa	2	0.032	0.9467	0.004219	0.03138	0.9469	0.004139	0.03081	0.002905896	0.030685313209996755	0.0019520679614279009
sp|P03888|NU1M_MOUSE	k	aa	1	0.148	0.9916	0.01713	0.1484	0.9914	0.01739	0.1484	0	0.1484	0
sp|P03893|NU2M_MOUSE	k	aa	3	0.1045	0.93	0.02609	0.09814	0.924	0.02547	0.08815	0.020222663999999998	0.09383818515697466	0.016089281374349312
sp|P03911|NU4M_MOUSE	k	aa	7	0.1342	0.9596	0.02896	0.1235	0.9478	0.03041	0.1216	0.028614179999999996	0.12412907912474465	0.010550103159676001
sp|P03921|NU5M_MOUSE	k	aa	4	0.1184	0.939	0.03152	0.1143	0.9313	0.03205	0.1409	0.007042350000000006	0.10490265408961906	0.028035899618245003
sp|P04117|FABP4_MOUSE	k	aa	1	0.1194	0.9743	0.01949	0.1184	0.9764	0.01848	0.1184	0	0.1184	0
sp|P04186|CFAB_MOUSE	k	aa	1	53.25	0.9262	888.8	54.17	0.9219	946.2	54.16	0	54.16	0
sp|P04919|B3AT_MOUSE	k	aa	1	0.03725	0.9642	0.004398	0.03806	0.9627	0.004591	0.03806	0	0.03806	0
sp|P05064|ALDOA_MOUSE	k	aa	1	0.5047	0.9558	0.1439	0.4966	0.9565	0.1396	0.4966	0	0.49659999999999993	0
sp|P05132|KAPCA_MOUSE	k	aa	1	0.3784	0.9117	0.1208	0.3772	0.9111	0.1208	0.3772	0	0.3772	0
sp|P05201|AATC_MOUSE	k	aa	5	0.1389	0.9364	0.03872	0.1402	0.9352	0.0395	0.1569	0.03454457999999998	0.1423019588118316	0.012552064775551862
sp|P05202|AATM_MOUSE	k	aa	10	0.1145	0.9324	0.02881	0.1026	0.9168	0.02826	0.094215	0.03385517100000001	0.09260286680387854	0.011799576332782849
sp|P05622|PGFRB_MOUSE	k	aa	1	0.1227	0.9879	0.009473	0.1224	0.9877	0.009524	0.1224	0	0.12239999999999998	0
sp|P06151|LDHA_MOUSE	k	aa	11	0.3286	0.9554	0.08468	0.3262	0.9542	0.08491	0.3146	0.03647196000000001	0.3028209785653246	0.027967551973382274
sp|P06745|G6PI_MOUSE	k	aa	14	0.2227	0.9495	0.05737	0.2183	0.9347	0.06395	0.21955	0.038621729999999986	0.21293834939335013	0.01751417735777192
sp|P06801|MAOX_MOUSE	k	aa	10	0.3025	0.9575	0.07575	0.3017	0.9552	0.07757	0.30074999999999996	0.038251079999999986	0.2984558690203624	0.012588048341355814
sp|P07309|TTHY_MOUSE	k	aa	2	2.065	0.8936	1.714	1.178	0.8998	0.6402	1.9093	1.9061788199999996	1.0435248520400147	0.7026972724390336
sp|P07356|ANXA2_MOUSE	k	aa	6	0.07672	0.8746	0.02277	0.07011	0.8152	0.02498	0.080555	0.02082311699999999	0.041064081644142734	0.02100206245190674
sp|P07724|ALBU_MOUSE	k	aa	16	0.2466	0.9485	0.06796	0.2244	0.9404	0.06604	0.24425	0.048110369999999986	0.215198848210242	0.019196102464773882
sp|P07743|BPIA2_MOUSE	k	aa	1	0.02115	0.9658	0.002023	0.02134	0.9678	0.001974	0.02134	0	0.02134	0
sp|P07901|HS90A_MOUSE	k	aa	5	0.3736	0.9384	0.1265	0.3745	0.934	0.1312	0.4295	0.08198778000000002	0.3686436770413563	0.04437490469656104
sp|P08003|PDIA4_MOUSE	k	aa	3	0.5362	0.732	0.4139	0.5118	0.7307	0.3883	0.4087	0.43558788	0.25931112438733117	0.1676424725919653
sp|P08113|ENPL_MOUSE	k	aa	4	0.4139	0.9212	0.1513	0.4152	0.9208	0.1523	0.4108	0.14284851	0.37631630841460856	0.07755899948189561
sp|P08228|SODC_MOUSE	k	aa	3	0.1335	0.8087	0.06032	0.129	0.8125	0.05773	0.1963	0.00830255999999999	0.09531606852085243	0.04967731961526661
sp|P08249|MDHM_MOUSE	k	aa	7	0.1087	0.9754	0.01626	0.1083	0.9701	0.01786	0.1073	0.003409980000000015	0.10892306967119224	0.0029615875577694824
sp|P09055|ITB1_MOUSE	k	aa	2	0.1079	0.944	0.02197	0.1109	0.9445	0.02256	0.10808	0.028940351999999992	0.10455455218356773	0.01888327959495968
sp|P09103|PDIA1_MOUSE	k	aa	5	0.4067	0.949	0.1153	0.4308	0.9489	0.1234	0.4752	0.10437504000000002	0.4168600674134717	0.05133922082374187
sp|P09242|PPBT_MOUSE	k	aa	3	6.283	0.9037	11.3	5.554	0.8767	9.92	1.399	1.13848854	1.110259975661616	0.4358625161209548
sp|P09405|NUCL_MOUSE	k	aa	1	0.2701	0.9209	0.07644	0.2681	0.9207	0.07583	0.2681	0	0.2681	0
sp|P09411|PGK1_MOUSE	k	aa	7	0.2327	0.9545	0.05893	0.2311	0.9549	0.05817	0.2328	0.026538539999999996	0.23007640116081304	0.010062800233040074
sp|P09470|ACE_MOUSE	k	aa	1	0.3922	0.9794	0.07565	0.3975	0.9785	0.07843	0.3975	0	0.3975	0
sp|P09671|SODM_MOUSE	k	aa	6	0.09975	0.9642	0.01849	0.1011	0.9609	0.0196	0.09851	0.01727229	0.10022586733890122	0.0066235336751813735
sp|P09803|CADH1_MOUSE	k	aa	1	0.1601	0.9714	0.0438	0.161	0.9717	0.04372	0.161	0	0.161	0
sp|P0DN34|NDUB1_MOUSE	k	aa	1	0.103	0.9953	0.006873	0.1031	0.9946	0.007349	0.1031	0	0.1031	0
sp|P10107|ANXA1_MOUSE	k	aa	2	0.1214	0.8769	0.05176	0.1321	0.8576	0.06033	0.12193999999999999	0.083707596	0.09579819583401673	0.044355963070268865
sp|P10126|EF1A1_MOUSE	k	aa	7	0.3116	0.9436	0.09277	0.2954	0.9344	0.09301	0.3448	0.11030544000000003	0.29634809504956433	0.03218625792508867
sp|P10518|HEM2_MOUSE	k	aa	2	0.4149	0.9208	0.1697	0.4279	0.9088	0.1888	0.42995	0.06249159000000003	0.42581783928363764	0.041744905048971624
sp|P10605|CATB_MOUSE	k	aa	1	0.8078	0.9044	0.3736	0.8012	0.9037	0.3703	0.8012	0	0.8012	0
sp|P10649|GSTM1_MOUSE	k	aa	6	0.2478	0.9757	0.04467	0.2429	0.9744	0.04485	0.24475000000000002	0.02016335999999998	0.22999435789143255	0.02258818915121498
sp|P10852|4F2_MOUSE	k	aa	4	0.3824	0.9056	0.1478	0.3613	0.8954	0.1465	0.43205000000000005	0.14848239000000002	0.3076343776163882	0.10437145778453077
sp|P10922|H10_MOUSE	k	aa	2	0.03475	0.9789	0.002786	0.03449	0.9779	0.002829	0.034615	0.005745075000000002	0.034181210457893976	0.0038264391311379218
sp|P11352|GPX1_MOUSE	k	aa	3	0.1874	0.9624	0.04127	0.1863	0.9611	0.04163	0.1828	0.03632369999999999	0.18370006900075808	0.01728479530804124
sp|P11499|HS90B_MOUSE	k	aa	3	0.6571	0.9403	0.2502	0.6434	0.9358	0.2526	0.6623	0.04833275999999994	0.6451328921368913	0.032593193992005116
sp|P11589|MUP2_MOUSE	k	aa	1	2.193	0.9295	1.624	2.079	0.9331	1.458	2.079	0	2.079	0
sp|P11862|GAS2_MOUSE	k	aa	1	0.6855	0.9565	0.2169	0.6775	0.9583	0.2091	0.6775	0	0.6775	0
sp|P11881|ITPR1_MOUSE	k	aa	1	0.2952	0.9769	0.06211	0.3009	0.9751	0.06608	0.3009	0	0.3009	0
sp|P11930|NUD19_MOUSE	k	aa	4	0.2093	0.9053	0.07086	0.2242	0.9116	0.07333	0.24525000000000002	0.08532363000000004	0.2309243722050871	0.045944505075608065
sp|P11983|TCPA_MOUSE	k	aa	4	0.2923	0.8829	0.1179	0.3392	0.9045	0.1312	0.38485	0.19607384999999997	0.3218709976912322	0.08237061106055897
sp|P12382|PFKAL_MOUSE	k	aa	2	0.2232	0.9671	0.04443	0.2244	0.9651	0.04606	0.2249	0.007412999999999986	0.2247888394842152	0.0049975286679460815
sp|P12658|CALB1_MOUSE	k	aa	1	0.1466	0.9542	0.03877	0.1451	0.9553	0.03789	0.1451	0	0.1451	0
sp|P12787|COX5A_MOUSE	k	aa	4	0.1049	0.9616	0.02045	0.101	0.955	0.02127	0.1069	0.006597570000000003	0.09797281091768921	0.009976717265511059
sp|P12970|RL7A_MOUSE	k	aa	4	0.2084	0.9468	0.05689	0.1856	0.9202	0.06184	0.20795	0.05085317999999999	0.159442723213419	0.04678909672363114
sp|P13707|GPDA_MOUSE	k	aa	3	0.3024	0.9572	0.0803	0.3028	0.9551	0.08234	0.2931	0.0025204200000000514	0.301271109565195	0.009316806032423517
sp|P14094|AT1B1_MOUSE	k	aa	7	0.2441	0.9466	0.06427	0.2417	0.9419	0.06629	0.2633	0.03350675999999997	0.2465498844310916	0.028651191345053853
sp|P14115|RL27A_MOUSE	k	aa	1	0.204	0.9772	0.03891	0.2086	0.9748	0.04174	0.2086	0	0.2086	0
sp|P14131|RS16_MOUSE	k	aa	1	0.1984	0.9822	0.03182	0.1993	0.9805	0.03344	0.1993	0	0.1993	0
sp|P14148|RL7_MOUSE	k	aa	5	0.1421	0.8095	0.06549	0.1412	0.8192	0.06341	0.1902	0.07249913999999999	0.12201062045731316	0.04468553026479066
sp|P14152|MDHC_MOUSE	k	aa	6	0.2398	0.935	0.0727	0.247	0.9382	0.07323	0.27690000000000003	0.05122382999999991	0.23054051987031948	0.04078396708764752
sp|P14206|RSSA_MOUSE	k	aa	2	0.1701	0.9201	0.05323	0.1738	0.9215	0.0542	0.1735	0.02045987999999999	0.1724023631123919	0.013712695163982746
sp|P14211|CALR_MOUSE	k	aa	2	0.4359	0.9355	0.1433	0.39	0.9256	0.1353	0.40785000000000005	0.11927516999999999	0.3919809243594459	0.07731976306170753
sp|P14824|ANXA6_MOUSE	k	aa	3	0.1928	0.9632	0.04359	0.1954	0.9572	0.04763	0.1855	0.008895600000000007	0.1973794021546879	0.016276883641594134
sp|P14869|RLA0_MOUSE	k	aa	4	0.1039	0.9604	0.02014	0.1052	0.9586	0.0209	0.10825	0.02538952499999999	0.10512798851055014	0.013010578912264915
sp|P15532|NDKA_MOUSE	k	aa	4	0.2909	0.9186	0.1046	0.2802	0.9283	0.09353	0.2572	0.053595989999999996	0.2659237533084402	0.03842731909558232
sp|P15626|GSTM2_MOUSE	k	aa	2	0.09878	0.8525	0.03719	0.07856	0.7701	0.03718	0.075015	0.070549521	0.044829940678530966	0.028437415546062734
sp|P16015|CAH3_MOUSE	k	aa	2	0.1523	0.948	0.0435	0.142	0.9352	0.045	0.14175	0.023647470000000007	0.13995527336860672	0.0157480536876845
sp|P16125|LDHB_MOUSE	k	aa	19	0.2929	0.9523	0.07793	0.2738	0.941	0.07952	0.2692	0.062120939999999986	0.26045760850571603	0.017915503826188853
sp|P16331|PH4H_MOUSE	k	aa	1	6.624	0.9465	9.343	5.4	0.9413	6.426	5.4	0	5.4	0
sp|P16332|MUTA_MOUSE	k	aa	9	0.3694	0.9129	0.1393	0.3299	0.8864	0.1397	0.4295	0.23514036000000002	0.2763474193056213	0.07207111251436552
sp|P16406|AMPE_MOUSE	k	aa	3	0.1932	0.9697	0.03613	0.1908	0.9713	0.03479	0.1844	0.0044478000000000035	0.18927829837781765	0.0066786286228229874
sp|P16460|ASSY_MOUSE	k	aa	12	0.3804	0.9526	0.1079	0.3761	0.9505	0.1089	0.37485	0.02483355000000002	0.3588926373810174	0.02826349149977811
sp|P16546|SPTN1_MOUSE	k	aa	17	0.09823	0.9321	0.0252	0.09967	0.925	0.02689	0.10780000000000001	0.024937332	0.09729288209776324	0.007338135021159627
sp|P16858|G3P_MOUSE	k	aa	13	0.3341	0.9124	0.1331	0.273	0.8872	0.1148	0.2893	0.11252933999999999	0.2513560454890591	0.034123882098263864
sp|P17182|ENOA_MOUSE	k	aa	9	0.24	0.9399	0.06611	0.248	0.9357	0.07097	0.2175	0.06849611999999998	0.2425831264473948	0.022628809319881957
sp|P17225|PTBP1_MOUSE	k	aa	2	0.2146	0.9287	0.06543	0.2234	0.9236	0.07058	0.25975000000000004	0.10415265	0.24075072184793073	0.06511160042278012
sp|P17426|AP2A1_MOUSE	k	aa	1	0.0405	0.9175	0.008328	0.03958	0.9	0.009	0.03958	0	0.03958	0
sp|P17427|AP2A2_MOUSE	k	aa	1	0.3493	0.9275	0.1138	0.3638	0.9281	0.1181	0.3638	0	0.3638	0
sp|P17563|SBP1_MOUSE	k	aa	3	0.3053	0.923	0.1048	0.3093	0.9243	0.1058	0.3944	0.02327682000000007	0.30101025537932585	0.07571611774423
sp|P17710|HXK1_MOUSE	k	aa	3	0.09982	0.971	0.01643	0.09985	0.9703	0.01665	0.09508	0.01626412199999999	0.09757070007571181	0.009836481105885881
sp|P17751|TPIS_MOUSE	k	aa	7	0.2009	0.9735	0.03642	0.2009	0.973	0.03674	0.1939	0.011564280000000001	0.19941337851540814	0.0063349770758341735
sp|P18572|BASI_MOUSE	k	aa	1	0.2829	0.9481	0.07777	0.286	0.9445	0.08157	0.286	0	0.286	0
sp|P18760|COF1_MOUSE	k	aa	2	0.2012	0.9325	0.05561	0.1989	0.9247	0.05813	0.20900000000000002	0.033358500000000006	0.20657775119617228	0.02223923158810468
sp|P18894|OXDA_MOUSE	k	aa	4	0.1524	0.9667	0.03034	0.1475	0.9648	0.03008	0.14385	0.019644449999999997	0.14554009419382358	0.009922390912737437
sp|P19096|FAS_MOUSE	k	aa	3	0.4038	0.9316	0.1467	0.4002	0.9275	0.1495	0.5183	0.04759146000000002	0.39856710725100863	0.10114256370133975
sp|P19253|RL13A_MOUSE	k	aa	3	0.1374	0.9009	0.04105	0.1345	0.9011	0.04014	0.1477	0.09236597999999999	0.11702855707634774	0.0388762999637289
sp|P19536|COX5B_MOUSE	k	aa	2	0.1263	0.9565	0.02674	0.126	0.9578	0.0263	0.12625	0.0033358500000000026	0.12620990099009902	0.002249285364179983
sp|P19783|COX41_MOUSE	k	aa	4	0.126	0.9647	0.02433	0.1306	0.9535	0.0289	0.13145	0.015641430000000005	0.12882325450378312	0.007552786900472065
sp|P20029|BIP_MOUSE	k	aa	3	0.4386	0.939	0.1482	0.4453	0.9396	0.1502	0.4672	0.06968219999999997	0.44134446066497673	0.04484887083729666
sp|P20108|PRDX3_MOUSE	k	aa	1	0.1279	0.9914	0.01187	0.1285	0.9914	0.01191	0.1285	0	0.1285	0
sp|P20152|VIME_MOUSE	k	aa	1	0.1077	0.9702	0.02036	0.107	0.972	0.01962	0.107	0	0.107	0
sp|P21278|GNA11_MOUSE	k	aa	1	0.2401	0.9826	0.03695	0.2426	0.9815	0.03855	0.2426	0	0.2426	0
sp|P21300|ALD1_MOUSE	k	aa	1	0.1325	0.9754	0.02538	0.1327	0.975	0.0256	0.1327	0	0.1327	0
sp|P21981|TGM2_MOUSE	k	aa	2	0.2254	0.9667	0.05337	0.1978	0.9432	0.06136	0.17665	0.08547189000000001	0.15783583356920464	0.05150996776260769
sp|P22315|HEMH_MOUSE	k	aa	2	0.1173	0.9165	0.03392	0.1217	0.9182	0.03498	0.12815500000000002	0.066635457	0.11239242323748586	0.03941693622885414
sp|P22599|A1AT2_MOUSE	k	aa	1	0.1034	0.9327	0.02483	0.09474	0.9335	0.02163	0.09474	0	0.09474	0
sp|P22892|AP1G1_MOUSE	k	aa	2	0.2874	0.9637	0.06448	0.2745	0.96	0.0638	0.2907	0.08584254000000001	0.27916780185758516	0.05560308127813616
sp|P23116|EIF3A_MOUSE	k	aa	2	0.2098	0.9553	0.04847	0.2093	0.9534	0.04938	0.21189999999999998	0.021052920000000006	0.21094841906559697	0.014136231952484566
sp|P23780|BGAL_MOUSE	k	aa	1	0.9893	0.9481	0.4057	0.9893	0.9496	0.3999	0.9893	0	0.9892999999999998	0
sp|P23953|EST1C_MOUSE	k	aa	2	0.7856	0.9562	0.2709	0.7764	0.9515	0.2804	0.7754	0.005930400000000005	0.77537936548878	0.0039998935542366896
sp|P24270|CATA_MOUSE	k	aa	6	0.2803	0.9373	0.0767	0.2913	0.934	0.08272	0.28235	0.06864438	0.28667862311510195	0.026923881558337
sp|P24527|LKHA4_MOUSE	k	aa	2	0.1277	0.9645	0.02434	0.1288	0.9657	0.02411	0.12735000000000002	0.008673210000000011	0.12708127208480566	0.005837655608135955
sp|P24547|IMDH2_MOUSE	k	aa	1	0.08269	0.9229	0.02094	0.08249	0.9144	0.02202	0.08249	0	0.08249	0
sp|P25444|RS2_MOUSE	k	aa	4	0.1757	0.9811	0.02749	0.1749	0.9798	0.02821	0.17025	0.0016308600000000055	0.17576006135773076	0.00622965076975594
sp|P26039|TLN1_MOUSE	k	aa	6	0.3272	0.8759	0.1433	0.3176	0.8689	0.1411	0.33185	0.1289862	0.22340097311381676	0.08937648836500045
sp|P26040|EZRI_MOUSE	k	aa	7	0.2375	0.9159	0.08084	0.2294	0.9129	0.07927	0.2448	0.10659893999999998	0.2159436104166239	0.029247545735887604
sp|P26041|MOES_MOUSE	k	aa	7	0.1394	0.951	0.03233	0.1349	0.9516	0.03108	0.1385	0.03676848000000002	0.134083520978481	0.01167036312900823
sp|P26043|RADI_MOUSE	k	aa	3	0.1851	0.9371	0.04731	0.1954	0.9348	0.05125	0.1965	0.061379639999999985	0.18803200678619597	0.02542024434361356
sp|P26150|3BHS3_MOUSE	k	aa	1	0.3097	0.9197	0.08869	0.3056	0.9122	0.09107	0.3056	0	0.3056	0
sp|P26231|CTNA1_MOUSE	k	aa	1	0.3499	0.9673	0.1065	0.3531	0.9642	0.1126	0.3531	0	0.3531	0
sp|P26443|DHE3_MOUSE	k	aa	2	0.1697	0.9456	0.0484	0.1433	0.917	0.04921	0.14505	0.07138719	0.12906639089968974	0.04284416905770467
sp|P26516|PSMD7_MOUSE	k	aa	1	0.3108	0.9639	0.07153	0.3019	0.9646	0.06806	0.3019	0	0.3019	0
sp|P27046|MA2A1_MOUSE	k	aa	1	1.286	0.9935	0.3568	1.267	0.9932	0.3598	1.267	0	1.267	0
sp|P27659|RL3_MOUSE	k	aa	6	0.1573	0.9416	0.04034	0.1471	0.9305	0.04081	0.15105000000000002	0.03684260999999999	0.1439495590634687	0.016591331855861317
sp|P27773|PDIA3_MOUSE	k	aa	4	0.3163	0.8848	0.1451	0.3082	0.8783	0.1438	0.4231	0.017494680000000006	0.2335682135774992	0.10602449684408849
sp|P28271|ACOC_MOUSE	k	aa	9	0.319	0.9382	0.1067	0.2971	0.9211	0.1094	0.36870000000000003	0.04106801999999992	0.22090726979098316	0.07138021439316873
sp|P28474|ADHX_MOUSE	k	aa	1	0.1208	0.9004	0.05197	0.1122	0.9204	0.04256	0.1122	0	0.11219999999999998	0
sp|P28650|PURA1_MOUSE	k	aa	1	0.09635	0.9542	0.02134	0.09906	0.9508	0.02274	0.09906	0	0.09905999999999998	0
sp|P28660|NCKP1_MOUSE	k	aa	2	0.3725	0.9614	0.1024	0.3775	0.9547	0.1124	0.37795	0.018310109999999997	0.3775464479428496	0.01233681342001372
sp|P28825|MEP1A_MOUSE	k	aa	4	0.1377	0.9388	0.03271	0.1311	0.934	0.03236	0.1427	0.04751733000000001	0.128206553751312	0.02349670467686963
sp|P28843|DPP4_MOUSE	k	aa	2	0.07746	0.8777	0.02346	0.07564	0.8703	0.0235	0.09401000000000001	0.057806574	0.0778391660461653	0.03228325799531949
sp|P29341|PABP1_MOUSE	k	aa	2	0.2768	0.9599	0.07442	0.2798	0.9565	0.07854	0.27965	0.0024462899999999773	0.2796402646164849	0.001649942558974416
sp|P29699|FETUA_MOUSE	k	aa	1	0.5063	0.9101	0.2228	0.4969	0.9166	0.2106	0.4969	0	0.49689999999999995	0
sp|P29758|OAT_MOUSE	k	aa	1	0.4152	0.9655	0.1213	0.4173	0.9655	0.1218	0.4173	0	0.4173	0
sp|P30115|GSTA3_MOUSE	k	aa	2	0.3093	0.9603	0.08108	0.3128	0.9539	0.08875	0.31255	0.006745829999999998	0.3124837625979843	0.004549035737708621
sp|P30275|KCRU_MOUSE	k	aa	1	0.08817	0.9906	0.008267	0.08823	0.9903	0.008415	0.08823	0	0.08823	0
sp|P30999|CTND1_MOUSE	k	aa	2	0.5801	0.9409	0.2116	0.6047	0.9293	0.2431	0.62405	0.11304825000000006	0.6147333386747857	0.0751116370065739
sp|P31428|DPEP1_MOUSE	k	aa	4	0.08487	0.9618	0.01482	0.08523	0.9519	0.01669	0.087255	0.005908161000000003	0.0851671526977667	0.004476593235324765
sp|P31786|ACBP_MOUSE	k	aa	2	0.3686	0.9414	0.1166	0.3638	0.9475	0.1089	0.36565000000000003	0.05967464999999997	0.36121936277861344	0.039762284566769286
sp|P32020|SCP2_MOUSE	k	aa	7	0.2442	0.9201	0.07594	0.2384	0.9086	0.07908	0.268	0.05011188000000003	0.22092929944171907	0.039786722077296464
sp|P32067|LA_MOUSE	k	aa	4	0.6825	0.9425	0.2437	0.6902	0.9413	0.25	0.6992	0.1985942700000001	0.6773732427385332	0.1483418522779199
sp|P34884|MIF_MOUSE	k	aa	2	0.2151	0.939	0.06282	0.2135	0.9409	0.06137	0.21484999999999999	0.03876998999999999	0.21166720968117292	0.02576261360559771
sp|P34914|HYES_MOUSE	k	aa	15	0.2226	0.9424	0.05909	0.2181	0.933	0.06238	0.2234	0.04017845999999998	0.2121545941314431	0.012572934859341934
sp|P35278|RAB5C_MOUSE	k	aa	2	0.6352	0.9657	0.1752	0.6309	0.968	0.1677	0.63235	0.01905140999999996	0.632088874831976	0.012844693668997983
sp|P35293|RAB18_MOUSE	k	aa	2	0.7709	0.9557	0.2564	0.7643	0.953	0.2609	0.76475	0.02765049	0.7642951814318404	0.01863890831474842
sp|P35486|ODPA_MOUSE	k	aa	5	0.1584	0.9368	0.04105	0.1494	0.9281	0.04093	0.136	0.04062323999999997	0.14287582837375176	0.017313850954305942
sp|P35505|FAAA_MOUSE	k	aa	6	0.2577	0.9556	0.06627	0.2471	0.9474	0.0687	0.2656	0.02987439	0.24392958009591362	0.02768455438809359
sp|P35564|CALX_MOUSE	k	aa	4	0.3989	0.9365	0.1245	0.3583	0.9162	0.1276	0.44725000000000004	0.030467430000000018	0.31374453629810456	0.09917326796692462
sp|P35700|PRDX1_MOUSE	k	aa	3	0.2654	0.9021	0.09655	0.2685	0.9012	0.09837	0.3611	0.04166106000000002	0.2333271052863059	0.0880599653986757
sp|P35802|GPM6A_MOUSE	k	aa	1	0.4333	0.9533	0.1195	0.4386	0.9558	0.1179	0.4386	0	0.4386	0
sp|P35979|RL12_MOUSE	k	aa	1	0.1421	0.9784	0.02322	0.1424	0.9752	0.02491	0.1424	0	0.1424	0
sp|P35980|RL18_MOUSE	k	aa	2	0.1901	0.9847	0.02763	0.1919	0.982	0.03027	0.191	0.012750359999999994	0.19061277486910996	0.008582564732326405
sp|P36536|SAR1A_MOUSE	k	aa	1	0.6375	0.9557	0.2002	0.7774	0.9463	0.2887	0.7774	0	0.7774	0
sp|P37040|NCPR_MOUSE	k	aa	6	0.5498	0.9302	0.2099	0.5398	0.9101	0.2319	0.5867500000000001	0.30548973	0.42263713342008824	0.10666598781086906
sp|P38060|HMGCL_MOUSE	k	aa	3	0.1422	0.9408	0.03957	0.1521	0.9302	0.0462	0.1257	0.03424806000000001	0.13201529332226247	0.02399682814306546
sp|P38647|GRP75_MOUSE	k	aa	8	0.2372	0.7879	0.1321	0.2371	0.7867	0.1325	0.30105000000000004	0.08510123999999998	0.14888017408939053	0.07844336194349265
sp|P39054|DYN2_MOUSE	k	aa	1	0.3748	0.9503	0.1122	0.3703	0.9475	0.1139	0.3703	0	0.3703	0
sp|P39061|COIA1_MOUSE	k	aa	1	0.06002	0.9591	0.008622	0.05986	0.9568	0.008829	0.05986	0	0.05986	0
sp|P40124|CAP1_MOUSE	k	aa	2	0.1258	0.9339	0.04271	0.1237	0.9364	0.04125	0.1431	0.0422541	0.1374238993710692	0.027369539707026356
sp|P40142|TKT_MOUSE	k	aa	11	0.1809	0.9422	0.04958	0.1754	0.9367	0.04982	0.1925	0.03617544	0.17081681405659882	0.017601398654823994
sp|P40936|INMT_MOUSE	k	aa	9	0.2786	0.9445	0.08242	0.2582	0.935	0.08135	0.2738	0.036916740000000045	0.25779761600197826	0.028484287870255857
sp|P41105|RL28_MOUSE	k	aa	2	0.2345	0.9696	0.05755	0.235	0.9657	0.0613	0.23245	0.01297274999999999	0.23212062809206283	0.008737601616715626
sp|P41216|ACSL1_MOUSE	k	aa	3	0.1996	0.9676	0.03979	0.1988	0.9656	0.04085	0.2211	0.02120118000000001	0.19566142324536415	0.027936473782751273
sp|P42125|ECI1_MOUSE	k	aa	4	0.1059	0.9587	0.02126	0.1037	0.9562	0.0214	0.10555	0.024314639999999995	0.09677040401965568	0.015574624415640661
sp|P42669|PURA_MOUSE	k	aa	1	0.1394	0.9591	0.036	0.1375	0.9606	0.03469	0.1375	0	0.1375	0
sp|P42925|PXMP2_MOUSE	k	aa	3	0.186	0.973	0.03451	0.1852	0.9713	0.03532	0.1864	0.02268377999999997	0.1846912138669706	0.009518415291356046
sp|P42932|TCPQ_MOUSE	k	aa	2	0.3724	0.9381	0.1046	0.3693	0.936	0.1055	0.3839	0.16175166	0.3528950247460276	0.10028873977544049
sp|P43024|CX6A1_MOUSE	k	aa	3	0.1491	0.9735	0.02556	0.1513	0.9727	0.0264	0.149	0.020756399999999977	0.15063327545040156	0.010580005648585538
sp|P43274|H14_MOUSE	k	aa	2	0.03435	0.9792	0.002844	0.03492	0.9627	0.003864	0.035475	0.0023795730000000033	0.035402384778012684	0.0016017146601468764
sp|P43276|H15_MOUSE	k	aa	1	0.02238	0.9238	0.002939	0.02292	0.9251	0.002958	0.02292	0	0.02292	0
sp|P45376|ALDR_MOUSE	k	aa	2	0.08425	0.9512	0.01636	0.08398	0.9483	0.01678	0.086705	0.025345046999999996	0.08333450204717145	0.016430463208539255
sp|P45952|ACADM_MOUSE	k	aa	10	0.1613	0.9577	0.0358	0.1516	0.9426	0.03882	0.16670000000000001	0.02045987999999997	0.1454939364078982	0.0158212182583846
sp|P46412|GPX3_MOUSE	k	aa	2	5.058	0.9292	6.173	4.343	0.9247	4.739	4.739	2.6004804000000004	4.089809031441232	1.5137212578915218
sp|P46460|NSF_MOUSE	k	aa	2	0.2139	0.9717	0.04242	0.2112	0.9658	0.04611	0.20725	0.03061569	0.20519247285886608	0.02044499186748171
sp|P46638|RB11B_MOUSE	k	aa	1	0.1528	0.9492	0.04471	0.1553	0.9422	0.04861	0.1553	0	0.1553	0
sp|P46735|MYO1B_MOUSE	k	aa	1	0.1652	0.9696	0.0312	0.1689	0.9665	0.03364	0.1689	0	0.1689	0
sp|P46978|STT3A_MOUSE	k	aa	1	0.2389	0.9584	0.06664	0.2426	0.9562	0.06957	0.2426	0	0.2426	0
sp|P47199|QOR_MOUSE	k	aa	8	0.2035	0.9598	0.04794	0.2037	0.956	0.05023	0.22365000000000002	0.04358843999999999	0.20294511648641653	0.01501028169752082
sp|P47738|ALDH2_MOUSE	k	aa	12	0.2878	0.9155	0.1027	0.2684	0.9184	0.09241	0.25105	0.12090602999999998	0.26087361883522736	0.028458996087940384
sp|P47740|AL3A2_MOUSE	k	aa	7	0.2506	0.9701	0.0496	0.2487	0.9645	0.05358	0.252	0.061379639999999985	0.24640345240131395	0.01681927444593529
sp|P47758|SRPRB_MOUSE	k	aa	1	0.7854	0.9485	0.3293	0.7864	0.9441	0.3436	0.7864	0	0.7864	0
sp|P47791|GSHR_MOUSE	k	aa	2	0.2434	0.8735	0.09272	0.257	0.8759	0.09768	0.2549	0.14040222	0.21971722244017264	0.08162895631653333
sp|P47802|MTX1_MOUSE	k	aa	1	0.1434	0.9456	0.03681	0.1338	0.9516	0.03146	0.1338	0	0.1338	0
sp|P47857|PFKAM_MOUSE	k	aa	1	0.1437	0.9899	0.01502	0.1458	0.9912	0.01425	0.1458	0	0.1458	0
sp|P47911|RL6_MOUSE	k	aa	4	0.1924	0.968	0.04188	0.1899	0.956	0.04844	0.198	0.006078660000000009	0.18301849102318074	0.015583865412057755
sp|P47915|RL29_MOUSE	k	aa	1	0.1552	0.9662	0.02963	0.1504	0.9646	0.02928	0.1504	0	0.1504	0
sp|P47934|CACP_MOUSE	k	aa	9	0.1053	0.9278	0.02681	0.1037	0.9378	0.02448	0.1065	0.038888598	0.09837516252879548	0.01020456421261005
sp|P47955|RLA1_MOUSE	k	aa	1	0.1845	0.9751	0.03781	0.1851	0.9793	0.03467	0.1851	0	0.1851	0
sp|P47962|RL5_MOUSE	k	aa	4	0.1651	0.9458	0.03957	0.1625	0.9438	0.03952	0.16999999999999998	0.014084700000000012	0.1605877884029173	0.014044733003333585
sp|P48036|ANXA5_MOUSE	k	aa	1	0.1502	0.9873	0.019	0.1508	0.9865	0.01966	0.1508	0	0.1508	0
sp|P48193|EPB41_MOUSE	k	aa	1	0.1213	0.971	0.02	0.1231	0.9717	0.02004	0.1231	0	0.1231	0
sp|P48678|LMNA_MOUSE	k	aa	2	0.1228	0.9344	0.0323	0.1114	0.9175	0.03245	0.118725	0.04266181499999999	0.11175089492524742	0.02708470837206986
sp|P48758|CBR1_MOUSE	k	aa	1	0.1558	0.9343	0.03496	0.157	0.9312	0.03609	0.157	0	0.157	0
sp|P48774|GSTM5_MOUSE	k	aa	1	0.2434	0.97	0.06348	0.245	0.9675	0.06679	0.245	0	0.245	0
sp|P48962|ADT1_MOUSE	k	aa	2	0.1082	0.9843	0.01327	0.10780000000000001	0.9835	0.01352	0.1084	0.014232959999999996	0.10754981549815498	0.009524706907585678
sp|P49312|ROA1_MOUSE	k	aa	2	0.07623	0.5528	0.05797	0.09062	0.5511	0.06907	0.13191	0.16025423399999997	0.04333863998180578	0.035512649500670054
sp|P49722|PSA2_MOUSE	k	aa	1	0.0844	0.9251	0.02794	0.08752	0.9258	0.02872	0.08752	0	0.08752	0
sp|P49935|CATH_MOUSE	k	aa	2	0.3967	0.9142	0.1358	0.4139	0.9157	0.1413	0.4343	0.10037202	0.42374671885793225	0.06605492255740736
sp|P50136|ODBA_MOUSE	k	aa	1	0.167	0.8912	0.06774	0.1634	0.9004	0.06311	0.1634	0	0.1634	0
sp|P50247|SAHH_MOUSE	k	aa	8	0.2509	0.9723	0.04695	0.2428	0.9646	0.05117	0.2522	0.02765048999999998	0.23650936359123176	0.021071269267744105
sp|P50285|FMO1_MOUSE	k	aa	10	0.5324	0.949	0.1635	0.4965	0.9328	0.1703	0.57885	0.08450819999999999	0.4647880405439831	0.06848606354122569
sp|P50396|GDIA_MOUSE	k	aa	2	0.2206	0.9385	0.06945	0.2265	0.9222	0.08027	0.22585	0.019644449999999997	0.22507265884436575	0.013204395526623182
sp|P50516|VATA_MOUSE	k	aa	8	0.1913	0.889	0.07624	0.1883	0.8737	0.07968	0.2724	0.08865947999999998	0.17985256582735812	0.03988338147806354
sp|P50518|VATE1_MOUSE	k	aa	2	0.3362	0.932	0.1119	0.3563	0.9219	0.1281	0.82785	0.83492619	0.4447637857099716	0.30255327163443924
sp|P50544|ACADV_MOUSE	k	aa	11	0.2152	0.9489	0.05314	0.2091	0.9371	0.05731	0.2081	0.06553092000000002	0.2049063580381159	0.013265617067753597
sp|P50580|PA2G4_MOUSE	k	aa	1	0.2026	0.9692	0.04231	0.1913	0.97	0.03965	0.1913	0	0.1913	0
sp|P51150|RAB7A_MOUSE	k	aa	2	0.4863	0.8855	0.2126	0.5604	0.8781	0.2683	0.6639999999999999	0.541149	0.4633599397590361	0.25470840062055444
sp|P51174|ACADL_MOUSE	k	aa	12	0.1182	0.9488	0.02753	0.1182	0.9379	0.03032	0.1117	0.016086209999999997	0.11689345257656775	0.0063511881511708465
sp|P51410|RL9_MOUSE	k	aa	4	0.1536	0.923	0.045	0.151	0.9125	0.04708	0.16535	0.0630105	0.1437077684604351	0.030607993444970266
sp|P51660|DHB4_MOUSE	k	aa	7	0.2066	0.9169	0.06593	0.2179	0.8697	0.08701	0.2074	0.050260139999999974	0.2132132120472488	0.04012365089999379
sp|P51855|GSHB_MOUSE	k	aa	2	0.2719	0.9667	0.06303	0.29	0.9574	0.07737	0.29815	0.052854689999999975	0.29388730504779476	0.03514030664079784
sp|P51863|VA0D1_MOUSE	k	aa	3	0.1762	0.9542	0.04631	0.1581	0.9202	0.05349	0.1641	0.07709519999999999	0.13168782558311692	0.039414471525142145
sp|P51881|ADT2_MOUSE	k	aa	4	0.115	0.9668	0.01906	0.1065	0.9419	0.0231	0.1203	0.007635389999999992	0.10095401185675125	0.017574906888663124
sp|P52196|THTR_MOUSE	k	aa	2	0.1896	0.9735	0.03445	0.1904	0.9731	0.03493	0.19069999999999998	0.014677740000000009	0.19018605138961717	0.009873318871301566
sp|P52480|KPYM_MOUSE	k	aa	9	0.1784	0.9504	0.04702	0.1673	0.9236	0.05377	0.1811	0.05381837999999999	0.14185687482133463	0.026645006339131277
sp|P52503|NDUS6_MOUSE	k	aa	2	0.1072	0.9011	0.02881	0.1069	0.9106	0.02732	0.107	0.0028169399999999982	0.10696626168224298	0.0018994009083762723
sp|P52760|RIDA_MOUSE	k	aa	5	0.1458	0.9053	0.05037	0.1293	0.8849	0.04913	0.1564	0.07383347999999997	0.09617289038859317	0.03032540247794474
sp|P52825|CPT2_MOUSE	k	aa	5	0.1509	0.9591	0.03174	0.1522	0.9479	0.03616	0.1455	0.015270780000000005	0.15297682581411057	0.00878601743077984
sp|P53026|RL10A_MOUSE	k	aa	3	0.1801	0.9818	0.02778	0.1781	0.9807	0.0282	0.1767	0.028465919999999992	0.17830109442252803	0.014085187097693744
sp|P53395|ODB2_MOUSE	k	aa	5	0.1235	0.9556	0.02672	0.1238	0.9579	0.02609	0.1378	0.004596059999999988	0.12254720574660843	0.015218610709832053
sp|P53986|MOT1_MOUSE	k	aa	2	0.1503	0.9404	0.0381	0.1362	0.9284	0.03762	0.1453	0.06286224	0.13292725395732968	0.03878950838121664
sp|P53994|RAB2A_MOUSE	k	aa	1	0.3578	0.9514	0.1075	0.3599	0.9457	0.1144	0.3599	0	0.3599	0
sp|P54071|IDHP_MOUSE	k	aa	10	0.09462	0.9758	0.01362	0.09285	0.9703	0.01482	0.09276999999999999	0.014870478000000005	0.09188358398742795	0.004637029837015182
sp|P54310|LIPS_MOUSE	k	aa	1	0.1157	0.9877	0.01801	0.1171	0.9851	0.01996	0.1171	0	0.11710000000000001	0
sp|P54822|PUR8_MOUSE	k	aa	2	0.1593	0.8934	0.05607	0.1214	0.8517	0.04991	0.144815	0.10969016099999998	0.10701656596347063	0.05467403675591184
sp|P55014|S12A1_MOUSE	k	aa	7	0.6169	0.9534	0.1906	0.6257	0.9507	0.1995	0.5963	0.14811174000000005	0.6180743771450838	0.0500180253742893
sp|P55088|AQP4_MOUSE	k	aa	1	0.08511	0.9732	0.01153	0.08465	0.9693	0.01225	0.08465	0	0.08465	0
sp|P55096|ABCD3_MOUSE	k	aa	5	0.1714	0.9133	0.05597	0.1953	0.9115	0.0665	0.2469	0.04685016000000002	0.1702857442156636	0.038015456949468854
sp|P55258|RAB8A_MOUSE	k	aa	3	0.2659	0.9753	0.04766	0.2656	0.9708	0.05169	0.2658	0.06152789999999997	0.2615172801162883	0.023929268873358223
sp|P55264|ADK_MOUSE	k	aa	2	0.4114	0.9759	0.07642	0.4158	0.9679	0.0893	0.41825	0.02157183000000001	0.41774383741781235	0.014532391714116372
sp|P56389|CDD_MOUSE	k	aa	2	0.276	0.901	0.118	0.2767	0.9116	0.1118	0.2838	0.12157319999999999	0.26010725863284	0.07515431715254715
sp|P56391|CX6B1_MOUSE	k	aa	1	0.1163	0.9779	0.01658	0.1168	0.9778	0.01669	0.1168	0	0.1168	0
sp|P56392|CX7A1_MOUSE	k	aa	2	0.1306	0.9506	0.02926	0.1306	0.9502	0.02939	0.12990000000000002	0.0407715	0.12407821401077752	0.026267520287116108
sp|P56395|CYB5_MOUSE	k	aa	1	0.431	0.9633	0.1163	0.4347	0.9656	0.1137	0.4347	0	0.4347	0
sp|P56480|ATPB_MOUSE	k	aa	7	0.1171	0.9735	0.01959	0.1122	0.958	0.02344	0.1227	0.009340379999999999	0.11215877983167061	0.006260344366483812
sp|P56565|S10A1_MOUSE	k	aa	2	0.3176	0.9587	0.08826	0.3251	0.9533	0.09704	0.33604999999999996	0.03684261000000001	0.33421240886772796	0.02471411504348474
sp|P57016|LAD1_MOUSE	k	aa	4	0.1271	0.8939	0.04563	0.128	0.8805	0.04872	0.1318	0.065745897	0.10198281393304955	0.03708168211445363
sp|P57746|VATD_MOUSE	k	aa	2	0.1791	0.9265	0.05189	0.1794	0.9234	0.0531	0.1782	0.03706499999999999	0.17469270482603816	0.024507955222508163
sp|P57780|ACTN4_MOUSE	k	aa	12	0.1602	0.9377	0.0384	0.1489	0.9181	0.0405	0.16265000000000002	0.04314366	0.13825568369311955	0.016968330243099787
sp|P58021|TM9S2_MOUSE	k	aa	1	0.1658	0.9424	0.04393	0.175	0.9403	0.04785	0.175	0	0.175	0
sp|P58252|EF2_MOUSE	k	aa	9	0.5019	0.9135	0.2054	0.4646	0.9048	0.1945	0.6308	0.20489532000000005	0.4543552489506031	0.08449016011987935
sp|P58281|OPA1_MOUSE	k	aa	5	0.1158	0.918	0.03212	0.1216	0.9075	0.0361	0.1138	0.039288900000000015	0.11112869768711715	0.019804680002381923
sp|P58735|S26A1_MOUSE	k	aa	1	0.0888	0.9462	0.01847	0.08873	0.9568	0.01654	0.08873	0	0.08873	0
sp|P59158|S12A3_MOUSE	k	aa	1	1.95	0.9132	1.531	1.723	0.9119	1.222	1.723	0	1.723	0
sp|P59325|IF5_MOUSE	k	aa	1	0.6195	0.9753	0.15	0.6262	0.9761	0.1496	0.6262	0	0.6262	0
sp|P59999|ARPC4_MOUSE	k	aa	3	0.1707	0.9859	0.02226	0.1689	0.9845	0.02298	0.1697	0.013788180000000004	0.1652039616748988	0.00888838638936114
sp|P60229|EIF3E_MOUSE	k	aa	1	0.3013	0.934	0.1149	0.3048	0.9343	0.1164	0.3048	0	0.3048	0
sp|P60766|CDC42_MOUSE	k	aa	2	0.2413	0.8961	0.08903	0.2465	0.8918	0.093	0.3012	0.18665933999999998	0.24857446879150064	0.10390280750614185
sp|P60867|RS20_MOUSE	k	aa	1	0.1472	0.9687	0.02991	0.1476	0.965	0.03173	0.1476	0	0.1476	0
sp|P61027|RAB10_MOUSE	k	aa	2	0.198	0.7607	0.1199	0.1582	0.7561	0.09225	0.266125	0.26638615499999996	0.14481694692343824	0.09777354603464074
sp|P61161|ARP2_MOUSE	k	aa	2	0.1141	0.9195	0.03403	0.1022	0.9056	0.03261	0.10541	0.05543441400000001	0.09214738639597761	0.03268561595053224
sp|P61202|CSN2_MOUSE	k	aa	1	0.168	0.9437	0.04904	0.1625	0.9394	0.04888	0.1625	0	0.1625	0
sp|P61255|RL26_MOUSE	k	aa	2	0.1896	0.9693	0.03937	0.1961	0.9571	0.04811	0.2034	0.040030199999999995	0.19981592920353983	0.026524238389850418
sp|P61458|PHS_MOUSE	k	aa	2	0.2665	0.9457	0.07276	0.2575	0.9497	0.06726	0.25844999999999996	0.06619808999999999	0.2507362352485974	0.04331736468891418
sp|P61750|ARF4_MOUSE	k	aa	1	0.5063	0.9604	0.1386	0.5112	0.9575	0.1456	0.5112	0	0.5112	0
sp|P61922|GABT_MOUSE	k	aa	5	0.1454	0.9187	0.04433	0.1397	0.9157	0.04328	0.1654	0.06864438	0.12343486681753342	0.026876588725466978
sp|P61979|HNRPK_MOUSE	k	aa	5	0.3061	0.912	0.1096	0.2956	0.9156	0.1024	0.2712	0.032913719999999994	0.2856551311282732	0.040846626594328375
sp|P61982|1433G_MOUSE	k	aa	2	0.1966	0.9136	0.07509	0.181	0.9037	0.07186	0.21230000000000002	0.09073512	0.19465779557230334	0.05611425854463008
sp|P62082|RS7_MOUSE	k	aa	1	0.1854	0.9678	0.04135	0.1839	0.9695	0.03982	0.1839	0	0.1839	0
sp|P62242|RS8_MOUSE	k	aa	3	0.1474	0.957	0.03227	0.1372	0.9491	0.03256	0.145	0.05292882000000001	0.1325034559909046	0.024379033317186643
sp|P62245|RS15A_MOUSE	k	aa	2	0.1765	0.9837	0.02559	0.1772	0.9815	0.02743	0.17795	0.005114970000000012	0.1778831132340545	0.0034487032349395283
sp|P62259|1433E_MOUSE	k	aa	4	0.2416	0.9602	0.05466	0.2435	0.9583	0.05639	0.2423	0.04966709999999998	0.24141955791755618	0.023323696884675883
sp|P62264|RS14_MOUSE	k	aa	1	0.2182	0.9583	0.04984	0.2243	0.9609	0.04963	0.2243	0	0.2243	0
sp|P62267|RS23_MOUSE	k	aa	3	0.1725	0.9643	0.0352	0.1724	0.9635	0.03558	0.1901	0.014826000000000013	0.1685991354903859	0.02290723722936147
sp|P62281|RS11_MOUSE	k	aa	2	0.1952	0.9845	0.02684	0.195	0.9848	0.02653	0.19635000000000002	0.028540050000000004	0.19446274509803924	0.019064975009611698
sp|P62301|RS13_MOUSE	k	aa	1	0.2049	0.9807	0.03405	0.2054	0.9779	0.0365	0.2054	0	0.2054	0
sp|P62315|SMD1_MOUSE	k	aa	1	0.1158	0.9551	0.02143	0.1128	0.9335	0.02525	0.1128	0	0.1128	0
sp|P62320|SMD3_MOUSE	k	aa	1	0.212	0.979	0.03494	0.2122	0.9783	0.0356	0.2122	0	0.2122	0
sp|P62331|ARF6_MOUSE	k	aa	2	0.1363	0.9572	0.02916	0.1358	0.9524	0.03064	0.13835	0.01297275000000001	0.13779660281893746	0.008715000178284811
sp|P62702|RS4X_MOUSE	k	aa	5	0.1803	0.9663	0.03971	0.1768	0.9625	0.04086	0.1778	0.02564897999999997	0.17956557447297503	0.008488821308867476
sp|P62743|AP2S1_MOUSE	k	aa	1	0.1089	0.9571	0.0241	0.1047	0.9515	0.02483	0.1047	0	0.1047	0
sp|P62748|HPCL1_MOUSE	k	aa	1	0.3871	0.9732	0.08079	0.3933	0.9715	0.08479	0.3933	0	0.3933	0
sp|P62751|RL23A_MOUSE	k	aa	2	0.171	0.9871	0.02016	0.1721	0.9864	0.02082	0.17265	0.018903150000000014	0.1717084274543875	0.012680465971870494
sp|P62754|RS6_MOUSE	k	aa	3	0.2004	0.9278	0.06833	0.1849	0.9091	0.0703	0.2067	0.06642048	0.17287297793729609	0.041834344453811165
sp|P62806|H4_MOUSE	k	aa	4	0.01585	0.9289	0.001636	0.01551	0.9274	0.001636	0.01521	0.001793946	0.01533423593805472	0.001057750164285814
sp|P62814|VATB2_MOUSE	k	aa	3	0.2042	0.9402	0.05784	0.2229	0.9309	0.067780000000000007	0.2406	0.09799985999999994	0.20938547831038237	0.04815450076414687
sp|P62821|RAB1A_MOUSE	k	aa	3	0.3002	0.889	0.1255	0.2668	0.8782	0.1131	0.263	0.15819342000000003	0.24992376212383557	0.08307744127521978
sp|P62827|RAN_MOUSE	k	aa	1	0.3082	0.9549	0.07989	0.3103	0.9578	0.07801	0.3103	0	0.3103	0
sp|P62830|RL23_MOUSE	k	aa	1	0.2495	0.9219	0.08267	0.2597	0.9225	0.08626	0.2597	0	0.2597	0
sp|P62849|RS24_MOUSE	k	aa	2	0.1765	0.9661	0.03639	0.1775	0.9639	0.03782	0.17754999999999999	0.009266249999999986	0.1773299915516756	0.006242255405226532
sp|P62852|RS25_MOUSE	k	aa	2	0.2148	0.9693	0.0469	0.2158	0.9672	0.04868	0.2123	0.044033219999999984	0.20814507772020727	0.029118741442723275
sp|P62855|RS26_MOUSE	k	aa	1	0.227	0.9457	0.06572	0.2294	0.9468	0.06575	0.2294	0	0.2294	0
sp|P62897|CYC_MOUSE	k	aa	2	0.116	0.986	0.01349	0.1152	0.9855	0.0136	0.11524999999999999	0.004373670000000001	0.11517449023861172	0.0029480672121813905
sp|P62900|RL31_MOUSE	k	aa	2	0.2022	0.9625	0.04241	0.191	0.9568	0.0432	0.1939	0.043736699999999996	0.18941186178442498	0.028817173401962545
sp|P62908|RS3_MOUSE	k	aa	4	0.1794	0.9844	0.02371	0.181	0.9839	0.02438	0.18805	0.0028910700000000108	0.1723167569158932	0.015407664353137401
sp|P62911|RL32_MOUSE	k	aa	1	0.2059	0.9983	0.0091	0.2048	0.9981	0.009494	0.2048	0	0.2048	0
sp|P62960|YBOX1_MOUSE	k	aa	1	0.7315	0.8977	0.3757	0.6884	0.9008	0.3403	0.6884	0	0.6884	0
sp|P62962|PROF1_MOUSE	k	aa	4	0.2128	0.9635	0.0473	0.2094	0.9618	0.04762	0.22345	0.05641293	0.20553265298849163	0.026910317234358477
sp|P63001|RAC1_MOUSE	k	aa	1	0.2364	0.949	0.06648	0.2502	0.9446	0.0738	0.2502	0	0.2502	0
sp|P63017|HSP7C_MOUSE	k	aa	2	0.8489	0.9231	0.3969	0.8424	0.9191	0.4024	0.8433999999999999	0.03647196000000001	0.8426824756936211	0.02457907149877053
sp|P63030|MPC1_MOUSE	k	aa	2	0.1688	0.9815	0.02472	0.1771	0.975	0.03052	0.17754999999999999	0.03091220999999999	0.1751015488594762	0.020562474197240655
sp|P63038|CH60_MOUSE	k	aa	17	0.1416	0.9547	0.03112	0.1386	0.9465	0.03307	0.1368	0.012305580000000002	0.13669919624980958	0.007164934939670034
sp|P63082|VATL_MOUSE	k	aa	1	0.1055	0.972	0.01725	0.1063	0.9726	0.01721	0.1063	0	0.1063	0
sp|P63101|1433Z_MOUSE	k	aa	7	0.2589	0.9529	0.0654	0.2589	0.9519	0.06612	0.2461	0.047739720000000006	0.2552038951257344	0.013086363194451297
sp|P63158|HMGB1_MOUSE	k	aa	2	0.2585	0.9526	0.06331	0.255	0.9519	0.0628	0.2401	0.06063834000000003	0.2331328613077884	0.039713177957053515
sp|P63276|RS17_MOUSE	k	aa	4	0.1788	0.8895	0.07596	0.1785	0.8904	0.07553	0.19290000000000002	0.10103918999999997	0.1453075302046302	0.044251052007890763
sp|P63321|RALA_MOUSE	k	aa	1	0.103	0.9819	0.01386	0.1012	0.9798	0.01443	0.1012	0	0.1012	0
sp|P63325|RS10_MOUSE	k	aa	1	0.2031	0.9695	0.04335	0.2038	0.9681	0.04447	0.2038	0	0.20380000000000004	0
sp|P67778|PHB_MOUSE	k	aa	4	0.1239	0.9421	0.03074	0.1094	0.8868	0.03737	0.11595	0.033210240000000016	0.08747135809114887	0.02783545454228835
sp|P68040|RACK1_MOUSE	k	aa	1	0.202	0.9544	0.04766	0.2059	0.9502	0.05073	0.2059	0	0.2059	0
sp|P68254|1433T_MOUSE	k	aa	3	0.2307	0.9307	0.07015	0.2346	0.9155	0.07883	0.2465	0.10986066	0.2270217295442815	0.04435266189445887
sp|P68368|TBA4A_MOUSE	k	aa	1	0.09985	0.9848	0.01147	0.09991	0.9851	0.01139	0.09991	0	0.09990999999999998	0
sp|P68510|1433F_MOUSE	k	aa	1	0.1423	0.9588	0.0318	0.1444	0.9615	0.03118	0.1444	0	0.1444	0
sp|P70168|IMB1_MOUSE	k	aa	2	0.2939	0.972	0.06428	0.2967	0.9696	0.06784	0.29379999999999995	0.022832039999999994	0.29299278420694347	0.01535768848463896
sp|P70172|NTCP2_MOUSE	k	aa	1	0.1814	0.9432	0.03832	0.1856	0.9372	0.04154	0.1856	0	0.1856	0
sp|P70290|EM55_MOUSE	k	aa	4	0.3532	0.9075	0.14	0.3164	0.8984	0.127	0.24525	0.07687280999999999	0.25575337995717484	0.05686459991349879
sp|P70296|PEBP1_MOUSE	k	aa	1	0.2451	0.9376	0.07068	0.2489	0.9406	0.07018	0.2489	0	0.2489	0
sp|P70302|STIM1_MOUSE	k	aa	1	0.1368	0.9855	0.0141	0.1342	0.9854	0.01387	0.1342	0	0.1342	0
sp|P70349|HINT1_MOUSE	k	aa	1	0.3092	0.9258	0.08993	0.3068	0.9261	0.08882	0.3068	0	0.3068	0
sp|P70404|IDHG1_MOUSE	k	aa	2	0.245	0.9326	0.08211	0.2384	0.9245	0.08431	0.24375000000000002	0.04558995000000002	0.23987076923076922	0.030260620118343202
sp|P70414|NAC1_MOUSE	k	aa	1	0.2494	0.9495	0.07426	0.2493	0.9488	0.07474	0.2493	0	0.2493	0
sp|P70441|NHRF1_MOUSE	k	aa	2	0.1678	0.9392	0.04891	0.1577	0.9408	0.04485	0.16275	0.07553847	0.14679975422427036	0.04595666652980999
sp|P80313|TCPH_MOUSE	k	aa	1	0.4181	0.9441	0.143	0.4188	0.9411	0.147	0.4188	0	0.4188	0
sp|P80314|TCPB_MOUSE	k	aa	1	0.05614	0.9122	0.01786	0.05512	0.9148	0.01709	0.05512	0	0.05512000000000001	0
sp|P80315|TCPD_MOUSE	k	aa	2	0.21560000000000001	0.7794	0.1199	0.1727	0.7618	0.09745	0.263055	0.266341677	0.1403721921271217	0.0958626996433323
sp|P80317|TCPZ_MOUSE	k	aa	3	0.06038	0.5429	0.03694	0.06883	0.5023	0.04386	0.1421	0.12928272	0.05571732316142701	0.03810017700063615
sp|P80318|TCPG_MOUSE	k	aa	2	0.1761	0.8825	0.07065	0.1693	0.8755	0.07045	0.1887	0.12794838000000003	0.14923158452570218	0.0682495269982411
sp|P82343|RENBP_MOUSE	k	aa	1	0.1497	0.9528	0.03947	0.1547	0.9498	0.04222	0.1547	0	0.1547	0
sp|P84091|AP2M1_MOUSE	k	aa	2	0.2883	0.9682	0.06253	0.2895	0.9687	0.06241	0.28925	0.011934930000000002	0.2890259636992221	0.008043764936140844
sp|P84104|SRSF3_MOUSE	k	aa	1	0.133	0.9226	0.05432	0.1363	0.9206	0.05693	0.1363	0	0.1363	0
sp|P85094|ISC2A_MOUSE	k	aa	3	0.09694	0.8654	0.03788	0.08598	0.8535	0.03528	0.09941	0.074144826	0.08167932615232336	0.02758758440096805
sp|P97315|CSRP1_MOUSE	k	aa	2	0.09817	0.9902	0.009733	0.09441	0.9738	0.01529	0.09423000000000001	0.0018829020000000003	0.0942128833704765	0.0012697693078691007
sp|P97328|KHK_MOUSE	k	aa	3	0.2825	0.9605	0.06942	0.2811	0.963	0.06675	0.2988	0.005633879999999956	0.281821840255222	0.017708665432128137
sp|P97364|SPS2_MOUSE	k	aa	1	0.275	0.9327	0.08868	0.2661	0.9368	0.08253	0.2661	0	0.2661	0
sp|P97370|AT1B3_MOUSE	k	aa	1	0.2126	0.9105	0.06616	0.2232	0.9135	0.0683	0.2232	0	0.2232	0
sp|P97384|ANX11_MOUSE	k	aa	2	0.1511	0.67	0.102	0.194	0.638	0.1451	0.39459999999999995	0.47828676	0.13086264571718195	0.10698502156199416
sp|P97429|ANXA4_MOUSE	k	aa	3	0.202	0.9293	0.06628	0.2041	0.9291	0.06699	0.2112	0.027131580000000013	0.20248044738156626	0.01670762831509673
sp|P97447|FHL1_MOUSE	k	aa	1	0.1558	0.9017	0.07084	0.1453	0.9177	0.06	0.1453	0	0.1453	0
sp|P97449|AMPN_MOUSE	k	aa	12	0.0944	0.9549	0.01755	0.09412	0.9484	0.01872	0.100075	0.015085455000000005	0.09145232978676732	0.005827719983198244
sp|P97450|ATP5J_MOUSE	k	aa	1	0.1008	0.9818	0.01331	0.09828	0.9845	0.01198	0.09828	0	0.09828	0
sp|P97494|GSH1_MOUSE	k	aa	3	0.3442	0.94	0.09923	0.3446	0.9391	0.1001	0.3267	0.010526459999999993	0.3423679890452476	0.020533997986456852
sp|P97742|CPT1A_MOUSE	k	aa	11	0.2026	0.961	0.04535	0.1966	0.9508	0.04952	0.2203	0.03958542	0.1912253216513688	0.015323742898712123
sp|P97807|FUMH_MOUSE	k	aa	9	0.1204	0.974	0.02001	0.1192	0.9661	0.02258	0.1223	0.01008167999999998	0.11825169609089474	0.006799815193303776
sp|P97816|S100G_MOUSE	k	aa	1	0.3543	0.9652	0.09001	0.3549	0.9734	0.07886	0.3549	0	0.3549	0
sp|P97823|LYPA1_MOUSE	k	aa	1	0.09552	0.881	0.04053	0.09255	0.9045	0.03522	0.09255	0	0.09255	0
sp|P97872|FMO5_MOUSE	k	aa	2	0.4905	0.9649	0.1261	0.5043	0.9632	0.134	0.50865	0.12728121	0.49416022805465454	0.08340441478126824
sp|P98078|DAB2_MOUSE	k	aa	4	0.6581	0.9378	0.2414	0.5983	0.944	0.2034	0.6413500000000001	0.22676367000000008	0.5945192559856395	0.10125563825068042
sp|P98197|AT11A_MOUSE	k	aa	2	0.2331	0.9556	0.05304	0.2358	0.9621	0.0496	0.2356	0.007857779999999998	0.2354807724957555	0.0052973178872135224
sp|P99026|PSB4_MOUSE	k	aa	1	0.4056	0.9131	0.1706	0.398	0.9152	0.1649	0.398	0	0.398	0
sp|P99029|PRDX5_MOUSE	k	aa	5	0.1809	0.9639	0.03881	0.1806	0.9615	0.03997	0.1811	0.007857779999999998	0.18009711816690893	0.004268943726215677
sp|Q00519|XDH_MOUSE	k	aa	1	0.1513	0.9075	0.05687	0.1489	0.9112	0.05432	0.1489	0	0.1489	0
sp|Q00623|APOA1_MOUSE	k	aa	1	2.086	0.9576	1.179	2.059	0.9635	1.066	2.059	0	2.059	0
sp|Q01405|SC23A_MOUSE	k	aa	1	0.2321	0.9819	0.03463	0.2307	0.9805	0.03576	0.2307	0	0.23070000000000002	0
sp|Q01730|RSU1_MOUSE	k	aa	1	0.05417	0.9352	0.01068	0.0556	0.9268	0.01168	0.0556	0	0.0556	0
sp|Q01768|NDKB_MOUSE	k	aa	4	0.2759	0.945	0.07652	0.278	0.9452	0.07712	0.2933	0.10919349	0.2660626339157163	0.04283914516074758
sp|Q01853|TERA_MOUSE	k	aa	6	0.3096	0.9491	0.08637	0.3028	0.9395	0.09131	0.3158	0.11927516999999999	0.23481161970379041	0.06979011908471082
sp|Q02013|AQP1_MOUSE	k	aa	1	0.233	0.9633	0.05456	0.2379	0.9615	0.05715	0.2379	0	0.2379	0
sp|Q02053|UBA1_MOUSE	k	aa	4	0.2346	0.9478	0.06039	0.2278	0.9468	0.05911	0.2339	0.05871095999999999	0.22668527228345725	0.024234985240277538
sp|Q02248|CTNB1_MOUSE	k	aa	1	0.3021	0.9774	0.05433	0.307	0.9773	0.05558	0.307	0	0.307	0
sp|Q03265|ATPA_MOUSE	k	aa	6	0.1249	0.9792	0.01754	0.1205	0.9774	0.01767	0.1272	0.01223144999999999	0.1201697757298584	0.00807614370522357
sp|Q04646|ATNG_MOUSE	k	aa	1	0.8564	0.932	0.3717	0.8502	0.9297	0.3734	0.8502	0	0.8502	0
sp|Q04750|TOP1_MOUSE	k	aa	1	0.1743	0.9123	0.05703	0.1696	0.9068	0.05676	0.1696	0	0.1696	0
sp|Q05793|PGBM_MOUSE	k	aa	3	0.0295	0.9339	0.004288	0.02952	0.9321	0.00435	0.03148	0.0051149700000000025	0.02923783100977672	0.003509984082558658
sp|Q05920|PYC_MOUSE	k	aa	12	0.1871	0.933	0.05713	0.1848	0.9152	0.06318	0.1983	0.08057931000000002	0.17806250857104136	0.02392050454738703
sp|Q06138|CAB39_MOUSE	k	aa	1	0.3903	0.964	0.09533	0.3918	0.9661	0.09282	0.3918	0	0.3918	0
sp|Q06185|ATP5I_MOUSE	k	aa	2	0.093410000000000007	0.9752	0.01373	0.09244	0.9751	0.01361	0.093895	0.025063352999999993	0.09085139783801054	0.016357025192518956
sp|Q07417|ACADS_MOUSE	k	aa	10	0.1331	0.9512	0.03184	0.1265	0.9474	0.03148	0.13405	0.02980026	0.12529673414892492	0.008928556874269104
sp|Q08857|CD36_MOUSE	k	aa	1	0.3526	0.9158	0.1191	0.3897	0.9009	0.1435	0.3897	0	0.3897	0
sp|Q09324|GCNT1_MOUSE	k	aa	1	3.896	0.9401	3.096	3.228	0.9393	2.26	3.228	0	3.228	0
sp|Q14C51|PTCD3_MOUSE	k	aa	1	0.1084	0.9854	0.01293	0.1092	0.9836	0.01381	0.1092	0	0.1092	0
sp|Q3TC72|FAHD2_MOUSE	k	aa	1	0.101	0.9183	0.03103	0.1047	0.9129	0.03326	0.1047	0	0.1047	0
sp|Q3THK7|GUAA_MOUSE	k	aa	1	0.2386	0.9736	0.05357	0.2443	0.9703	0.0592	0.2443	0	0.24430000000000002	0
sp|Q3TMH2|SCRN3_MOUSE	k	aa	1	0.4337	0.9498	0.1599	0.423	0.9492	0.1574	0.423	0	0.42300000000000004	0
sp|Q3TNA1|XYLB_MOUSE	k	aa	4	0.2742	0.9631	0.06835	0.2634	0.9593	0.06834	0.28775	0.06679112999999999	0.23698121006868225	0.049833489650505707
sp|Q3TPX4|EXOC5_MOUSE	k	aa	1	0.06994	0.9534	0.01343	0.07009	0.9494	0.01402	0.07009	0	0.07009	0
sp|Q3TXS7|PSMD1_MOUSE	k	aa	3	0.2885	0.9337	0.09207	0.2686	0.9232	0.09055	0.2171	0.004596059999999988	0.2570508673687533	0.04952343567293306
sp|Q3U1J4|DDB1_MOUSE	k	aa	2	3.937	0.9118	4.258	4.042	0.9088	4.541	1.621	0.12602099999999994	1.6165428747686614	0.08476628276084892
sp|Q3U4I7|PYRD2_MOUSE	k	aa	1	0.0581	0.9234	0.01492	0.05759	0.92	0.01517	0.05759	0	0.05759	0
sp|Q3U7R1|ESYT1_MOUSE	k	aa	1	0.1758	0.9608	0.02126	0.1727	0.9566	0.02206	0.1727	0	0.1727	0
sp|Q3UEG6|AGT2_MOUSE	k	aa	4	0.1872	0.8764	0.08389	0.1708	0.8926	0.06935	0.14984999999999998	0.03469284	0.15647370825453594	0.02632688994822415
sp|Q3UFF7|LYPL1_MOUSE	k	aa	1	0.1414	0.9664	0.03024	0.1417	0.968	0.02959	0.1417	0	0.1417	0
sp|Q3UJU9|RMD3_MOUSE	k	aa	1	0.113	0.9836	0.01376	0.1137	0.9833	0.01402	0.1137	0	0.11370000000000001	0
sp|Q3ULD5|MCCB_MOUSE	k	aa	5	0.09453	0.9463	0.02122	0.09399	0.9485	0.02067	0.1024	0.008599079999999999	0.0898658775271105	0.007727690275811519
sp|Q3UMB9|WASC4_MOUSE	k	aa	1	0.5355	0.9025	0.3674	0.5391	0.9127	0.3503	0.5391	0	0.5391	0
sp|Q3UMF0|COBL1_MOUSE	k	aa	1	0.2279	0.945	0.0674	0.2258	0.943	0.06796	0.2258	0	0.2258	0
sp|Q3UMR5|MCU_MOUSE	k	aa	1	0.07645	0.9399	0.01769	0.07519	0.9189	0.02016	0.07519	0	0.07519	0
sp|Q3UNX5|ACSM3_MOUSE	k	aa	6	0.1472	0.9298	0.04256	0.149	0.9338	0.04188	0.14545000000000002	0.03195003	0.14491097502286826	0.013589852700958461
sp|Q3UNZ8|QORL2_MOUSE	k	aa	4	0.1142	0.9585	0.02637	0.1098	0.9501	0.02763	0.105075	0.029214633	0.10356773786948768	0.012973492856707427
sp|Q3UP75|UD3A1_MOUSE	k	aa	3	0.3727	0.9448	0.1136	0.3565	0.9407	0.1125	0.4075	0.07294392000000002	0.34905571686161846	0.06681745139820006
sp|Q3UPL0|SC31A_MOUSE	k	aa	2	0.1958	0.7588	0.1294	0.1866	0.7479	0.1254	0.2797	0.30734297999999993	0.12605934930282447	0.09342904222551131
sp|Q3UQ84|SYTM_MOUSE	k	aa	1	0.108	0.9825	0.01848	0.1075	0.9812	0.01901	0.1075	0	0.1075	0
sp|Q3URE1|ACSF3_MOUSE	k	aa	1	0.4431	0.9146	0.2223	0.4501	0.9029	0.2405	0.4501	0	0.45010000000000006	0
sp|Q3UZZ6|ST1D1_MOUSE	k	aa	6	0.3462	0.8633	0.1701	0.3104	0.8	0.1769	0.3785	0.10066853999999997	0.1097667697243628	0.07864202381003717
sp|Q3V0K9|PLSI_MOUSE	k	aa	5	0.1645	0.8903	0.05801	0.1766	0.8855	0.06478	0.2107	0.07249913999999999	0.16539074868761233	0.03852540038578631
sp|Q3V1L4|5NTC_MOUSE	k	aa	2	0.1818	0.9704	0.03193	0.1786	0.966	0.03344	0.1769	0.015715559999999996	0.1762648388920294	0.010561940600652985
sp|Q3V384|AFG1L_MOUSE	k	aa	1	0.1467	0.9902	0.01605	0.146	0.9905	0.01578	0.146	0	0.146	0
sp|Q49B93|SC5AC_MOUSE	k	aa	1	0.2418	0.9095	0.1003	0.2484	0.9149	0.1002	0.2484	0	0.24839999999999998	0
sp|Q569Z6|TR150_MOUSE	k	aa	1	0.05724	0.9025	0.01534	0.05696	0.9059	0.01499	0.05696	0	0.05696	0
sp|Q571E4|GALNS_MOUSE	k	aa	1	0.3304	0.9454	0.09727	0.3242	0.9473	0.093	0.3242	0	0.3242	0
sp|Q5FWK3|RHG01_MOUSE	k	aa	1	0.4884	0.9492	0.1478	0.4884	0.952	0.1436	0.4884	0	0.48840000000000006	0
sp|Q5M8N4|D39U1_MOUSE	k	aa	1	0.1097	0.9784	0.01749	0.1091	0.9764	0.01818	0.1091	0	0.10909999999999999	0
sp|Q5SSK3|TEFM_MOUSE	k	aa	1	0.2997	0.9448	0.07392	0.297	0.941	0.07553	0.297	0	0.297	0
sp|Q5SUC9|SCO1_MOUSE	k	aa	1	0.0916	0.9937	0.005405	0.09141	0.9937	0.0054	0.09141	0	0.09141	0
sp|Q5SWY8|SC5AA_MOUSE	k	aa	1	0.1848	0.9878	0.02374	0.1844	0.9877	0.0238	0.1844	0	0.1844	0
sp|Q5SYD0|MYO1D_MOUSE	k	aa	1	0.2463	0.9766	0.04623	0.2495	0.9717	0.05157	0.2495	0	0.24950000000000003	0
sp|Q5U458|DJC11_MOUSE	k	aa	1	0.08163	0.963	0.01419	0.08007	0.9519	0.01584	0.08007	0	0.08007	0
sp|Q5U5V2|HYKK_MOUSE	k	aa	2	0.3357	0.9399	0.116	0.3196	0.94	0.10780000000000001	0.3269	0.16071384	0.2909545732639951	0.09648050089267993
sp|Q5XJY5|COPD_MOUSE	k	aa	1	0.4455	0.9876	0.06273	0.4459	0.9879	0.06202	0.4459	0	0.4459000000000001	0
sp|Q60597|ODO1_MOUSE	k	aa	21	0.2144	0.9569	0.05266	0.208	0.9461	0.05714	0.2155	0.025352460000000004	0.20346330572284313	0.010548372373723228
sp|Q60604|ADSV_MOUSE	k	aa	1	0.2294	0.9173	0.09545	0.2389	0.9125	0.1026	0.2389	0	0.2389	0
sp|Q60605|MYL6_MOUSE	k	aa	2	0.2367	0.9454	0.06831	0.2261	0.9515	0.06131	0.24580000000000002	0.0808017	0.23371598860862489	0.05182067282005717
sp|Q60648|SAP3_MOUSE	k	aa	1	1.024	0.9487	0.526	1.025	0.9505	0.5175	1.025	0	1.025	0
sp|Q60668|HNRPD_MOUSE	k	aa	1	0.2261	0.9237	0.08502	0.2262	0.9154	0.08956	0.2262	0	0.22619999999999998	0
sp|Q60710|SAMH1_MOUSE	k	aa	1	0.1553	0.9707	0.02969	0.1537	0.9689	0.03021	0.1537	0	0.1537	0
sp|Q60714|S27A1_MOUSE	k	aa	1	0.3917	0.9719	0.09286	0.3992	0.9707	0.09683	0.3992	0	0.3992	0
sp|Q60737|CSK21_MOUSE	k	aa	1	0.8745	0.9284	0.4901	0.8694	0.9312	0.4775	0.8694	0	0.8694	0
sp|Q60759|GCDH_MOUSE	k	aa	4	0.2004	0.9252	0.06131	0.2016	0.9213	0.06327	0.2219	0.05715423000000004	0.192700089229582	0.040041563122023234
sp|Q60766|IRGM1_MOUSE	k	aa	3	0.184	0.92490000000000006	0.05405	0.1705	0.918	0.05118	0.1586	0.02268377999999997	0.1692993225495298	0.02179264571012629
sp|Q60770|STXB3_MOUSE	k	aa	2	0.2874	0.9359	0.08474	0.3115	0.9428	0.08922	0.32855	0.10963827000000002	0.3119053416527165	0.07020362202166609
sp|Q60864|STIP1_MOUSE	k	aa	1	0.2695	0.9194	0.1143	0.2773	0.9139	0.1224	0.2773	0	0.2773	0
sp|Q60866|PTER_MOUSE	k	aa	3	0.343	0.9489	0.09814	0.3516	0.9503	0.09925	0.3636	0.045812340000000056	0.35053069254659003	0.026940410221319048
sp|Q60870|REEP5_MOUSE	k	aa	1	0.3648	0.9552	0.1017	0.3674	0.9527	0.1054	0.3674	0	0.3674	0
sp|Q60928|GGT1_MOUSE	k	aa	4	0.4644	0.9387	0.1488	0.4537	0.9343	0.1496	0.5048	0.1015581	0.4486494047285868	0.07685232532641217
sp|Q60930|VDAC2_MOUSE	k	aa	5	0.1559	0.9301	0.04327	0.1504	0.9366	0.03956	0.1285	0.015419040000000009	0.14625755990304545	0.018631457739180464
sp|Q60931|VDAC3_MOUSE	k	aa	3	0.1278	0.9532	0.02565	0.1248	0.9549	0.02462	0.1318	0.03024504	0.13251323401794518	0.014711383508670177
sp|Q60932|VDAC1_MOUSE	k	aa	9	0.1429	0.9594	0.0313	0.1352	0.9576	0.0302	0.1299	0.01586381999999998	0.13506459569286627	0.006633383961908432
sp|Q60991|CP7B1_MOUSE	k	aa	3	0.5737	0.9545	0.1739	0.5839	0.9439	0.1974	0.674	0.19095887999999986	0.5896446198690529	0.11763036524149598
sp|Q61102|ABCB7_MOUSE	k	aa	3	0.1514	0.9501	0.03641	0.1506	0.9507	0.03597	0.1565	0.004596059999999988	0.15148911261146888	0.006328211179068626
sp|Q61133|GSTT2_MOUSE	k	aa	2	0.1739	0.9709	0.03326	0.1687	0.969	0.03303	0.17520000000000002	0.059155740000000005	0.16611318493150684	0.03783057122583974
sp|Q61171|PRDX2_MOUSE	k	aa	4	0.1309	0.9345	0.03289	0.127	0.9336	0.03218	0.1396	0.04610886	0.1301158216927729	0.018161972862027625
sp|Q61187|TS101_MOUSE	k	aa	1	0.4769	0.9381	0.1767	0.4349	0.94	0.1596	0.4349	0	0.4349	0
sp|Q61191|HCFC1_MOUSE	k	aa	1	0.1287	0.9689	0.02837	0.1295	0.9667	0.02948	0.1295	0	0.1295	0
sp|Q61207|SAP_MOUSE	k	aa	1	0.08502	0.9474	0.02248	0.08274	0.9465	0.02189	0.08274	0	0.08274	0
sp|Q61233|PLSL_MOUSE	k	aa	2	0.1521	0.9586	0.03435	0.1584	0.9589	0.0358	0.17575000000000002	0.052113389999999996	0.16871999999999998	0.033743999999999996
sp|Q61247|A2AP_MOUSE	k	aa	1	1.065	0.9352	0.5932	1.012	0.94	0.5348	1.012	0	1.012	0
sp|Q61316|HSP74_MOUSE	k	aa	3	0.2207	0.9458	0.06469	0.2269	0.937	0.07174	0.2261	0.019866839999999993	0.21651566074714623	0.015348106824790427
sp|Q61335|BAP31_MOUSE	k	aa	2	0.2338	0.9415	0.05918	0.219	0.9315	0.05985	0.23270000000000002	0.09933420000000003	0.213409067468844	0.06144567047878192
sp|Q61391|NEP_MOUSE	k	aa	2	0.3282	0.9335	0.1124	0.328	0.9307	0.1147	0.32915	0.012231449999999968	0.3289432173780951	0.008244817084518541
sp|Q61425|HCDH_MOUSE	k	aa	6	0.1344	0.9215	0.03701	0.1341	0.9064	0.04032	0.15255000000000002	0.03283959	0.13121508962884984	0.022758353070055564
sp|Q61585|G0S2_MOUSE	k	aa	1	0.2195	0.9786	0.04251	0.2194	0.9785	0.04259	0.2194	0	0.2194	0
sp|Q61598|GDIB_MOUSE	k	aa	6	0.3387	0.9449	0.1039	0.3371	0.9435	0.1045	0.3556	0.0993342	0.32872827056969545	0.03419229182980766
sp|Q61735|CD47_MOUSE	k	aa	1	0.1984	0.9743	0.03549	0.2015	0.9737	0.03635	0.2015	0	0.2015	0
sp|Q61767|3BHS4_MOUSE	k	aa	1	0.3303	0.9204	0.1464	0.3384	0.905	0.1658	0.3384	0	0.3384	0
sp|Q61838|PZP_MOUSE	k	aa	6	0.2238	0.9222	0.07519	0.2197	0.9215	0.07413	0.23610000000000003	0.10348547999999999	0.21857546394231794	0.0369084695511098
sp|Q61847|MEP1B_MOUSE	k	aa	5	0.1097	0.9449	0.02535	0.1106	0.9468	0.02515	0.1061	0.027754272	0.10844048732180721	0.010110259996814402
sp|Q61941|NNTM_MOUSE	k	aa	19	0.08811	0.9426	0.01957	0.08574	0.9291	0.02122	0.08748	0.013387877999999994	0.08100559678274091	0.008445777914631082
sp|Q61990|PCBP2_MOUSE	k	aa	1	0.3972	0.9211	0.1297	0.4104	0.921	0.1347	0.4104	0	0.4104	0
sp|Q62261|SPTB2_MOUSE	k	aa	24	0.2223	0.9478	0.05866	0.2122	0.9386	0.06071	0.23409999999999997	0.06745829999999996	0.20511736013126444	0.015073323230624108
sp|Q62376|RU17_MOUSE	k	aa	1	0.04326	0.9507	0.005298	0.04369	0.9476	0.005499	0.04369	0	0.04369	0
sp|Q62422|OSTF1_MOUSE	k	aa	1	0.4354	0.9891	0.05683	0.4389	0.9885	0.05889	0.4389	0	0.4389	0
sp|Q62425|NDUA4_MOUSE	k	aa	3	0.2624	0.9656	0.05269	0.2638	0.9645	0.05388	0.2631	0.0054856199999999715	0.2637422714397941	0.00275372005686662
sp|Q62426|CYTB_MOUSE	k	aa	1	0.1991	0.9731	0.0413	0.1967	0.9777	0.03719	0.1967	0	0.1967	0
sp|Q62433|NDRG1_MOUSE	k	aa	2	5.9	0.918	9.957	6.042	0.9197	10.35	3.7165	2.5196787	2.9393440064576883	1.3441181592828848
sp|Q62446|FKBP3_MOUSE	k	aa	1	0.1859	0.9261	0.0703	0.1895	0.9277	0.0707	0.1895	0	0.1895	0
sp|Q62465|VAT1_MOUSE	k	aa	1	0.1473	0.9925	0.01583	0.1469	0.992	0.01632	0.1469	0	0.1469	0
sp|Q62468|VILI_MOUSE	k	aa	19	0.08903	0.8747	0.03034	0.09485	0.8992	0.02891	0.111	0.025352459999999983	0.08326349117235743	0.012833497359229652
sp|Q64331|MYO6_MOUSE	k	aa	6	0.4042	0.9388	0.1255	0.404	0.9338	0.1305	0.3936	0.1067472	0.39289969175523476	0.05439531391503533
sp|Q64433|CH10_MOUSE	k	aa	3	0.1507	0.9673	0.02973	0.1491	0.9709	0.02775	0.1484	0.019273800000000015	0.1536828329629961	0.013833368512341251
sp|Q64442|DHSO_MOUSE	k	aa	8	0.285	0.9578	0.07092	0.2754	0.9543	0.07068	0.30365	0.06849611999999998	0.2711902526276688	0.02545818527779983
sp|Q64462|CP4B1_MOUSE	k	aa	13	19.28	0.8031	182.2	0.7104	0.9203	0.3034	0.7891	0.24655638	0.6858774904468341	0.09483749312783794
sp|Q64471|GSTT1_MOUSE	k	aa	2	0.1732	0.9549	0.03791	0.1841	0.9487	0.04378	0.18409999999999999	0.06286224000000001	0.1743348723519826	0.040150997217403936
sp|Q64511|TOP2B_MOUSE	k	aa	1	0.08073	0.9018	0.01747	0.08274	0.9021	0.01784	0.08274	0	0.08274	0
sp|Q64516|GLPK_MOUSE	k	aa	8	0.2867	0.952	0.07645	0.2698	0.9461	0.0751	0.2881	0.10941588000000002	0.27049448437125245	0.026526342108182298
sp|Q64521|GPDM_MOUSE	k	aa	1	0.1346	0.974	0.02401	0.1355	0.9748	0.02382	0.1355	0	0.1355	0
sp|Q64669|NQO1_MOUSE	k	aa	2	0.2182	0.9715	0.03986	0.2167	0.9687	0.04143	0.2195	0.031875899999999985	0.21739407744874714	0.021293725125959267
sp|Q64727|VINC_MOUSE	k	aa	9	0.09404	0.9642	0.016	0.0943	0.9606	0.01684	0.09043	0.008465645999999988	0.091478506660292	0.004927166635915485
sp|Q64FW2|RETST_MOUSE	k	aa	3	3.199	0.8724	3.754	2.978	0.8689	3.399	0.956	0.4461143399999999	0.9694837917374154	0.2726494403389318
sp|Q66GT5|PTPM1_MOUSE	k	aa	1	0.1913	0.9642	0.03624	0.1946	0.9648	0.03654	0.1946	0	0.1946	0
sp|Q68FD5|CLH1_MOUSE	k	aa	26	0.1636	0.928	0.04913	0.1514	0.9148	0.04885	0.16105	0.04284713999999999	0.13823580639008823	0.013202354669870157
sp|Q69Z37|SAM9L_MOUSE	k	aa	1	0.3144	0.9711	0.06837	0.3177	0.9705	0.07018	0.3177	0	0.3177	0
sp|Q6A0A9|F120A_MOUSE	k	aa	1	0.1288	0.9802	0.02214	0.1296	0.9751	0.0249	0.1296	0	0.1296	0
sp|Q6A4L0|S22AD_MOUSE	k	aa	1	0.393	0.9327	0.1365	0.3888	0.9266	0.141	0.3888	0	0.3888	0
sp|Q6DFW4|NOP58_MOUSE	k	aa	2	0.06762	0.8888	0.01662	0.07149	0.8811	0.01824	0.08072499999999999	0.033914475	0.07424292350572932	0.021038177456717974
sp|Q6DYE8|ENPP3_MOUSE	k	aa	2	0.2282	0.9572	0.05606	0.2243	0.9541	0.05709	0.22105	0.027205710000000004	0.2195267134132549	0.018223547573549992
sp|Q6GQT9|NOMO1_MOUSE	k	aa	1	0.0912	0.9322	0.02321	0.09047	0.9304	0.02333	0.09047	0	0.09047	0
sp|Q6NZJ6|IF4G1_MOUSE	k	aa	1	0.7597	0.9135	0.3343	0.7561	0.9156	0.3279	0.7561	0	0.7561	0
sp|Q6P069|SORCN_MOUSE	k	aa	1	0.3713	0.9132	0.1261	0.3681	0.9179	0.1215	0.3681	0	0.3681	0
sp|Q6P1B1|XPP1_MOUSE	k	aa	3	0.261	0.9671	0.0566	0.2673	0.9664	0.05881	0.2604	0.010971240000000026	0.27169783817939086	0.016112633930732548
sp|Q6P3A8|ODBB_MOUSE	k	aa	1	0.09915	0.9637	0.0182	0.09937	0.9596	0.01926	0.09937	0	0.09937	0
sp|Q6P542|ABCF1_MOUSE	k	aa	1	0.2677	0.9315	0.1045	0.2771	0.9231	0.1155	0.2771	0	0.2771	0
sp|Q6P5E4|UGGG1_MOUSE	k	aa	1	0.3865	0.9561	0.1118	0.3876	0.9564	0.1119	0.3876	0	0.3876	0
sp|Q6P5F9|XPO1_MOUSE	k	aa	2	0.2208	0.9758	0.03547	0.2188	0.9762	0.03487	0.2221	0.04032672	0.2187688878883386	0.026792047503659662
sp|Q6P8J2|SAT2_MOUSE	k	aa	1	0.4186	0.9424	0.1411	0.4218	0.9455	0.1385	0.4218	0	0.4218	0
sp|Q6P8X1|SNX6_MOUSE	k	aa	1	0.1487	0.953	0.03206	0.1488	0.9573	0.03056	0.1488	0	0.1488	0
[truncated: 4,550 more rows]
